# Supplementary material for: From radial to unidirectional water pumping in zeta-potential modulated Nafion nanostructures
Source: Nat Commun. 2022 May 19;13:2812. doi: 10.1038/s41467-022-30554-7 (PMC9120507; doi:10.1038/s41467-022-30554-7)
Supplement: Supplementary file 11 — Source Data [file 41467_2022_30554_MOESM11_ESM.zip]

Archive with 19 entries (18 files):
- source_data/
- source_data/Figure 1d.xls
- source_data/Figure 1e.xls
- source_data/Figure 3b.xls
- source_data/Figure 3c.xls
- source_data/Figure 4b.xls
- source_data/Figure 4c.xls
- source_data/Figure 5a.xls
- source_data/Supplementary_Figure 2a.xls
- source_data/Supplementary_Figure 2b.xls
- source_data/Supplementary_Figure 4.xls
- source_data/Supplementary_Figure 5a.xls
- source_data/Supplementary_Figure 5b.xls
- source_data/Supplementary_Figure 6.xls
- source_data/Supplementary_Figure 6b.xls
- source_data/Supplementary_Figure 7.xls
- source_data/Supplementary_Figure 8.xls
- source_data/Supplementary_Figure 9b.xls
- source_data/Supplementary_Figure 9c.xls
