# Supplementary material for: From radial to unidirectional water pumping in zeta-potential modulated Nafion nanostructures
Source: Nat Commun. 2022 May 19;13:2812. doi: 10.1038/s41467-022-30554-7 (PMC9120507; doi:10.1038/s41467-022-30554-7)
Supplement: Supplementary file 11 — Source Data [file 41467_2022_30554_MOESM11_ESM.zip › source_data/Figure 1d.xls]

## Sheet: Sheet1
	distance	velocity	error		distance	velocity	error		distance	velocity	error		distance	velocity	error		distance	velocity	error		distan+U1:AG51ce	velocity	error		distance	velocity	error		distance	velocity	error		distance	velocity	error
Data 1	µm	µm/s		Data 2	µm	µm/s		Data 3	µm	µm/s		Data 4	µm	µm/s		Data 5	µm	µm/s		Data 6	µm	µm/s		Data 7	µm	µm/s		Data 8	µm	µm/s		Data 9	µm	µm/s
	time 40s				time 70s				time 110s				time 144s				time 240s				time 340s				time 450s				time 620s				time 1340s
	42.0598	4.74927	1.89561		25.2783	1.35723	0.15856		23.9092	1.27804	0.0798061		36.4926	0.671402	0.0884385		28.0864	1.08751	0.122344		12.3219	0.585039	0.0838971		23.2049	0.722943	0.0932502		20.3093	0.564103	0.0604491		25.4867	0.746685	0.0642032
	43.8009	2.85568	1.01684		28.5814	2.16141	0.335139		29.5412	1.85246	0.2412		38.6192	0.874384	0.246385		30.835	1.01074	0.181841		18.0542	0.777402	0.0942685		25.7116	0.886186	0.147147		24.3302	0.713991	0.0763264		30.825	0.568502	0.0428972
	47.6458	2.73676	0.711553		31.3523	3.07888	0.629842		34.4288	3.40076	0.507509		40.9227	1.58102	0.49638		35.7141	1.19257	0.386019		23.5958	0.865135	0.114655		27.941	0.785183	0.291126		28.1745	0.819582	0.0917331		35.5684	0.833608	0.0732485
	49.8183	4.22931	1.20934		34.5892	4.35011	0.743331		40.0662	2.90892	0.529964		43.359	2.46857	0.187928		38.0223	1.1679	0.111817		28.2518	1.06738	0.108986		30.063	0.832476	0.0653229		32.2117	0.775767	0.0555616		41.9033	0.96382	0.0850925
	53.4828	5.47671	1.48431		38.4106	4.00872	0.159541		45.0587	5.49964	1.32046		46.0904	1.99194	0.413834		40.3204	1.59613	0.115582		34.0951	0.775137	0.103678		32.7706	0.814568	0.108216		36.4079	1.22716	0.116584		47.0716	1.11478	0.093723
	56.803	9.55871	2.02884		41.7041	1.03529	0.7		50.023	5.97833	2.45489		48.6444	2.63685	0.117667		43.0159	0.529348	0.121762		38.8847	1.70439	0.186014		34.5016	0.902809	0.0724783		40.4203	1.24278	0.128346		52.4345	1.50619	0.142471
	60.7576	12.4968	2.92273		44.8164	6.74	1.1221		54.507	4.86997	1.07992		52.3651	3.62039	0.216145		44.7855	1.76474	0.220558		44.2367	2.01667	0.206819		36.7019	1.29783	0.249838		44.5714	1.30274	0.148339		57.4048	2.08632	0.264209
	63.5854	19.1427	3.54404		46.2326	8.19312	1		59.6125	5.27823	1.20917		55.3587	2.17975	0.337089		47.1016	2.49249	0.259481		49.1149	2.25319	0.154386		39.0401	0.320723	0.0533106		48.786	1.06042	0.130674		62.7062	2.07974	0.184938
	65.7319	23.8411	1.2		49.7212	11.2826	1		61.4	10.4	1.1		57.447	1.90287	0.531728		49.0374	2.47453	0.393678		54.5046	2.59771	0.221479		40.9424	0.789057	0.146426		52.9929	1.76211	0.134134		67.3967	1.91689	0.177886
	70.1094	30.087	3.71486		53.8002	9.00521	1		63.4723	15.1276	2.5		60.2687	3.47322	1.63317		51.368	2.4525	0.358864		59.8004	3.4257	0.473907		43.1589	1.14952	0.0977337		57.2638	2.25682	0.319155		72.7239	2.05553	0.101686
	75.3492	23.924	2.86582		59.788	14.6	0.6		69.4783	16.7908	2.4		63.4131	4.9639	1.52869		53.7579	2.41486	0.267884		65.2691	4.11738	0.537967		45.4423	1.1987	0.143218		61.4471	2.66421	0.301977		78.0761	1.85609	0.15251
	82.0706	18.4611	1.2198		63.2715	18.5478	1.51939		75.6526	11.263	0.428447		65.6515	3.6425	1.18279		55.8657	2.85066	0.274513		70.7949	3.97578	0.259485		47.8566	1.69769	0.158688		65.9551	2.71953	0.24989		82.8631	1.90025	0.126265
	84.6648	17.6433	2.83189		65.0584	20.9592	1.6		82.5927	9.22701	0.988463		68.521	5.52271	1.77426		58.0955	2.90689	0.281756		76.9769	4.53803	0.468768		50.0293	1.55427	0.242435		70.2668	2.96219	0.285162		87.7947	1.64014	0.107532
	87.6101	15.3933	2.4967		70.6442	18.901	2.87849		87.8485	9.01082	1.22279		71.9381	4.22485	1.27535		60.2774	3.44565	0.350695		81.9198	4.04367	0.20539		52.4122	1.7012	0.384402		74.4273	2.60288	0.271273		92.9345	1.82394	0.154627
	91.216	18.0885	3.77942		75.0515	16.3823	1		93.0119	7.25061	1.59151		74.342	6.91953	1.20498		62.9302	3.86406	0.402079		86.6343	4.03978	0.327494		54.5112	2.15823	0.313837		78.3951	2.58605	0.147706		98.3956	1.54312	0.11794
	95.1048	10.3147	1.5015		80.973	17.1104	1		99.1246	7.02591	1.37332		77.9445	7.95868	0.716208		64.6268	4.3569	0.385955		92.7841	2.83946	0.377245		56.5593	1.84625	0.283316		82.7264	3.1144	0.329806		103.8	1.62896	0.132448
	98.6706	9.12901	1.8		83.2257	15.0948	0.8		104.82	5.15804	0.404743		80.5584	6.61227	0.591876		67.3693	4.69361	0.556952		98.5568	3.00004	0.483621		59.3499	2.3203	0.250954		86.5811	2.60479	0.264806		108.894	1.32748	0.0872926
	101.105	8.56043	2.46112		87.8652	16.3925	0.8		109.864	6.91985	1.06164		82.5977	5.62967	1.18941		69.4009	4.812	0.567945		103.553	2.05073	0.249817		62.4766	2.63231	0.349976		91.153	2.55268	0.251177		114.412	1.41254	0.155721
	105.106	9.84551	1.11053		92.5377	11.0344	0.645436		114.979	4.65377	0.84169		85.5078	5.34699	0.944972		71.6587	5.58503	0.849571		108.814	2.57063	0.290008		64.4584	2.67931	0.849816		95.2106	2.14111	0.236191		119.621	1.08708	0.134033
	108.656	6.98885	1.25601		97.8518	9.98825	0.6		118.963	4.31191	0.00742183		88.9874	4.80031	0.511949		73.2349	5.09741	0.605256		113.856	2.9404	0.296765		66.66	3.24668	0.267226		99.1606	2.26657	0.249238		124.598	1.31721	0.227563
	111.169	6.21729	1.00762		100.313	7.70088	0.6		124.073	4.42128	1.31154		93.1276	4.3415	0.484968		75.8659	5.27465	0.516758		119.936	2.5579	0.790866		68.7449	2.59891	0.265616		103.649	1.7152	0.315447		129.144	1.57548	0.434836
	114.232	5.37411	0.786144		102.472	9.11083	0.6		132.485	4.50138	0.770937		94.132	4.75941	0.2		78.1695	5.78195	0.213448		124.107	1.67613	0.359559		70.8211	2.98812	0.211743		107.761	1.68638	0.203939		136.255	1.40769	0.439232
	117.828	7.03877	1.3165		106.29	8.4387	0.6						96.4334	3.43732	1.07997		80.6008	5.52278	0.95349		127.995	1.24074	0.556497		73.6767	3.18761	0.245807		111.912	2.22844	0.355201
	120.74	4.51211	1.30161		110.692	8.22859	0.6						99.1584	4.32204	0.407165		84.0612	5.92742	0.574653						76.2282	4.41465	0.41684		116.058	1.75859	0.21713
	124.212	4.81919	1.02485										103.32	3.88493	0.368045		85.7619	5.34733	1.39004						78.6221	3.39847	0.390897		120.917	1.807	0.367161
	126.819	1.5598	0.53776										106.081	5.5993	1.4105		87.964	4.6167	0.961238						81.0113	3.25436	0.331757		125.441	1.44063	0.25459
	131.372	3.73726	0.869997										109.138	4.42559	0.402333		90.1219	3.85753	0.472583						82.932	3.53032	0.433321		129.549	1.3855	0.11774
	134.896	4.28225	0.2										111.139	3.81094	1.38312		91.3614	3.93534	0.623425						85.3475	2.59174	0.162435		134.041	1.27721	0.0866251
													113.912	3.00999	0.445326		94.2976	4.86135	1.14969						88.1683	2.82175	0.133695		137.382	1.04796	0.265303
													116.005	2.06954	0.061822		98.348	4.9236	1.01788						90.8505	3.71394	0.577853
													118.535	2.47323	0.44534		101.801	3.43263	0.228881						93.3255	3.06937	0.21171
													121.928	2.21899	0.224994		104.912	3.78875	0.583876						94.5387	3.09823	0.668341
													125.362	3.14024	0.753767		106.715	2.84457	0.537496						96.5737	2.73793	0.239195
													129.98	4.7353	0.115		109.257	3.47382	0.363002						99.5335	2.38313	0.372383
													132.84	1.54863	0.653464		111.739	4.64346	0.712134						102.203	4.07102	0.554326
																	113.059	4.5596	0.22						103.848	1.95329	0.347369
																	115.984	3.43676	0.644481						106.047	2.0045	0.406091
																	118.575	2.73499	0.342						108.732	2.74259	0.307278
																	121.004	2.4642	0.2522						111.521	1.7951	0.266482
																	125.994	4.51896	0.212						114.101	1.94737	0.201579
																									117.967	2.6708	1.26647
																									120.928	1.59016	0.821794
