# Supplementary material for: From radial to unidirectional water pumping in zeta-potential modulated Nafion nanostructures
Source: Nat Commun. 2022 May 19;13:2812. doi: 10.1038/s41467-022-30554-7 (PMC9120507; doi:10.1038/s41467-022-30554-7)
Supplement: Supplementary file 11 — Source Data [file 41467_2022_30554_MOESM11_ESM.zip › source_data/Figure 1e.xls]

## Sheet: Sheet1
	time	velocity	error		time	velocity	error		time	velocity	error		time	velocity	error
Data 1	s	µm/s		Data 2	s	µm/s		Data 3	s	µm/s		Data 4	s	µm/s
	LiCl	1 10-4M			NaCl	1 10-4M			CdCl2	1 10-4M			CdCl2	3.5 10-5 M
	80	16	1.7		80	10.9	1.2		80	21.6	2.1		80	18	1.3
	110	11.34	1.52		110	8.3	0.51		110	18.3	1.21		110	13.5	1.01
	140	9.42	1.05		200	6.3	0.81		140	8.42	0.21		170	10.3	0.8
	200	8.14	0.61		290	5.8	0.8		170	3.5	0.15		260	8.1	0.4
	290	7.3	0.59		340	4.8	0.42		290	2.55	0.19		350	7	0.35
	340	6.34	0.51		450	4.65	0.35		450	2.3	0.25		450	4	0.36
	450	6.1	0.49		620	3.8	0.34		620	2	0.15		620	2.6	0.35
	620	4.11	0.51		880	4	0.35		880	1.7	0.22		880	2.3	0.19
	880	3.6	0.39		1140	3.8	0.2		1140	1.4	0.3		1140	1.3	0.21
	1140	3.5	0.42
