# Supplementary material for: From radial to unidirectional water pumping in zeta-potential modulated Nafion nanostructures
Source: Nat Commun. 2022 May 19;13:2812. doi: 10.1038/s41467-022-30554-7 (PMC9120507; doi:10.1038/s41467-022-30554-7)
Supplement: Supplementary file 11 — Source Data [file 41467_2022_30554_MOESM11_ESM.zip › source_data/Figure 3b.xls]

## Sheet: Sheet1
Data 1		Data 2		Data 3		Data 4		Data 5		Data 6		Data 7		Data 8		Data 9		Data 10		Data 11		Data 12		Data 13		Data 14		Data 15		Data 16		Data 17		Data 18		Data 19		Data 20		Data 21		Data 22		Data 23		Data 24		Data 25
Trajectory 1		Trajectory 2		Trajectory 3		Trajectory 4		Trajectory 5		Trajectory 6		Trajectory 7		Trajectory 8		Trajectory 9		Trajectory 10		Trajectory 11		Trajectory 12		Trajectory 13		Trajectory 14		Trajectory 15		Trajectory 16		Trajectory 17		Trajectory 18		Trajectory 19		Trajectory 20		Trajectory 21		Trajectory 22		Trajectory 23		Trajectory 24		Trajectory 25
µm	µm	µm	µm	µm	µm	µm	µm	µm	µm	µm	µm	µm	µm	µm	µm	µm	µm	µm	µm	µm	µm	µm	µm	µm	µm	µm	µm	µm	µm	µm	µm	µm	µm	µm	µm	µm	µm	µm	µm	µm	µm	µm	µm	µm	µm	µm	µm	µm	µm
x	y	x	y	x	y	x	y	x	y	x	y	x	y	x	y	x	y	x	y	x	y	x	y	x	y	x	y	x	y	x	y	x	y	x	y	x	y	x	y	x	y	x	y	x	y	x	y	x	y
0.25	150.022	178.01	149.762	4.2	137.287	179.202	135.3	0.475	122.21	100.555	122.545	126.513	122.203	179.572	124.457	10.71	106.558	128.058	109.795	192.03	113.58	125.545	98.02	19.01	94.2825	2.9225	81.035	180	89.02	3.71	66.47	156	51.27	3.01	39.9375	103.528	45.01	19.9475	33.01	190.048	42.155	21.7875	24.2	100.713	25.08	20.35	7.245	189.343	19.2425
1.03	151.028	179.338	150.722	5.0375	136.945	178.011	135.423	1.2225	121.56	100.933	122.955	127.448	123.055	180.03	125.16	11.235	106.69	129.917	109.74	192.055	113.692	126.67	97.8	20.3275	93.98	3.1975	81.5525	181.218	88.5	5.4525	65.8125	156.81	52.1925	5.695	40.4375	105.03	46.022	21.315	33.2	191.458	42.015	22.31	24.0525	101.03	25.3225	20.5825	7.71	189.688	18.8025
2.5	149.045	182.525	150.57	6.22	136.262	180.798	135.18	3.5925	121.5	101.56	123.06	128.18	123.293	181.942	123.69	15.365	107.245	130.53	109.94	192.425	114.188	127.228	98.1	21.22	94.2875	3.58	81.5075	181.958	89.3	6.6825	65.995	157.525	51.8325	7.955	40.57	105.293	46.01	23.285	33.4	192.303	42.03	22.7675	24.455	101.715	25.73	21.45	8.29	191.445	18.795
4.02	150.562	183.688	149.735	7.2275	136.507	182.03	135.447	4.05	121.74	101.965	123.58	128.31	123.99	182.727	123.09	15.21	107.3	130.727	111.172	193.305	113.95	128.023	98.2	23.655	94.46	5.4075	80.5225	182.322	89.3	8.0375	66.575	159.045	51.9475	10.04	40.4275	106.073	45.033	25.6925	33.4	192.575	42.195	23.06	24.7675	101.83	26.0325	22.085	7.7275	192.52	19.3
5.022	150.01	186.498	150.57	8.555	138.083	183.458	137.025	5.1875	122.552	104.43	123.942	129.255	123.537	183.18	122.808	15.1675	107.517	130.667	111.275	193.968	113.79	129.197	97.81	24.6425	94.2375	6.685	80.04	183.5	89.5	11.4075	66.9875	160.18	52.04	12.23	40.5825	107.713	44.9	29.3025	32.4	193.525	43.0525	23.73	25.835	102.668	27.025	22.42	7.4675	193.972	18.685
6.045	150.252	186.977	151.46	9.5525	137.542	184.452	138.192	5.1825	122.29	105.218	124.308	129.447	124.317	183.52	122.832	15.66	108.225	131.002	111.055	195.94	113.58	131.305	98.94	26.1875	93.7925	7.235	79.8325	183.93	89.022	12.43	67.0175	160.435	52.27	15.5625	41.51	108.925	45.5	31.77	32.23	195.463	43.28	25.495	25.165	104.54	27.4925	22.7975	7.305	194.27	18.3325
7.015	148.02	187.175	150.778	11.4925	135.673	185.162	137.512	5.9375	122.323	106.295	124.207	131.24	124.085	184.067	123.588	16.3125	107.448	130.808	111.562	197.07	113.692	132.595	99.5125	28.0525	94	7.4025	79.5075	184.7	90.01	13.4	66.2	161.95	52.9525	18.425	41.4925	110.757	46.02	33.325	32.2	195.79	43.965	26.805	26.325	105.043	26.9425	23.545	8.065	196.49	18.6575
8.02	149.01	187.593	151.05	12.7525	135.91	185.743	136.085	5.5475	121.957	106.7	124.782	132.52	125.203	185.768	123.302	19.5475	108.07	131.468	112.082	198.202	114.188	133.42	100.285	29.4175	94.1925	8.075	78.9625	185.002	89.5	14.3	66.85	162.447	53	20.925	41.265	111.457	45.3125	34.49	31.5	196.562	43.72	27.0775	25.765	106.418	27.725	23.93	8.2025	197.435	18.6925
9.033	147.567	188.002	150.315	13.3025	136.773	187.185	135.795	7.1925	122.297	107.665	124.975	133.722	125.302	186.192	122.808	20.18	108.983	132.002	112.5	197.727	113.95	135.463	99.7875	31.3	93.805	8.6625	79.51	185.5	89.023	15.6	67.1	162.7	52	23.8	42.5375	112	47.3	36.435	31.8	199.678	44.325	28.075	25.545	106.718	27.8275	24.785	8.3075	198.977	18.925
10.045	150.25	189.695	151.317	14.435	136.798	188.018	136.225	7.54	122.21	108.067	124.44	134.458	126.05	186.42	122.832	20.795	108.98	132.485	112.787	199.005	115.088	136.545	100.478	31.9125	93.945	9.3275	80.725	186.52	88.9	16.8	67	163.278	52.4	26.5525	41.82	114.025	47.4975	37.035	31.7	199.955	44.29	29.7	26.05	106.66	25.08	25.2075	7.7275	200.192	19.2025
11.035	151.42	190.447	151.327	15.7225	136.248	189.255	136.655	8.5125	121.56	109.325	123.8	135.192	126.01	186.722	121.315	22.2575	109.282	133.498	111.93	199.178	114.787	136.935	101.257	33.25	94.3075	10.06	80.555	187.197	90.015	17.6	66.4	163.562	53.1	29.015	42.2375	114.935	48.46	37.78	32.05	200.697	44.1775	30.5125	26.6825	107.2	25.3225	25.4875	8.005	201.542	19.01
12.01	152.3	191.917	149.735	16.5825	135.76	189.965	136.968	10.0375	121.5	111.025	124.5	136.48	126.713	186.938	122.192	23.775	109.56	134.782	112.052	200.988	114.45	138.24	100.657	35.4125	94.975	10.405	80.2675	187.965	89.5	18.99	66.85	163.925	53.3	31.0475	41.93	115.213	45.4925	39.45	32.8	201.257	42.155	32.3175	26.7025	106.938	25.73	26.8025	8.2175	203.252	19.2
14.06	152.9	192.335	150.57	17.9225	137.287	190.312	136.312	11.205	121.74	112.16	125	138.53	126.175	187.833	121.49	25.435	109.21	135.92	112.49	201.678	114.918	139.028	101.172	37.0575	94.7575	10.9875	80.675	188.945	89.022	21.8175	66.05	164.67	54	33.7125	41.565	116.93	46.0125	41.54	33.8	202.327	42.015	33.7525	26.0775	107.933	26.0325	27.4975	7.905	203.96	19.8
16.02	152.8	193.037	151.46	18.7175	136.945	191.183	136.785	12.225	122.552	112.662	123.8	138.743	126.332	191.512	122.472	26.0675	110.2	136.812	111.56	201.98	115.802	139.805	99.7975	37.9375	95.27	11.5175	81.3275	190.235	88.9	23.485	66.4075	165.447	53.3	36.055	41.9675	117.955	47.3	43.2275	34	202.972	42.195	34.4375	25.835	109.22	27.025	27.745	7.775	205.213	20.05
17.033	152.3	193.673	150.542	19.7325	136.262	191.567	136.722	16.8	122.02	113.772	124.44	139.285	125.547	191.97	123.588	26.425	110.282	137.968	110.92	202.91	115.2	140.165	99.23	38.7375	94.925	14.965	81.265	191.695	90.7575	24.6925	66.9475	165.738	52	37.42	42.03	119.075	47.4975	44.29	33.8	203.998	43.0525	35.19	25.165	110.782	27.4925	28.445	7.6975	206.935	21.03
18.023	152.4	194.25	150.463	20.8225	136.507	192.423	138.27	17.7	122.03	114.088	124.308	139.685	126.448	192.768	123.41	26.9325	109.97	139.292	111.78	203.93	115.088	142.29	98.3275	40.06	94.8225	15.225	81.54	191.92	91.28	26.06	67.7125	166.933	52.5	37.9425	41.025	119.688	47.2725	44.7675	32.7	204.968	43.28	35.23	25.765	112.573	26.9425	29.185	8.1925	208.708	20.3
19.04	152.032	194.692	151.317	22.2325	138.083	193.57	138.192	18.9	122.015	113.778	124.207	139.44	126.175	193.502	123.84	28.4375	109.248	141.19	111.555	204.55	114.918	143.945	99.215	41.0225	95.205	15.8525	81.7175	192.558	91.06	28.305	69.0425	167.935	53	40.0025	42.0625	120.325	45.4925	46.1875	32.8	207.067	43.965	36.0525	25.545	112.692	27.725	30.0075	8.005	209.695	19.9
20.01	152.031	196.197	151.327	23.935	137.542	195.09	137.512	19.7025	122.418	113.433	123.942	139.7	126.332	194.463	124.457	30.0475	109.312	141.69	111.79	204.907	115.802	144.433	99.03	42.0725	95.2	16.41	80.76	193.185	91.0575	31.07	69.5125	168.083	53.5	41.3125	42.7725	121.472	47.3	48.8125	32.6	207.45	43.72	37.455	26.05	112.938	27.8275	30.765	7.7975	210.475	21.2
19.9225	152.011	197.553	149.735	25.0775	137.965	195.76	135.795	20.0775	121.828	114.035	124.308	140.037	125.547	195.023	125.16	30.5075	109.6	141.952	112.312	205.54	115.545	145.095	100.278	42.9175	95.0225	16.7275	80.305	194.938	91.9425	33.8375	69.25	169	51.93	42.52	43.175	122.27	47.4975	49.6625	33.4	207.52	43.8	38.8	26.6825	113.53	28.77	31.2225	7.6825	210.713	20.07
20.48	151.67	198.01	150.57	26.1725	137.782	196.77	136.225	20.4325	120.965	114.935	124.207	139.675	126.175	197	124.3	30.9375	109.515	142.553	112.433	205.945	115.19	145.593	100.26	44.4575	95.0575	18.8	80.4375	195.525	91.585	35.275	68.555	170	52.04	44.57	44.3	124.295	47.2725	51.4375	34	207.822	43.735	39.24	26.8025	115.448	27.025	31.795	8.0625	211.822	21
20.945	152.29	199.08	151.46	27.56	138.312	197.072	136.968	21.7825	121.192	115.755	123.7	141.95	125.547	197.44	125.315	32.19	109.79	142.565	112.562	207.315	114.56	145.923	100.475	45.305	96.555	19.57	80.55	195.81	92.0375	37.3175	68.4975	171	52.27	44.7025	44.065	125.828	46	52.575	34.4	209.498	44.325	40.055	26.0775	115.545	27.4925	31.9525	7.965	212.47	21
20.96	152.938	199.688	150.778	28.91	139.515	198.835	136.312	22.2975	122.192	116.42	124.8	144.028	126.448	197.972	126.015	32.3325	110.24	143.725	112.933	208.067	115.2	146.3	99.03	46.3175	97.9525	20.1775	81.7475	197.072	91.7525	39.165	68.2525	172	52.9525	45.5525	43.8125	126.907	46.0125	53.78	34.7	209.995	44.29	40.93	25.835	116.665	26.9425	32.68	8.52	213.045	22
21.5175	153.215	201.07	150.178	30.185	139.705	199.688	136.752	23.45	122.165	116.7	123.942	144.795	126.175	198.665	126.263	32.96	109.98	144.82	113.757	208.685	113.95	146.8	100.078	47.935	96.51	20.8375	81.7675	197.827	91.0075	40.5225	67.4925	173	53	47.2725	43.2225	127.485	46.41	54.7175	35	210.265	44.1775	42.7325	25.165	117.215	27.725	33.5425	8.43	213.778	20.5
21.6725	153.468	202.327	149.985	31.0575	138.79	200.317	137.025	24.5225	122.552	116.537	124.308	145.197	126.332	200.265	127.415	32.4575	110.445	144.94	113.558	209.067	113.79	147.8	99.6	48.755	97.2875	21.95	80.685	198.523	89.575	41.0675	67.0425	174	52	49.3075	43.45	128.305	47.5125	55.46	34.5	210.847	44.9975	44.1575	26.325	118.828	27.8275	34.48	8.5825	214.433	20.2
22.7825	153.43	203.428	150.542	32.0825	139.475	201.42	137.458	24.725	122.21			145.65	125.547	201.488	125.18	33.8025	109.315	145.265	114.075	209.692	113.692	148.8	100.707	49.32	98.035	22.3375	80.4725	199.282	89.18	42.7425	67.42	175	52.4	49.93	42.49	130	47.5775	57.68	32.5525	211.44	45.4525	44.4825	25.765	121.185	25.08	34.81	9.3	215.805	23.5
24.705	153.718	204.173	150.463	33.56	139.748	201.97	137.085	25.26	121.56			145.68	126.448	201.815	125.817	34.755	110.172	145.415	113.478	211.695	113.938	149.8	100.078	50.7425	98.5175	23.77	81.4675	200.44	89.2825	44.82	66.9975	176.5	53.4	51.195	41.045	131	48.0425	58.6775	33.6	211.545	44.68	45.4675	25.545	122.043	25.3225	35.1775	9.7525	217.05	21.05
25.26	153.91	204.488	151.317	33.935	139.697	202.562	136.085	26.27	121.5			145.648	125.3	203.002	125.315	35.44	110.767	145.95	113.03	212.757	113.58	150.5	100	51.6925	98.27	24.4525	81.7425	201.67	90.7375	45.7	66.935	178	53.4825	51.995	40.5775	132.095	47.2725	60.05	33.9375	211.768	44.09	47.08	26.05	122.3	25.73	35.545	9.9675	219.252	22
26.695	153.692	206.675	151.327	35.4525	139.183	203.31	135.795	26.6775	121.74					203.317	125.445	35.3075	109.953	146.415	113.76	213.062	113.692	151	100.2	52.305	98.755	25.4575	82.2325	202.407	91.245	47.2	66.825	180.105	52.505	52.94	41.2325	134.705	47.4975	60.96	35.255	212.47	44.3025	47.7	26.6825	122.308	26.0325	36.2	10.04	220.183	21.3
28.01	154.34	207.423	151.445	38.3375	138.745	203.982	136.225	27.4425	122.552					204.81	125.297	36.8225	110.265			214.192	114.188	152	99.7	52.98	100.573	26.3175	82.0475	202.798	91.7275	49.27	66.1875	180.982	52.33	54.67	41.25	135.577	47.2725	62.9425	34.465	212.81	44.9375	48.0575	26.8025	123.525	27.025	37.195	9.755	221.067	23
30.54	153.928	208.505	152.17	39.9525	139.037	204.322	136.655	28.06	122.29					205.525	126.015	38.175	110.96			214.95	114.07	153	100	54.3175	100.302	27.2675	82.195	203.53	91	51.9375	66.185	181.47	53.5825	55.935	42.1975	136.7	48.06	63.4625	34.1775	213.435	43.7375			125.953	27.4925	38.4375	10.53	221.175	20.9
31.69	154.292	209.153	150	40.575	138.743	204.67	136.312	28.99	122.323					205.715	125.933	39.21	111.485			215.495	113.95	153	100	56.43	101.987	28.7975	82.7225	204.45	91.44	52.9825	66.2975	184.185	54.725	57.415	41.7325	137.58	48.9	65.2075	34.9175	214.282	43.305			126.955	26.9425	38.5025	10.9325	222.192	23
32.175	154.76	209.947	151.05	41.7175	137.925	205.015	137.01	29.5625	121.957					205.935	126.045	40.51	111.177			215.933	114.787	154.558	100.025	57.295	101.808	30.27	82.3175	205.665	91.5175	53.3075	65.975	184.675	54.7325	57.685	42.0175	137.825	49	66.04	35.71	215.433	43.7			128.235	27.725	39.2825	10.82	222.43	21.9
34.4375	155.058	210.455	150.315	42.2275	138.575	206.065	137.1	30.5875	122.297					206.248	125.707	41.91	112.237			216.218	114.43	155.505	98.9325	58.03	101.927	30.51	82.6675	206.018	91.205	56.9775	65.555	185.282	54.5575	58.5375	42.0625			66.4375	34.965	216.2	43.32			128.548	27.71	39.8125	10.555	224.745	21.3
35.325	154.03	211.412	150.5	42.94	138.045	207.83	137.4	31.575	121					206.77	126.263	42.9175	111.965			217.405	115.748	156.218	100.325	58.455	101.787	31.69	83.5625	205.477	91.59	57.175	65.9525	187.045	55.67	58.97	42.5825			67.415	36.975	217.49	44			129.238	27.5625	40.16	11.485	226.812	22.5
36.96	153.958	212.417	153	43.0325	138.07	208.048	136.8	34.0475	120.045					206.942	126	43.54	112.575			218.745	116.795	157.935	100.97	58.685	101.975	32.575	83.78	206.755	91.3025	58.1725	66.4925	187.45	56.1875	59.7175	42.325			72.305	35.45	218	43			130.3	27.9375	40.8	11.4275	227.48	23
37.4575	155.018	214.257	152.5	43.705	138.7	209.558	137.9	35.025	120.838					207.805	125.18	44.2125	112.272			219.065	117.472	158.325	101.528	59.17	101.795	33.4425	85.06	207.537	91.05	60.82	66.2975	188.165	55.775	61.2675	42.4175			72.8425	34.7475	218.965	44			131.477	27.025	41.7275	10.585	232.002	22.35
37.5625	155.255	214.72	153.19	44.8075	138.197	209.938	137.03	35.6625	121.26					209.202	125.817	44.3125	113.045			220.572	117.025	158.782	100.58	59.7875	101.547	34.4825	84.82	209.173	90.9625	62.06	66.285	188.482	56.94	62.835	42.24			73.355	34.5125	219.435	45.06			132.3	27.4925	43.1975	10.3025
38.6825	155.215	215.545	153.01	46.265	137.752	210.065	138.1	38.165	120.525					210.327	125.315	44.45	113.302			221.833	117.02	159.235	100.078	60.3	100.435	35.6975	84.805	210.042	90.07	63.0625	65.8125	190.18	57.4525	64.285	41.93					221.6	45.5			133.998	26.9425	43.9825	11.1775
39.815	155.968	216.018	152.4	47.305	139.4	210.692	138.3	39.29	121.062					211.7	125.445	46.94	112.453			222.903	116.998	159.545	99.0125	60.5475	100.72	36.8275	84.23	211.27	89.03	64.265	66.185	190.512	57.18	65.83	41.7875					222.417	45.54			134.308	27.725	44.21	11.0625
39.9725	155.173	217.015	152.6	47.7025	139.9	212.173	138.6	40.46	121.938					212.54	125.297	47.7775	112.073			224.455	117.04	160.208	100.325	61.4875	101.84	38.3375	85.0125	213.03	88.685	65.31	66.7325	191.97	58.1775	66.9525	41.7125					223.195	45.4525			135.03	27.8275	45.8075	10.795
41.6775	154.282	218.28	152.9	48.055	140.02	212.708	139	41.24	122.955					213.45	125.722	49.3075	112.8			225.175	115.96	160.208	100.325	61.775	100.185	39.715	85.05	214.268	89.79	66.255	67.2225	192.942	57.515	67.4575	41.0625					225.07	45.495			134.952	25.08	46.4975	10.53
42.4425	153.965	218.702	152.4	49.045	140	213.167	138.8	43.025	122.828					213.933	126.015	49.7975	112.562			225.917	116.755	162.495	98.57	62.69	100.185	40.6625	84.75	215.213	90.075	67.055	67.72	194.31	57.685	68.4225	41.4875					226.175	45.4675			137.005	25.3225	46.81	10.9525
42.715	153.935	219.3	153.2	50.28	140.317	214.423	139.2	43.925	120.965					214.09	125.933	50.5575	113.445			226.455	117.53	163.935	99.2075	63.0075	100.815	41.4175	85.525	216.952	90.9375	67.82	68.54	195.455	57.5525	68.7975	41.6825					227.602	46.255			138.44	25.73	48.425	12.9375
42.975	155.058	220.67	152.8	51.2125	139.012	215.518	139.7	45.8075	121.192					214.928	126.045	50.6625	112			227.072	117.517	164.725	98.6775	63.72	100.475	41.9825	84.83	217.225	91.3225	68.735	68.79	197.54	58.06	68.9925	41.8375					228.285	46.3175			140.702	27.025	48.685	13.2
43.2275	154.822	221	152.6	52.23	138.743			47.565	122.192					216.562	125.707	51.7475	111.485			228.308	117.075	165.002	98.91	63.815	101.025	42.5475	85.3225	217.812	91.05	70.4275	69.96	198.73	58.575	69.805	41.445					228.575	46.2925			142.322	26.9425	49.175	12.805
43.725	155.54	221.685	153.1	53.465	139.022			49.0275	122.165					217.583	126.263	51.8	111.177			228.785	117.345	165.312	99.05	64.19	101.808	43.9525	85.0675	218.803	90.935	72.19	70.06	199.947	58.49											143.423	27.725	49.53	12.79
43.58	154.48	222.675	152.4	55.28	138.045			50.4325	122.21					217.688	125.297	51.4975	112.237			230.262	116.832	166.827	98.57	64.55	101.06	44.52	85.6825	219.305	91.935	73.085	69.0375	201.572	58.695											144.782	25.08	50.205	13.125
45.775	153.68	223.8	152.6	56.4325	138.305			51.9875	121.56					217.985	125.722	52.985	111.965			231.438	117.308	167.445	99.2075	65.215	101.517	45.03	84.82	219.715	92.525	73.7725	69.17	202.192	56.195											145.562	25.3225	50.8175	13.2225
46.95	153.692	224.91	152.9	57.41	138.197			55	121.5					219.042	125.933	56.2225	112.272			232.002	117.507	168.032	99.2075	65.4375	101.448	45.56	84.805	221.037	93.305	75.2425	68.5925	203.31	58.7075											145.705	26.805	50.185	13.255
47.4475	154.755	225.562	152.4	57.6575	140.165			57.025	121.74					220.528	125.707	58.0025	113.302					169.208	98.6775	66.47	100.185	47.28	84.23	221.93	93.795	76.305	69.2225	204.05	59.19											146.167	27.2475	51.24	13.0375
48.0575	154.058	225.972	153.2	60.9575	139.7			58.22	122.29					221.225	125.297	58.1925	112.453					171	100.707			47.7475	85.0125	222.327	94.015	78.4225	69.0075	204.327	59.78											146.725	26.9525	51.7875	13.43
48.44	153.535	226.173	152.8	61.55	139.037			59.7475	122.323					221.565	125.722	59.3075	112.073					172	100.078			49.315	85.05	224.743	94.09	79.05	69.04	205.327	60.03											147.22	26.4925	52.9325	13.32
49.2175	152.28	227.005	152.6	61.8325	139.012			60.5325	121.957					221.955	126.015	60.0175	112.8					173.1	101			48.9925	84.75	225.79	94.81	80.0725	68.2975	206.782	59.9625											149.053	27.5	54	13.455
49.58	152.778	227.96	153.3	63.235	138.743			61.9675	122.93					222.46	125.933	60.2625	112.562					173.8	100.707			49.455	85.525	226.27	95.21	82.6775	67.29	207.232	59.0375											149.665	28.985	55.91	12.7925
50.2775	152.222			64.315	137.925			62.49	122.832					223.188	126.045	60.9375	113.445					174.3	99.03			50.04	84.83	226.865	95.2375	83.015	67.1875	208.01	59.2725											150.798	29.2425	57.0525	13.2575
50.745	151.688			65.7075	138.575			64.165	123.02					222.322	126.015	62.7725	114.49					175.8	99.8			50.6825	85.3225			83.58	66.78	209.3	60.82											151.425	29.5125	57.43	12.4825
51.4975	151.395			66.2275	138.045			65.18	124.055					223.495	125.933	64.3175	113					176.7	100.5			51.3225	85.06			84.9375	68.195	210.458	60.1775											153.08	29.2325	57.76	12.825
52.7525	151.852			66.9825	138.305			65.7925	124.198					224.045	126.045	65.3	111.485					176.7	100.5			51.71	84.945			87.7275	70.665	212.072	59.7875											154.055	29.7475	58.54	13.055
53.925	152.472			67.185	138.7											66.0575	111.177					178	100.2			52.5	84.82			89.3	71.005	212.808	60.455											154.795	29.9275	59.7975	12.9
57.435	152.317			67.4325	138.305											65.555	112.237					179.312	101.043			53.2675	85.05			90.58	69.7675	213.412	60.26											155.285	29.4675	60.6975	12.7
58.79	152.515			68.42	138.7											65.095	111.965					180.507	100.455			55.6875	84.805			91.3225	70.28	214.062	59.775											155.808	29.975	62.0925	13.5
59.705	152.515			69.0675	139.553																	181.963	100.785			56.47	85.0125			94.19	69.7625	214.963	59.1925											156.572	31.29	62.78	13.6
60.5075	151.822			70.0625	140.065																	182.692	101.427			57.5	85.05			94.585	71.01	215.787	59.445											158.005	32.1575	62.9425	13.3
61.9925	151.238			71.7925	140.165																	183.42	101.177			58	84.75			95.46	71.5275	217.942	59.3025											158.482	32.6925	63.92	13
63.47	152.183			72.0625	140.5																	183.83	101.978			58.4	85.525			96.1725	71.485	218.407	59.26											158.947	32.7175	65.185	12.8
64.4725	152.745			72.5525	140.5																	185.032	100.455			59	84.83			97.4525	71.015	219.225	59.8225											160.053	32.565	65.7875	13.3
64.81	153.225			73.5475	140.317																	186.555	101.177			59.9	85.3225			97.95	71.4475	221.26	57.3425											161.697	31.315	65.985	12.8
64.9525	153.72			73.9425	140																	187.955	101.978			60	85			98.9075	71.49	222.985	59.545											161.822	31.01	66.6775	13.6
64.9075	155.03			74.3225	141																	188.472	101.427			61	84.5			99.945	70.2725	223.257	60.6725											162.768	32.3175
65.58	154.463			75.4	140.8																	189.535	101.177			62.01	84.9375			100.688	70.445	224.458	61.0325											164.278	33.2875
67.7425	153.72			76.1	141																	190.175	101.978			62.8375	84.235			101.03	70.4275	226.675	60.975											164.5	32.8025
69.9875	153.683			78.56	140.982																	190.667	102.74			64.015	85.195			102.552	70.4725	227.428	61.5425											164.778	34.29
71.2175	154.178			79.5875	139.98																	191.02	103.828			64.6975	87.4375			103.593	71.2375	228.21	60.9725											167.738	33.9625
71.295	153.02			80.965	140.292																	192.173	103.537			65.275	86.8175			104.025	72.075	229	60.6725											168.743	33.9725
71.0725	152.722			81.2	140.285																	193.808	102.688			66.9475	87.19			104.688	73.8025													170.195	34.4425
71.665	151.025			81.7125	141.072																	194.248	103.33			67.5375	86.58			105.312	73.2775													172.47	34.065
72.0625	151.002			82.425	140.727																	195.917	103.985			68.24	87.455			106.33	72.47													173.218	33.82
75.95	151.447			83.51	140.442																	196.685	104.002			69.4275	86.95			107.305	72.535													175.435	34.27
76.4825	151.59			84.51	139.958																	197.525	104.312			69.51	86.93			107.98	71.92													176.312	35.2175
79.195	151.678			85.4375	139.515																	198.958	102.802			70.8125	87.7225			108.455	71.4725													176.935	34.8025
80.0875	151.743			86.6975	138.697																	199.57	102.77			71.3325	88.2775			109.05	71.9975													177.722	34.4175
81	152.327			87.2375	137.845																	200.252	102.68			71.9575	87.81			109.43	72.4725													178.808	35.315
81.9625	150.947			88.3125	138.287																	199.803	102.938			72.67	88.245			110.215	72.79													180.553	35.2975
82.585	151			89.5	138.167																	200.44	103.035			72.935	90.2175			110.985	72.9475													180.94	35.73
83.0525	151.57			90.0825	139.222																	200.782	103.57			74.06	90.0425			111.46	73.705													181.037	35.915
83.215	152.055			91.01	139.5																	202.428	104.543			75.2025	89.2725			112.82	74.255													182	33.2875
85.2675	152.088			92.033	139.7																	203.028	104.207			75.0625	89.945			113.272	73.425													184.173	33.7875
85.7825	152.417			93.032	138.7																	203.95	104.823			76.2925	89.5875			114.463	73.0625													185.058	34.19
86.2425	152.572			93.012	137.5																	204.977	105.455			76.5475	89.5825			115.078	73.715													185.73	33.9725
87.4575	151.683			93.05	137.67																	205.482	106.335			77.23	89.7975			115.422	71.995													186.02	34.4375
88.755	151.423			94	138.4																	206.31	105.96			78.075	90.0375			116.037	72.2725													187.782	34.55
90.425	150.98			95.3	138																	207.208	107.805			78.8025	89.5725			116.815	71.4675													188.438	34.235
90.8225	151.23			96	137.5																	207.817	107.97			79.5375	89.805			117.968	70.9375													188.995	34.71
92.485	150.917			96.5	137																	209.33	105.95			80.2225	90.08			118.562	71.81													189.925	34.5275
93.815	150.95			97	137.5																	211.44	106.335			81.02	90.09			119.317	72.9475													190.248	34.4425
94.9775	151.18			97.5	138																	211.928	105.96			82.18	89.7025			120.317	73.445													190.803	34.19
95.9325	152.287			98.215	139.083																	212.317	106.685			82.1925	89.2925			120.03	73.96													191.347	33.9625
96.99	151.273			98.4725	139.683																	213.48	107.295			82.5275	90.175			120.983	74.0725													191.72	33.9725
98	151			99.6875	138.773																	213.995	107.805			83.1975	90.28			121.188	73.5625													192.768	34.1925
99	151			100.05	138.685																	214.465	107.97			83.795	89.99			122.188	73.7925													192.96	34.4375
99.5	150.27			100.308	138.442																	215.95	105.95			84.9325	89.45			123.338	72.4875													193.005	34.55
100.76	151.083			100.983	139.338																	216.683	106.335			86.5075	89.5975			124.5	71.4275													193.778	33.2875
102.785	150.795			101.267	138.923																	217.52	105.96			87.315	88.7075			125.6	71.565													194.01	33.7875
102.963	150.947			101.558	138.447																	218.31	106.685			87.785	88.8325			126	72													197.002	34.29
104.22	152.3			101.668	137.947																	219.738	107.295			88.19	88.8075			126.72	72
105.052	152.072			101.743	137.938																	220.835	107.805			89.045	89.715			127.922	72.24
105.718	151.565			101.562	138.562																	222.493	107			89.525	88.9875			128.928	71.6975
106.927	151.22			101.703	138.417																	222.942	106.335			90.3175	87.555			130.488	71.6625
107.425	150.535			102.32	137.023																	223.558	105.96			91.98	88.04			131.345	71.02
108.235	151.735			103.267	136.977																	225.822	105.957			92.5175	89.3225			132.452	73.2675
108.535	153.688			104.203	137.512																	226.982	106.685			93.4275	89.215			134.285	73.44
110.29	152.78			103.463	138.032																	227.66	107.295			93.9525	89.445			135.282	73.675
110.55	152.208			103.483	137.577																	227.972	107.805			95.0625	88.97			136.257	74.5975
112.065	152.955			103.463	138.185																					96.7225	88			137.447	73.545
114	152			104.5	138.215																					97.4975	89.5975			138.4	72.7775
115.4	151.3			105.54	138.31																					98.175	89.5175			140.553	73.27
117.507	152			106.715	138.317																					99.2525	89.8475			142.433	72.1975
118.31	152.2			107.317	138.245																					100.41	90.005			143.067	72.4575
118.72	152.4			107.957	138.975																					101.215	90.2475			144.09	74.005
119.332	151.8			108.72	138.05																					101.213	90.1725			144.695	74.4875
119.7	151.4			109.237	138.178																					104.575	90.4725			146.03	74.665
120.02	151.817			111	137.843																					104.543	90.7575			146.78	75.075
121.793	150.44			111.3	137.998																					104.67	90.5			147.412	74.2375
122.225	148.57			112.263	138.192																					105.028	91.2			148.792	75.68
122.812	148.8			112.498	137.803																					105.153	91			149.7	75.18
123.308	148.5			112.96	137.282																									150.732	75.055
123.707	148.077			113.51	137.755																									151.058	75.6975
124.23	149.218			114.04	137.675																									151.678	75.4575
124.965	148.545			114.985	137.8																									153.03	75.58
126.778	148.245			115.77	137.42																									154.287	75.8
126.978	148.077			116.03	137.743																									155.665	78.025
127.32	149.218																													155.665	78.025
128.227	149.077																													156.075	78.475
130.428	148.8																													156.7	77.515
131.213	148.8																													157.945	77.5575
131.79	148.423																													159.243	77.6575
132.295	148																													160.455	78.5525
133.702	148																													161.002	77.5025
135.225	149																													161.99	78.09
136.303	149																													162.518	78.6725
137.923	148.545																													163.713	79.4575
139.952	149.077																													164.79	79.9525
142.29	150.44																													166.042	77.5025
143.535	148.57																													166.585	79.4575
144.44	149.3																													167.195	79.9525
144.725	148.7																													168.988	78.2375
146.808	148.8																													169.435	77.545
147.188	149.218																													170.697	78.6725
147.982	148.7																													172	78
149.025	149.2																													173.5	79
150.058	149																													173.5	79
																														177	77.8
																														178	77
																														179.84	79.4975
																														180.067	78.74
																														181	79.5525
																														182.58	79.46
																														183.515	80
																														184.435	80.95
																														185.525	81.0675
																														186.265	79.93
																														187.24	80.2525
																														187.907	81.0075
																														188.695	81.22
																														189.26	78.74
																														190.51	78
																														191.795	79.5525
																														192.95	79.46
																														193.165	79
																														194.542	79.4975
																														195.968	78.74
																														197.463	79.28
																														198.33	78.74
[truncated: 2 more columns]
