# Supplementary material for: From radial to unidirectional water pumping in zeta-potential modulated Nafion nanostructures
Source: Nat Commun. 2022 May 19;13:2812. doi: 10.1038/s41467-022-30554-7 (PMC9120507; doi:10.1038/s41467-022-30554-7)
Supplement: Supplementary file 11 — Source Data [file 41467_2022_30554_MOESM11_ESM.zip › source_data/Figure 3c.xls]

## Sheet: Sheet1
Deactivated Naf/Nafion/Al2O3
distance	velocity	error
µm	µm/s
0.0151786	6.67893	0.801
2.31948	5.265	0.511
5.75338	5.08376	0.622
9.60324	4.202	0.21027
13.4296	4.16393	0.0776806
16.5341	4.16768	0.232839
19.5042	4.04226	0.177536
23.3354	3.84269	0.146917
27.3364	3.63532	0.0976809
30.8996	3.7112	0.148712
34.244	3.53107	0.14966
38.1153	3.57337	0.0803918
42.1756	3.53952	0.109952
45.6361	3.36233	0.149458
49.2562	3.49438	0.122389
53.2295	3.85	0.345688
56.4423	4.74529	0.812
60.4582	4.54379	0.641456
64.6904	3.73382	0.185417
68.2417	3.626	0.215462
71.8151	3.43881	0.172428
74.6004	3.71207	0.251148
77.9454	3.7233	0.297894
80.6459	4.207	0.452
83.8893	4.82	0.331
87.6869	4.035	0.232
91.6935	3.406	0.139443
94.9139	3.302	0.161581
97.9616	3.35597	0.170584
101.57	3.29609	0.157877
104.612	3.29645	0.183068
107.868	3.21175	0.181706
110.402	3.21618	0.177213
114.205	3.42068	0.145742
118.499	3.40888	0.174753
122.64	3.37816	0.151682
126.369	3.57264	0.137308
129.277	3.7074	0.310074
132.323	3.62455	0.404
136.125	3.452	0.112
140.45	5.11375	0.85
145.126	3.803	0.140991
148.111	3.56706	0.51556
151.193	3.19355	0.347626
155	3.33555	0.251
159	3.14941	0.206
162.7	3.37861	0.403
167	3.07131	0.154744
170.11	3.941	0.501
172.505	3.507	0.252
175.657	3.23555	0.0833469
179.233	3.13083	0.107811
182.673	2.90409	0.143851
186.076	2.96715	0.0673331
189.547	3.09135	0.185435
192.291	2.95933	0.121593
195.616	3.0063	0.0916193
199.026	2.76875	0.130152
202.084	2.90804	0.0765076
205.742	2.8393	0.158376
209.499	3.49161	0.193134
212.92	3.33688	0.221
215.954	3.707	0.404997
219.561	3.79292	0.551
