# Supplementary material for: From radial to unidirectional water pumping in zeta-potential modulated Nafion nanostructures
Source: Nat Commun. 2022 May 19;13:2812. doi: 10.1038/s41467-022-30554-7 (PMC9120507; doi:10.1038/s41467-022-30554-7)
Supplement: Supplementary file 11 — Source Data [file 41467_2022_30554_MOESM11_ESM.zip › source_data/Figure 4b.xls]

## Sheet: Sheet1
Data 1		Data 2		Data 3		Data 4		Data 5		Data 6
Trajectory 1		Trajectory 2		Trajectory 3		Trajectory 4		Trajectory 5		Trajectory 6
µm	µm	µm	µm	µm	µm	µm	µm	µm	µm	µm	µm
x	y	x	y	x	y	x	y	x	y	x	y
0.2525	29.7	2.01	101.728	1.03	51.7525	102.225	63.9875	2.675	66.2825	148.683	87.6925
1	29.8	4.012	101.172	3.08	52.6875	102.058	64.2725	3.7575	66.5875	149.275	87.2925
2.0075	29.2625	5.2925	101	5.71	51.51	102.047	64.4875	4.69	66.2	150.317	87.5625
3.57	29.925	6.205	101.5	5.94	51.83	102.09	65.025	6.2175	66.77	150.748	86.57
4.5175	30.4575	8.155	101	11.76	52.7125	102.19	65.2775	7.775	66.935	151.235	87.28
6.205	30.75	10.2625	101.53	12.19	52.22	102.33	64.7675	9.6925	67.2625	151.433	88.2125
7.8125	30.5375	12.021	101.57	16.7	52.245	102.453	64.5475	11.4975	67.6975	152.255	88.033
8.42	30.3	14.032	102.28	19.81	51.455	103.015	64.6875	14.445	67.23	152.708	87.56
9.005	29.7	16.01	102	21.23	51.2875	103.168	64.785	15.455	68.0525	153.417	87.255
9.7675	30.4575	18.014	101	24.24	50.6875	103.68	64.785	18.9675	69.02	153.685	87.67
11.5775	30.5375	21.021	101.2	27.1	50.445	103.797	64.9425	19.005	68.7825	153.955	87.2925
12.9425	30.6	23.4925	101.172	33.08	50.4325	104.183	65.23	19.595	68.015	154.303	87.5625
13.705	30.2	25.5625	101.5	40.28	50.725	107.435	64.98	20.05	67.7075	154.928	86.9525
14.5575	30.75	26.5	101.53	45.69	51.45	108.683	64.7875	21.5	67.4	155.748	87.0575
15.445	30.5375	27.17	103	46.03	52.1675	109.055	65.31	24.5175	67.035	156.718	87.255
18	30.01	27.9425	102.56	50.465	51.033	109.558	65.2625	25.5025	67.014	157.058	86.57
23.52	30.3	29.42	102.537	51.05	50.485	110.685	65.5225	25.925	68.009	158.208	87.28
25.035	29.925	30.175	102.293	51.9	51.021	110.948	65.0575	26.6625	69.7675	158.975	88.2125
25.45	30.4575	31.215	102.562	52.8	50.8	111.56	64.9475	27.09	68.805	159.71	88
25.83	30.75	32.965	101.953	53.4	51.03	112.695	65.1925	27.6	69.695	159.942	86.9525
26.6975	30.5375	33.19	102.058	53.8	51.2	113.562	64.745	28.49	68.7825	160.835	87.0575
27.4575	30.6	33.9775	102.67	54.54	51.011	114.228	65	29.1675	68.015	161.447	87.255
29.07	29.2625	34.955	103.192	55	51.004	114.595	65.7475	29.69	67.7075	163.06	86.57
30.78	29.925	36.48	104.028	55.6625	51.021	115.965	65.8225	31.5375	67.1975	163.482	87.28
31.2875	30.4575	36.9775	103.845	56.9525	52	116.215	65.5225	31.9575	66.065	164.21	88.2125
31.96	30.4375	38.1725	103.97	57.0675	52.475	116.68	65.0575	33.0575	67.003	165.535	88.012
33.2025	30.75	38.985	103	57.775	52.3275	117.097	65.02	33.7125	66.7725	166.48	87.56
33.6775	30.5375	39.31	104.71	58.715	51.555	117.537	65.1925	34.205	67.68	167.238	87.5375
34.1875	31	40.22	102.692	59.77	51.2	117.93	65.5	35.3475	67.26	167.735	87.6925
34.46	30.6775	40.9	102.293	60.2125	51.31	118.295	65.2775	36.2	67.7125	168.565	86.57
34.66	30.985	42	102.562	60.5	51.56	118.72	65.033	36.8075	67.95	170.002	87.28
35.435	31.0475	42.5975	102.255	60.915	51.735	119.52	65.208	37.32	68.2875	170.265	88.2125
37.005	30.235	44.18	102.67	61.16	52.5225	120.683	65.501	38.6925	67.935	171.322	88
38.5825	29.7275	46.8	103	61.52	52.4	120.998	65.013	39.9575	67.69	171.68	87.56
39.7425	30.6575	50	102.562	62.3125	52.055	121.8	65.2	41.5575	68.805	172.18	87.255
40.9075	30.7475	55	101.953	62.7875	51.5275	122.502	65.029	43.27	69.695	173.178	88.1925
42.2175	31.1775	57.2	102.058	64.1875	51	123.422	66.002	43.705	69.5475	175.262	86.7
43.165	31.0175	57.965	102.67	64.965	50.8	123.547	66.311	44.0175	69.005	176.183	87.56
43.9375	30.3	58.7125	103.192	65.94	52.475	125	66.022	44.555	68.7825	178.48	87.6925
44.69	30.4575	59.165	102.692	66.445	51.555	125.68	65.8	46.2275	68.015	186.542	87.0575
45.055	30.4375	59.93	102.293	67	51.31	126.448	66.3	47.002	67.7075	188.308	87.67
45.2875	30.75	60.8	102.562	68.085	51	127.188	66.031	48.02	69.695	189.197	87.2875
48	31	61.0475	101.953	69.1925	50.8	127.552	65.809	51.031	69.5475	189.325	87.035
50	30.4	61.27	102.058	69.97	52.475	128.257	65.801	52.011	69.695	189.817	88.3025
51	30.9	62.17	102.28	70.4575	52.3275	129	66.202	53.022	69.5475	190.343	87.7625
53	31.1	62.4425	103.213	71.02	51.7525	130	66.705	54.021	70.29	190.68	88.03
54	31.011	62.7	102.56	71.9475	52.6875	131	66.501			191.273	88.915
55.735	30.5	63.31	102.537	72.4	51.83	132	66.402			191.558	88.6825
54.9275	31.0475	63.2175	102.692	73.045	52.22	133	66.303			191.52	88.5675
55.6925	30	63.7	102.293	74.685	51.7525					192.195	87.9475
56.4625	30.75	64.46	102.562	75.5475	52.6875					192.523	88.5775
56.9625	29.925	64.0625	101.953	76.1	52.22					193.925	88.2725
57.34	30.4375	64.33	102	76.975	51.455					194.528	88.32
58	30.75	63.28	101.57	77.765	51.2875					194.718	88.675
59.0425	30.6775	63.9775	103.213	78.795	50.99					195.255	88.6625
60.31	30.5375	64.555	103	79.415	50.801					195.447	87.695
60.695	31	64.57	102.56	80	52.305					196.238	87.265
61.0275	30.6775	64.81	102.537	81.1825	51.55					196.977	87.84
61.315	30.4575	65.0425	102.562	81.6825	51.2					198.05	88.67
62.5475	30.4375	66.1925	101.953	82.2825	51.31					199.248	89.8175
63.45	30.75	66.94	102.058	83.5	51.215					199.455	89.2
64.0275	30.6775	67	102.255	85	51.045					200.71	90.4475
64.2125	30.5375	67.4425	101.953	86.2825	50.815					201.488	90.032
65.0325	30.8	67.7175	102.058	87.54	51.45					201.76	90.204
66.54	31	67.75	102.255	88.0475	52.445					202.57	90.2175
67.735	30.5	68.065	101.57	88.9775	52.012					202.94	91.05
68.2075	30.6775	68.79	102.28	89.4425	53.011					203.327	91.5175
69.2625	30.985	69.6675	103.213	90.48	52.5					203.83	89.8175
69.9825	28.99	70.1925	103	91.935	53.31					204.037	89.206
71.5125	29.5925	70.4425	102.56	94.0575	53.023					205.14	90.202
71.8175	30.8	71.92	102.255	93	52.8
72.315	30.4575	72.66	102.67	95.835	53.475
73.675	30.4375	74.205	103.192	97.755	53.002
73.925	30.75	74.5525	102.537	99	52.51
75.1775	30.6775	74.7725	102.692	102	52.821
75.0325	30.5375	74.8025	102.293	104.183	53.02
75.4725	29.2625	75.2925	102.562	107.435	52.801
75.9975	29.925	75.335	101.953	108.683	53.215
76.57	30.4575	75.785	102.058	109.558	52.501
77.3125	30.4375	76.275	102.255	110.685	53.31
77.7525	30.75	76.7075	101.57	110.948	53.002
79.22	30.6775	77.51	102.28	111.56	52.8
80.585	30.5375	78.3275	103.213	112.695	53.475
81.06	30.6	79.0925	103	113.562	53.215
81.81	29.925	79.535	102.56	114.23	52.51
82.5475	30.4575	79.785	102.537	114.593	53.002
83.0025	30.4375	80.2	102.293	115.965	52.821
83.2775	30.75	80.9325	102.562	116.215	53.411
84.5925	30.033	81.305	101.953	116.68	54.022
85.5625	29.23	82.0475	102.255	117.097	53.403
87.53	29.4275	82.8125	102.67	117.537	53.01
87.94	30.4375	83.425	103.192	117.93	52.802
89.41	30.75	84.49	102.537	118.295	53.31
90.2925	30.5375	84.79	102.692	118.72	53.803
90.9425	29.2625	86.005	102.293	119.52	54.011
91.0475	29.925	86.4625	102.562	120.683	54.005
91.3225	30.4575	86.715	101.953	121.8	52.807
92.9825	30.4375	88.035	102.058	122.502	53.006
93.955	30.75	88.9625	102.255	123.422	53.803
94.055	30.6775	90.5425	102.28	125	53.811
94.7475	30.5375	91.935	102	125.797	53.6
95.445	30.75	94.0575	102.6	126.448	54.008
96.7475	30.6775	95.835	103.1	127.552	52.843
97.0125	30.5375	97.245	102.8	128.257	53.8
97.7	30.3	102.225	101.953	137.917	54.011
98	30.8	103.015	103.1	138.71	54.021
102.058	30.5375	104.183	102.255	139.535	53.6
103.168	31.0475	107.435	101.57	140.305	53.033
104.183	30.75	108.683	102	140.792	53.4
107.435	30.6775	109.055	102.6	142.24	54.035
108.683	30.8	110	103.1	142.785	53.021
109.055	31	110.948	102.8	143.792	53.8
109.558	30.5	111.56	102.562	144.757	54.022
110.685	30.6775	112.695	101.953	145.548	54.008
111.56	31.0475	113.562	102.058	146.995	54.031
112.695	30	114.593	102.255	147.403	54.301
113.562	29.5925	115.965	101.57	148.675	55.016
114.23	30.4575	116.215	102.28	149.197	54.8
114.007	30.4375	116.68	102	150.205	54.902
114.593	29	117.097	102.6	150.975	55.01
115.965	28.7	117.537	103	151.305	54.014
116.215	28.5	117.93	103.1	152.173	54.909
116.68	29.011	118.295	102.8	152.68	54.501
117.097	28.8	118.72	102.562	153.95	55.01
117.537	28.99	119.52	101.953	154.477	54.024
117.93	29.5925	120	102.058	155.442	54.313
118.295	28.0213	120.733	102.255	155.78	54.602
118.72	29.011	120.998	103.192	156.76	54.407
119.52	28.7	121.8	102.537	157.31	55.021
120.683	28.5	121.823	102.692	158	54.51
120.733	29.013	122.26	102.562	158.762	54.909
120.812	28.8	122.502	101.953	159.5	54.504
120.998	28.99	123.422	102.562	160.572	54.521
121.8	29.5925	123.547	101.953	161.5	55.011
121.823	30.4	125	102.058	162.507	54.82
121.832	28.9	125.68	102.255	163.262	54.904
122.26	27.8	125.797	103.192	163.785	54.502
122.502	28.1	126.448	102.537	164.285	55.01
122.308	28	127.188	102.692	166	54.002
122.547	27.7	127.552	102.293	167	54.802
123.422	28.021	127.725	101.953	168	54.901
123.547	28.9	127.593	102.255	169.053	54.511
125	27.8	128.257	103	169.92	54.031
125.68	28.1	137.705	102.058	172.028	54.303
125.767	28.002	138.227	102.255	175.215	54.607
125.797	27.7	138.167	102.67	177	54.51
126.448	29.004	138.09	103.192	178.5	54.321
127.188	28.9	138.257	102.537	180.05	54.62
127.552	27.8	140.208	102.692	183.022	54.514
127.435	28.1	140.015	102.293	185.014	54.601
127.725	28.021	140.218	102.562
127.468	27.7	142.053	101.953
127.593	28.012	142.81	102.058
128.257	27.7	143.493	102.255
		142.947	101.57
		143.947	102.28
		144.208	103.213
		144.745	103.02
		145.01	102.56
		145.475	102.537
		146.975	102.692
		147.58	102.058
		147.727	102.67
		148.015	103.192
