# Supplementary material for: From radial to unidirectional water pumping in zeta-potential modulated Nafion nanostructures
Source: Nat Commun. 2022 May 19;13:2812. doi: 10.1038/s41467-022-30554-7 (PMC9120507; doi:10.1038/s41467-022-30554-7)
Supplement: Supplementary file 11 — Source Data [file 41467_2022_30554_MOESM11_ESM.zip › source_data/Figure 4c.xls]

## Sheet: Sheet1
SiO2/Naf/Al2O3
Distance	velocity	error
µm	µm/s
2.2035	3.4575	0.462238
4.48028	2.96944	0.312294
7.42368	3.29765	0.217996
10.6379	3.26214	0.239932
13.7134	3.68105	0.544862
16.002	7.365	0.16
20.0245	4.403	0.653937
24.4503	2.71494	0.0982582
27.2883	2.28309	0.0684295
30.0976	2.74629	0.0799095
33.415	2.5658	0.0665386
36.2857	2.5276	0.0811663
39.3625	2.71271	0.0762385
42.3613	2.603	0.074349
44.482	3.01	0.140567
54.7281	2.402	0.0933983
57.6165	2.44577	0.119432
60.6577	2.21486	0.106025
63.7628	2.58078	0.114253
67.0063	2.60852	0.100595
70.0486	2.40648	0.120984
73.0698	2.48181	0.111048
76.3226	2.10942	0.114593
79.6516	2.38412	0.106204
82.2438	2.43615	0.190192
85.9674	2.65059	0.171447
89.433	2.5085	0.204546
93.3102	2.58409	0.352142
96.6088	4.0455	0.921264
102.4	7.005	0.402
109.159	3.004	0.235549
112.281	2.20604	0.113029
115.038	2.60094	0.254544
118.932	2.58077	0.19275
122.138	3.02538	0.456085
125.524	2.501	0.21
127.593	2.302	0.1
130.02	2.51	0.22
133.011	2.208	0.25
138.003	2.107	0.186856
141.287	2.38738	0.169169
144.418	2.25175	0.130348
147.339	2.37043	0.174682
150.154	2.32479	0.191719
153.484	2.38283	0.180832
156.578	2.52417	0.132762
159.729	2.22933	0.105746
162.822	2.4065	0.159118
166.016	2.2925	0.113141
168.968	2.70321	0.164782
172.225	2.29912	0.16143
175.249	2.83833	0.205013
177.871	4.502	0.901
182.9	2.803	0.302
189.638	2.21056	0.098968
192.561	2.35859	0.135606
195.594	2.28513	0.129462
198.648	2.45431	0.127702
201.557	2.35045	0.115616
204.488	2.46891	0.167229
207.007	2.29667	0.348601
209	2.231	0.151
211	2.34	0.211
218.104	2.24804	0.154851
221.13	2.401	0.220521
224.214	2.43444	0.101263
227.21	2.506	0.25408
230.008	2.068	0.136089
