# Supplementary material for: From radial to unidirectional water pumping in zeta-potential modulated Nafion nanostructures
Source: Nat Commun. 2022 May 19;13:2812. doi: 10.1038/s41467-022-30554-7 (PMC9120507; doi:10.1038/s41467-022-30554-7)
Supplement: Supplementary file 11 — Source Data [file 41467_2022_30554_MOESM11_ESM.zip › source_data/Figure 5a.xls]

## Sheet: Sheet1
Simulation
X	Velocity
µm	µm/s
0	4.45878
0.0837974	4.46753
0.11888	4.47426
0.154887	4.48272
0.241025	4.49
0.334793	4.49823
0.360326	4.50615
0.387588	4.51494
0.485321	4.52416
0.564369	4.53412
0.607177	4.54445
0.642207	4.55499
0.746533	4.56511
0.848306	4.57582
0.870437	4.58583
0.996394	4.59553
1.03267	4.60546
1.17008	4.61531
1.22847	4.62519
1.33183	4.63536
1.39982	4.64589
1.49808	4.65686
1.55762	4.66763
1.58494	4.67874
1.69243	4.69004
1.81815	4.70138
1.84652	4.71286
1.8599	4.72453
1.95649	4.73598
2.0072	4.74788
2.01851	4.75997
2.14022	4.7723
2.20243	4.78487
2.25731	4.7976
2.33478	4.81049
2.39159	4.82352
2.47189	4.8368
2.5603	4.85005
2.64293	4.86365
2.74893	4.87758
2.81529	4.89139
2.91512	4.9037
3.05011	4.91592
3.07659	4.92834
3.10828	4.94093
3.24572	4.95351
3.32304	4.96603
3.41521	4.97894
3.49568	4.99181
3.56118	5.00457
3.64712	5.01755
3.70816	5.0307
3.82968	5.0439
3.86843	5.057
4.0196	5.07021
4.04227	5.08357
4.05226	5.09686
4.21461	5.1104
4.32792	5.12379
4.38862	5.13746
4.51047	5.15099
4.56587	5.16483
4.71583	5.17851
4.76934	5.19212
4.89676	5.20599
4.96363	5.21996
5.06085	5.23383
5.15426	5.24772
5.23078	5.26199
5.29632	5.27637
5.43645	5.29083
5.48924	5.30571
5.63856	5.3204
5.69745	5.33507
5.71907	5.35002
5.90732	5.36493
5.95967	5.38011
6.09521	5.39532
6.21205	5.41068
6.24014	5.42609
6.31645	5.44158
6.38265	5.45723
6.39962	5.47291
6.51594	5.48878
6.60811	5.50462
6.66666	5.52041
6.70535	5.53639
6.88608	5.55254
6.89162	5.56867
6.9058	5.58481
7.0596	5.60109
7.15905	5.61747
7.20518	5.63392
7.23761	5.65057
7.35008	5.66719
7.42827	5.68367
7.48785	5.70043
7.61243	5.71734
7.64677	5.73421
7.79817	5.7511
7.81777	5.76817
7.98265	5.78531
7.98815	5.80268
8.00408	5.82003
8.13109	5.83756
8.2373	5.85509
8.2888	5.87272
8.31609	5.89068
8.47328	5.90851
8.57822	5.92624
8.64806	5.94432
8.80781	5.96252
8.81907	5.98076
8.8546	5.99921
8.99917	6.01767
9.03866	6.03651
9.17738	6.05517
9.2434	6.074
9.3561	6.09289
9.43261	6.11165
9.53418	6.13046
9.63397	6.14944
9.71506	6.16858
9.87029	6.1879
9.87427	6.20736
9.88054	6.22672
10.0421	6.24629
10.1546	6.26591
10.2046	6.28535
10.2633	6.30512
10.3593	6.32494
10.4463	6.34448
10.5157	6.36414
10.6594	6.38404
10.6778	6.40405
10.7281	6.42438
10.8412	6.44462
10.8931	6.46486
10.9898	6.48528
11.0772	6.50597
11.1713	6.52663
11.2762	6.54751
11.3833	6.56829
11.4786	6.58948
11.5688	6.61074
11.6541	6.63175
11.7286	6.65297
11.89	6.67425
11.9107	6.69596
11.9284	6.71741
12.0878	6.73906
12.209	6.76077
12.2607	6.78215
12.4215	6.80411
12.4611	6.82627
12.5939	6.84844
12.6593	6.87098
12.7462	6.8933
12.8515	6.91567
12.8887	6.93822
12.9218	6.961
13.0269	6.9839
13.1085	7.00707
13.1783	7.03022
13.2893	7.05347
13.3223	7.07691
13.4203	7.10038
13.4582	7.12399
13.5295	7.1474
13.6224	7.17108
13.6452	7.19485
13.6682	7.21858
13.7688	7.24237
13.8614	7.26618
13.9178	7.28986
14.0732	7.31385
14.1029	7.33793
14.1434	7.36211
14.2781	7.38638
14.376	7.41073
14.4627	7.4351
14.5382	7.45964
14.6209	7.48405
14.7267	7.50855
14.7569	7.53287
14.7743	7.55738
14.9062	7.58169
14.9512	7.60578
15.0832	7.6298
15.1191	7.65393
15.2362	7.67834
15.3046	7.70245
15.3285	7.72645
15.4875	7.75052
15.5643	7.77439
15.6591	7.79835
15.7802	7.82224
15.8169	7.84616
15.8676	7.87027
15.9978	7.89416
16.1105	7.91841
16.2044	7.94262
16.341	7.96698
16.3893	7.99111
16.5187	8.0154
16.5705	8.03941
16.5872	8.06371
16.729	8.08776
16.7649	8.11199
16.8677	8.13608
16.9355	8.16005
16.9886	8.18408
17.0717	8.20815
17.1186	8.23202
17.1999	8.25557
17.2825	8.27893
17.3526	8.30179
17.4512	8.32451
17.5199	8.34716
17.6049	8.36918
17.6842	8.39084
17.793	8.41194
17.8484	8.43276
17.9535	8.45287
17.9857	8.47254
18.1027	8.49203
18.1255	8.5111
18.1288	8.52917
18.2555	8.54689
18.3055	8.56381
18.3895	8.58004
18.4538	8.59521
18.5283	8.60964
18.5999	8.62282
18.6843	8.63536
18.7569	8.64647
18.8528	8.65713
18.9429	8.66628
19.061	8.67474
19.1192	8.68246
19.2556	8.68903
19.2952	8.69449
19.4478	8.69883
19.4815	8.7019
19.6218	8.70367
19.6959	8.70427
19.8272	8.70379
19.9054	8.70224
20.0169	8.69852
20.1079	8.69413
20.1941	8.68819
20.3216	8.68116
20.3668	8.67346
20.4747	8.66425
20.5614	8.65385
20.5981	8.64246
20.789	8.62917
20.8112	8.6155
20.9909	8.60129
21.0748	8.58572
21.1739	8.56893
21.2911	8.55167
21.3521	8.53376
21.5219	8.51516
21.5391	8.49566
21.5481	8.47588
21.7024	8.45549
21.8206	8.43476
21.8848	8.41376
21.9636	8.39222
22.0725	8.37044
22.1986	8.34829
22.2755	8.32589
22.4503	8.3032
22.452	8.28032
22.6083	8.25732
22.6172	8.23434
22.7636	8.2111
22.8205	8.18768
22.8864	8.16433
22.9599	8.14131
23.0316	8.11787
23.1077	8.09507
23.1825	8.07186
23.2835	8.04956
23.3461	8.02719
23.4206	8.00564
23.5219	7.98409
23.655	7.96278
23.7094	7.9422
23.8042	7.92224
23.8838	7.90237
23.9219	7.88258
24.0368	7.86354
24.1235	7.84505
24.1943	7.82662
24.3408	7.80824
24.3546	7.79087
24.3687	7.77411
24.508	7.75783
24.6143	7.74232
24.6414	7.72717
24.6666	7.71265
24.7643	7.69837
24.8464	7.6848
24.8799	7.67142
24.9139	7.65841
25	7.64602
25.084	7.63427
25.1191	7.62267
25.1548	7.61161
25.2417	7.60108
25.3361	7.59114
25.3685	7.58178
25.3989	7.5736
25.4971	7.56541
25.6052	7.55835
25.6335	7.55118
25.6578	7.54501
25.7693	7.53909
25.8839	7.5336
25.8907	7.52845
26.0208	7.5238
26.0291	7.51956
26.173	7.51592
26.2112	7.51286
26.3493	7.51029
26.3898	7.50794
26.4478	7.50644
26.563	7.50597
26.6733	7.50524
26.7139	7.50564
26.746	7.50684
26.8494	7.50848
26.9654	7.51047
26.9738	7.51313
26.9838	7.51597
27.1323	7.51991
27.2334	7.52353
27.3194	7.5269
27.4488	7.53091
27.514	7.535
27.6259	7.53914
27.6751	7.54327
27.7804	7.54718
27.8184	7.55092
27.9106	7.55447
28.0333	7.5578
28.0753	7.56071
28.1027	7.56298
28.2683	7.56508
28.278	7.56628
28.3443	7.56697
28.4507	7.56717
28.4675	7.56635
28.6314	7.56546
28.6739	7.56433
28.7958	7.56187
28.8558	7.55838
28.9684	7.55468
29.0381	7.55027
29.1466	7.54447
29.2293	7.53823
29.3139	7.53009
29.373	7.52144
29.4993	7.51059
29.5509	7.49924
29.6951	7.48571
29.749	7.47125
29.8625	7.45562
30.0251	7.43781
30.0262	7.41913
30.0266	7.40009
30.0279	7.37969
30.1866	7.35808
30.2505	7.33495
30.3299	7.3109
30.4158	7.28637
30.4822	7.25994
30.5556	7.2325
30.6208	7.20412
30.7542	7.17427
30.7713	7.1431
30.8	7.11146
30.911	7.07927
31.0132	7.04589
31.0606	7.01197
31.1121	6.97693
31.2111	6.94139
31.3395	6.9048
31.3782	6.86769
31.5086	6.83026
31.5932	6.79156
31.6599	6.75253
31.8039	6.71253
31.8092	6.6716
31.8125	6.63034
31.9562	6.58887
32.0796	6.54672
32.096	6.5043
32.1192	6.46209
32.2383	6.41894
32.2973	6.37556
32.4468	6.33173
32.5087	6.28796
32.6706	6.24345
32.6977	6.19886
32.8551	6.15422
32.931	6.10888
33.0306	6.06345
33.1855	6.0175
33.2038	5.97215
33.2114	5.92586
33.354	5.87902
33.4042	5.83166
33.5063	5.78494
33.6218	5.73781
33.6733	5.6908
33.7818	5.64414
33.8405	5.59699
33.8915	5.54936
33.9958	5.50196
34.1317	5.45521
34.1379	5.40766
34.1811	5.36004
34.2921	5.31312
34.347	5.26582
34.453	5.21797
34.4807	5.17031
34.6103	5.12323
34.6775	5.07691
34.6933	5.02974
34.8572	4.98289
34.9083	4.93621
35.0224	4.88914
35.1532	4.84295
35.2002	4.79664
35.2268	4.74953
35.3488	4.70297
35.3889	4.65676
35.4033	4.61008
35.5402	4.56313
35.6201	4.51625
35.7033	4.46961
35.7379	4.42332
35.8623	4.37721
35.946	4.33228
35.9729	4.28653
36.1672	4.24175
36.2057	4.197
36.364	4.15253
36.3925	4.10876
36.5272	4.06452
36.6135	4.01971
36.6863	3.97569
36.7146	3.93133
36.8206	3.88751
36.8762	3.8439
36.8936	3.80043
37.028	3.75727
37.1618	3.71396
37.1934	3.671
37.2117	3.62832
37.3537	3.58639
37.3958	3.54411
37.4031	3.50177
37.5547	3.46001
37.698	3.41811
37.7264	3.37696
37.7381	3.33598
37.7619	3.29535
37.9306	3.25498
38.041	3.2143
38.0947	3.17462
38.2495	3.13498
38.2657	3.09597
38.2917	3.05748
38.4247	3.01922
38.5217	2.981
38.6105	2.94336
38.7182	2.90587
38.7924	2.86824
38.9377	2.83139
38.9612	2.79493
39.1068	2.75881
39.1501	2.72287
39.1557	2.68752
39.3351	2.65268
39.3865	2.61778
39.4861	2.58405
39.5817	2.55051
39.6593	2.51805
39.7787	2.48556
39.8954	2.45397
39.9681	2.42292
40.0986	2.39221
40.1623	2.3616
40.2809	2.3317
40.3506	2.30206
40.4482	2.27265
40.5736	2.24411
40.5808	2.21658
40.7014	2.18926
40.7596	2.1621
40.8435	2.13596
40.942	2.11016
40.9961	2.08447
41.1296	2.0599
41.1501	2.03638
41.1611	2.01319
41.3042	1.99029
41.3778	1.96777
41.4798	1.94654
41.5594	1.92628
41.6424	1.90662
41.7127	1.88833
41.8276	1.87024
41.8748	1.85259
41.9445	1.83609
42.0214	1.82046
42.0643	1.80567
42.1509	1.79232
42.2268	1.77954
42.2946	1.76763
42.3957	1.75656
42.4435	1.74702
42.5518	1.73804
42.6056	1.72979
42.7093	1.72282
42.8413	1.71752
42.8663	1.71274
42.8759	1.70856
43.0328	1.70612
43.05	1.70435
43.0823	1.70367
43.2253	1.70417
43.3222	1.7056
43.4145	1.70823
43.5131	1.71274
43.6691	1.71787
43.7094	1.72424
43.8973	1.73179
43.9033	1.73974
43.9288	1.74938
44.0674	1.7604
44.1016	1.77227
44.2072	1.78527
44.2666	1.79922
44.3616	1.81515
44.4197	1.83124
44.5224	1.84855
44.5861	1.86692
44.6828	1.8864
44.7626	1.90711
44.8532	1.9283
44.9591	1.95019
44.9908	1.97282
45.0463	1.99616
45.1334	2.02001
45.19	2.04456
45.2752	2.06944
45.4092	2.09458
45.4279	2.12019
45.4383	2.14613
45.5875	2.17238
45.6815	2.19904
45.7312	2.2258
45.8314	2.2529
45.8767	2.28007
46.0464	2.30747
46.0528	2.33491
46.0581	2.3623
46.2241	2.38971
46.2338	2.41731
46.2835	2.4447
46.3897	2.47193
46.4186	2.4993
46.5426	2.52671
46.6697	2.55383
46.7078	2.58078
46.7812	2.60752
46.858	2.6342
46.8952	2.66037
47.028	2.68615
47.1436	2.71176
47.1945	2.73709
47.262	2.76187
47.3573	2.78594
47.5061	2.8097
47.5208	2.83309
47.6687	2.85562
47.7349	2.87696
47.8499	2.89795
47.9632	2.91861
48.002	2.93796
48.0564	2.95613
48.1637	2.97357
48.2282	2.99053
48.3252	3.00633
48.4455	3.02056
48.4654	3.03433
48.5106	3.04766
48.6152	3.05889
48.6511	3.06928
48.7614	3.07908
48.8727	3.08754
48.9408	3.09455
49.08	3.10106
49.0946	3.10683
49.1047	3.11214
49.2555	3.11567
49.3805	3.11895
49.3902	3.12211
49.3985	3.12381
49.511	3.12559
49.6025	3.1269
49.6335	3.12753
49.6657	3.12818
49.7575	3.12787
49.8441	3.12632
49.8801	3.12494
49.9154	3.12331
50	3.12125
50.0841	3.1195
50.1192	3.11669
50.1549	3.11293
50.2418	3.10948
50.3363	3.10589
50.3685	3.10176
50.3987	3.09627
50.4993	3.0911
50.6161	3.08508
50.6319	3.07862
50.6423	3.07219
50.7626	3.06534
50.8615	3.05862
50.8931	3.05174
50.9352	3.04495
51.0337	3.03799
51.1685	3.03065
51.1863	3.02364
51.2003	3.01682
51.3579	3.01029
51.4531	3.00376
51.5261	2.99758
51.6274	2.99147
51.7703	2.98564
51.8073	2.98005
51.8249	2.97469
51.8876	2.96971
52.0065	2.96481
52.0668	2.9601
52.1928	2.95597
52.3016	2.95189
52.3709	2.94825
52.5084	2.94487
52.5419	2.94178
52.6882	2.93898
52.6883	2.93628
52.6884	2.93411
52.8361	2.93233
52.9697	2.93073
53.0263	2.92933
53.1812	2.92835
53.2092	2.92785
53.2615	2.92751
53.3916	2.92734
53.5471	2.92778
53.5723	2.92887
53.5838	2.93017
53.6806	2.93168
53.7436	2.93392
53.7543	2.93714
53.8955	2.94051
54.0055	2.94397
54.0637	2.94844
54.0996	2.95381
54.2534	2.95942
54.2777	2.96535
54.2868	2.97214
54.4489	2.98007
54.5214	2.98811
54.6278	2.99622
54.6831	3.00557
54.8015	3.01555
54.8654	3.026
54.9796	3.03696
55.0714	3.04863
55.1553	3.06031
55.3212	3.07197
55.3421	3.08379
55.3618	3.09575
55.5477	3.10793
55.5739	3.11995
55.7822	3.13207
55.7909	3.14389
55.8585	3.15563
55.987	3.16711
56.0076	3.17816
56.1615	3.18922
56.2387	3.2001
56.3424	3.21041
56.4223	3.22007
56.506	3.22944
56.6368	3.23796
56.65	3.24632
56.6733	3.25428
56.7971	3.26139
56.8826	3.26787
56.9547	3.27395
57.112	3.27972
57.1174	3.28501
57.1317	3.28966
57.2798	3.29427
57.3281	3.29765
57.445	3.30054
57.5584	3.30286
57.6146	3.30466
57.7799	3.30583
57.8043	3.30682
57.9626	3.30751
57.9742	3.30718
58.116	3.30644
58.1346	3.30495
58.2584	3.30323
58.3107	3.30105
58.456	3.29828
58.4913	3.29504
58.6316	3.29124
58.6991	3.28705
58.7194	3.28225
58.9176	3.27722
58.9374	3.27197
59.1017	3.26586
59.1408	3.25965
59.253	3.25301
59.3193	3.24597
59.3867	3.23878
59.4857	3.23106
59.5068	3.22318
59.6086	3.21489
59.6549	3.20631
59.7631	3.19753
59.8268	3.18835
59.9467	3.17904
59.9993	3.16964
60.1088	3.1602
60.1621	3.15039
60.1892	3.14028
60.3277	3.13003
60.4546	3.11955
60.5019	3.10901
60.6666	3.09826
60.6956	3.08739
60.8661	3.07634
60.9205	3.06509
61.0358	3.05375
61.2012	3.04224
61.2119	3.03058
61.2342	3.01891
61.3899	3.00718
61.4896	2.99535
61.5685	2.98334
61.7557	2.97131
61.7558	2.95906
61.7559	2.94657
61.9471	2.93413
61.9833	2.92183
62.1281	2.90922
62.185	2.89678
62.3048	2.88412
62.3917	2.87143
62.4862	2.85879
62.679	2.84614
62.7133	2.83355
62.7291	2.82085
62.9256	2.80824
62.9583	2.79565
63.1003	2.78292
63.1769	2.77032
63.2558	2.75765
63.3493	2.74497
63.414	2.7323
63.5802	2.71962
63.6118	2.70693
63.6205	2.69427
63.6402	2.68155
63.8279	2.66889
63.9346	2.6562
63.9953	2.64336
64.1122	2.63073
64.1454	2.61831
64.2542	2.60575
64.3246	2.59338
64.4084	2.58087
64.5112	2.5686
64.5787	2.55623
64.6829	2.54405
64.7986	2.53217
64.8426	2.52011
64.8896	2.50792
65.0033	2.49597
65.1169	2.48396
65.1822	2.47212
65.323	2.46061
65.517	2.44887
65.5209	2.43705
65.5238	2.42543
65.7308	2.41382
65.7313	2.40248
65.8927	2.39104
65.9277	2.37977
66.0433	2.36854
66.0581	2.35742
66.1601	2.34655
66.2564	2.33566
66.3055	2.32473
66.3393	2.31408
66.5014	2.30343
66.5138	2.29298
66.5745	2.28263
66.6779	2.27243
66.7225	2.26229
66.8335	2.25221
66.9062	2.24237
67.013	2.23256
67.1077	2.22265
67.203	2.21276
67.27	2.20323
67.4107	2.19375
67.4289	2.18438
67.4463	2.17515
67.5915	2.1659
67.6653	2.15685
67.8063	2.14794
67.8551	2.13909
68.0082	2.1304
68.0237	2.1218
68.0301	2.11336
68.1784	2.1051
68.316	2.09689
68.354	2.08873
68.5477	2.08074
68.5496	2.0729
68.5555	2.06517
68.7461	2.05768
68.8006	2.05045
68.9616	2.0432
69.0039	2.03595
69.0253	2.02902
69.1876	2.02209
69.2675	2.01543
69.3664	2.00882
69.4603	2.00239
69.5512	1.996
69.6515	1.9898
69.7079	1.98374
69.8304	1.97778
69.8706	1.97187
69.9851	1.96624
70.0141	1.96065
70.0262	1.95521
70.1645	1.94995
70.2456	1.94486
70.3264	1.93994
70.3585	1.93513
70.5173	1.93053
70.5541	1.92617
70.5622	1.92195
70.7216	1.91788
70.7622	1.91405
70.8611	1.91032
71.0117	1.90666
71.0134	1.9033
71.0148	1.90019
71.1436	1.89729
71.2051	1.89449
71.2514	1.89197
71.3319	1.88957
71.3556	1.88724
71.4377	1.88525
71.503	1.88348
71.5857	1.88189
71.7576	1.88057
71.7648	1.8794
71.7736	1.87827
71.9575	1.87754
72.0944	1.87692
72.1141	1.87657
72.2545	1.87635
72.3149	1.8762
72.4547	1.87633
72.4988	1.87656
72.6443	1.87694
72.6809	1.87743
72.8284	1.87802
72.8709	1.87871
72.9007	1.87945
73.0454	1.88028
73.1137	1.88114
73.2567	1.88202
73.3827	1.88285
73.462	1.88361
73.6557	1.8843
73.6559	1.88498
73.6563	1.88536
73.8262	1.88573
73.942	1.88622
73.9904	1.88671
74.0311	1.88678
74.1455	1.88653
74.2248	1.88621
74.3141	1.88543
74.4198	1.88467
74.5628	1.88346
74.5948	1.88198
74.6351	1.88057
74.7655	1.87889
74.8452	1.87658
74.9484	1.87422
75.0752	1.87118
75.1385	1.86812
75.2679	1.86509
75.3237	1.8615
75.4579	1.85765
75.5161	1.85353
75.6599	1.84901
75.7251	1.84455
75.8408	1.84011
75.953	1.8355
76.0297	1.83093
76.1764	1.82643
76.2043	1.82232
76.2645	1.81822
76.3553	1.81416
76.4126	1.81068
76.5118	1.80792
76.6445	1.80526
76.6725	1.80272
76.6925	1.80101
76.8327	1.80003
76.9475	1.79933
77.0027	1.79895
77.145	1.79932
77.1844	1.8004
77.3615	1.80187
77.3764	1.80375
77.379	1.8064
77.3841	1.80976
77.5583	1.81347
77.6846	1.81744
77.7107	1.82225
77.8567	1.8279
77.8677	1.83371
77.9752	1.83957
78.0387	1.84616
78.0455	1.85329
78.1096	1.86066
78.2531	1.86849
78.2677	1.8763
78.4197	1.88416
78.432	1.89216
78.4353	1.90013
78.5766	1.90815
78.6376	1.9161
78.7354	1.92391
78.8841	1.93163
78.8881	1.93915
78.8913	1.94649
79.0427	1.95358
79.1428	1.96058
79.1918	1.96727
79.3466	1.97385
79.3516	1.98022
79.3595	1.98652
79.5018	1.99263
79.6172	1.9987
79.6327	2.00462
79.6469	2.01053
79.7619	2.01642
79.8484	2.02231
79.8799	2.02828
79.9141	2.03434
80	2.04049
80.084	2.04686
80.1194	2.0534
80.1566	2.06033
80.2413	2.06731
80.3258	2.07438
80.3602	2.08155
80.3888	2.08917
80.4882	2.09739
80.606	2.10578
80.6278	2.11485
80.6495	2.12405
80.7734	2.13386
80.8716	2.14404
80.931	2.15443
81.0712	2.16524
81.0915	2.17687
81.1486	2.18882
81.2502	2.20156
81.2852	2.21444
81.4314	2.22767
81.4926	2.24149
81.6552	2.25567
81.6895	2.27042
81.7145	2.28569
81.8209	2.3012
81.9585	2.31692
81.9912	2.33298
82.1667	2.34933
82.2215	2.36569
82.3581	2.38194
82.42	2.39827
82.5411	2.41459
82.6174	2.43064
82.7368	2.44612
82.8284	2.46165
82.9583	2.47721
83.0147	2.4921
83.1706	2.5063
83.2022	2.52046
83.2501	2.53438
83.3756	2.54781
83.5203	2.56052
83.5464	2.57288
83.5608	2.58499
83.6501	2.59652
83.7563	2.60741
83.7833	2.61813
83.9255	2.62892
83.9976	2.63882
84.0948	2.64782
84.1667	2.65697
84.258	2.66618
84.3355	2.67471
84.4508	2.68291
84.5297	2.691
84.6234	2.69877
84.7536	2.70664
84.806	2.71457
84.8477	2.72242
85.0244	2.73043
85.0298	2.73848
85.0482	2.74676
85.205	2.75526
85.267	2.76413
85.375	2.77319
85.4814	2.78263
85.5515	2.79239
85.6983	2.80225
85.7302	2.81267
85.8533	2.82341
85.8991	2.83442
85.9098	2.84582
86.0514	2.85747
86.1318	2.86918
86.1937	2.88107
86.2651	2.89339
86.3383	2.90597
86.3709	2.91873
86.4799	2.93165
86.5412	2.94479
86.6626	2.95821
86.7001	2.97174
86.7186	2.98551
86.7821	2.9994
86.886	3.01359
86.9541	3.02796
87.0385	3.0424
87.1916	3.05712
87.193	3.07183
87.1951	3.08659
87.3446	3.10154
87.4318	3.11661
87.509	3.13187
87.6016	3.14723
87.6761	3.1628
87.7611	3.17836
87.8316	3.194
87.908	3.20964
87.9804	3.22527
88.0587	3.24124
88.1452	3.2571
88.2312	3.27319
88.3164	3.28973
88.4452	3.30605
88.4963	3.32227
88.5926	3.33846
88.6581	3.35483
88.6964	3.37111
88.8177	3.38736
88.924	3.40381
88.9632	3.4201
89.095	3.43665
89.1221	3.45354
89.1301	3.47028
89.1521	3.48698
89.3015	3.50402
89.3932	3.52092
89.4554	3.53769
89.5162	3.55484
89.6011	3.57196
89.7148	3.58919
89.7664	3.60629
89.8936	3.6238
89.9467	3.64128
90.0635	3.65867
90.1567	3.67625
90.2155	3.69383
90.3271	3.71153
90.3749	3.72907
90.4236	3.74694
90.5464	3.76505
90.6162	3.78312
90.738	3.80156
90.81	3.81988
90.9529	3.83841
90.9884	3.85692
91.0714	3.87526
91.1538	3.89393
91.1837	3.91262
91.333	3.93148
91.4078	3.95045
91.491	3.96946
91.6512	3.98853
91.6806	4.00787
91.6908	4.02705
91.7505	4.04662
91.8879	4.06618
91.91	4.08598
91.9959	4.10615
92.0927	4.1261
92.1257	4.14584
92.2483	4.16595
92.3647	4.18601
92.4213	4.20629
92.4621	4.22703
92.6109	4.24796
92.625	4.26905
92.6303	4.28991
92.778	4.31114
92.8486	4.33229
92.929	4.35367
92.9737	4.37502
93.1275	4.39649
93.1341	4.41787
93.1513	4.43941
93.2884	4.46097
93.3381	4.48255
93.4367	4.50431
93.5039	4.52614
93.6048	4.54813
93.683	4.57049
93.7773	4.59263
93.9495	4.61486
93.9719	4.63702
94.0964	4.65914
94.1511	4.68126
94.1591	4.70372
94.3166	4.72606
94.3765	4.7483
94.4797	4.77083
94.5677	4.79322
94.6433	4.81563
94.7249	4.83836
94.8608	4.86059
94.9117	4.88275
95.0609	4.90535
95.135	4.92803
95.2498	4.95055
95.3783	4.97316
95.4041	4.99596
95.4241	5.01849
95.5594	5.041
95.6388	5.06349
95.7302	5.08574
95.8575	5.10814
95.9337	5.1306
96.0834	5.15285
96.0888	5.17521
96.2376	5.1979
96.2648	5.22027
96.3896	5.24247
96.4693	5.26459
96.5395	5.28682
96.6049	5.30865
96.6948	5.33073
96.7855	5.35301
96.8682	5.37496
96.9632	5.3969
97.0729	5.4187
97.148	5.44032
97.2907	5.46182
97.32	5.48312
97.3946	5.50431
97.4783	5.52493
97.5249	5.54562
97.6418	5.5659
97.758	5.58603
97.8005	5.60616
97.8363	5.62577
97.9475	5.64514
98.041	5.66415
98.1076	5.68274
98.2655	5.70103
98.2664	5.71892
98.2684	5.73619
98.4129	5.75329
98.5011	5.76978
98.5722	5.78577
98.614	5.80104
98.7538	5.81576
98.7597	5.82999
98.7812	5.84388
98.897	5.85713
98.9425	5.86972
99.0473	5.88164
99.1215	5.89281
99.2006	5.90316
99.26	5.91279
99.3922	5.92155
99.4348	5.92979
99.4508	5.93788
99.5119	5.94477
99.625	5.95034
99.6711	5.95547
99.7847	5.96029
99.9211	5.96439
99.944	5.96735
100.016	5.9694
100.126	5.97058
100.155	5.97035
100.298	5.96963
100.356	5.96738
100.479	5.96453
100.555	5.96132
100.658	5.9574
100.814	5.9523
100.846	5.94614
100.981	5.93883
101.018	5.93012
101.027	5.92107
101.175	5.91142
101.323	5.90045
101.343	5.88825
101.408	5.87541
101.523	5.86251
101.547	5.84884
101.596	5.83407
101.725	5.81889
101.822	5.8033
101.89	5.78715
101.996	5.77017
102.063	5.75307
102.099	5.73576
102.215	5.71793
102.284	5.69979
102.355	5.68129
102.451	5.66256
102.495	5.64356
102.628	5.62441
102.632	5.60495
102.641	5.58539
102.774	5.56594
102.903	5.54652
102.932	5.52695
102.945	5.50734
102.994	5.48794
103.109	5.46864
103.18	5.4496
103.254	5.43116
103.374	5.41262
103.401	5.39415
103.509	5.3763
103.568	5.35885
103.58	5.34178
103.624	5.32547
103.751	5.3096
103.818	5.29447
103.908	5.2798
104.045	5.26541
104.07	5.25211
104.099	5.23941
104.232	5.22736
104.358	5.21575
104.37	5.20464
104.381	5.19403
104.503	5.18378
104.607	5.17421
104.633	5.16499
104.663	5.15644
104.758	5.14845
104.845	5.14088
104.88	5.13393
104.915	5.12741
105	5.12122
105.084	5.11546
105.118	5.11015
105.148	5.10512
105.233	5.10062
105.318	5.09636
105.351	5.09295
105.386	5.08945
105.477	5.08594
105.576	5.08307
105.605	5.08108
105.628	5.07923
105.749	5.07712
105.836	5.07543
105.907	5.0742
106.064	5.07345
106.075	5.07279
106.099	5.07288
106.223	5.07283
106.298	5.0733
106.387	5.07412
106.496	5.07486
106.576	5.07548
106.72	5.07669
106.786	5.07833
106.833	5.08011
106.979	5.08299
107.072	5.08543
107.184	5.08793
107.245	5.09108
107.36	5.09477
107.418	5.09825
107.458	5.10132
107.616	5.10465
107.676	5.10789
107.808	5.11115
107.88	5.11455
108.014	5.11812
108.091	5.12142
108.198	5.12452
108.311	5.12716
108.373	5.12933
108.533	5.13139
108.55	5.13309
108.594	5.13429
108.717	5.13469
108.765	5.13493
108.873	5.13509
108.984	5.13408
109.035	5.13286
109.105	5.13144
109.185	5.12893
109.323	5.12585
109.34	5.12196
109.487	5.11747
109.565	5.11201
109.69	5.10512
109.802	5.09804
109.884	5.09065
110.042	5.08173
110.069	5.07191
110.097	5.06117
110.25	5.04907
110.348	5.03614
110.409	5.02179
110.531	5.00664
110.577	4.99059
110.711	4.9731
110.756	4.95439
110.839	4.93473
110.924	4.91395
110.977	4.89228
111.077	4.86955
111.162	4.84586
111.303	4.82128
111.33	4.79563
111.342	4.76927
111.389	4.74184
111.508	4.71372
111.56	4.6847
111.67	4.65502
111.784	4.62471
111.846	4.59348
111.921	4.56198
112.009	4.53042
112.149	4.49863
112.178	4.46596
112.187	4.43314
112.385	4.40005
112.389	4.36642
112.394	4.33242
112.562	4.29823
112.655	4.26368
112.708	4.22895
112.746	4.194
112.855	4.1587
112.971	4.12314
112.995	4.0876
113.031	4.05189
113.147	4.01621
113.226	3.98073
113.284	3.94496
113.384	3.90872
113.431	3.87293
113.539	3.83735
113.596	3.80145
113.696	3.76584
113.763	3.72994
113.868	3.69417
113.929	3.65843
114.062	3.62244
114.142	3.5868
114.255	3.55095
114.385	3.51524
114.425	3.47992
114.564	3.44463
114.621	3.40895
114.763	3.37316
114.83	3.33738
114.948	3.30181
115.041	3.26632
115.116	3.23078
115.279	3.19559
115.312	3.16001
115.322	3.12475
115.374	3.08999
115.517	3.05545
115.542	3.021
115.607	2.98597
115.716	2.95206
115.807	2.91812
115.869	2.88361
115.945	2.84983
116.038	2.81621
116.083	2.78245
116.206	2.74876
116.289	2.7156
116.364	2.68242
116.452	2.64903
116.51	2.61534
116.573	2.58206
116.65	2.54862
116.772	2.51533
116.794	2.48207
116.836	2.44889
116.941	2.41587
117	2.38298
117.086	2.35026
117.194	2.31771
117.223	2.28537
117.349	2.25329
117.369	2.22161
117.473	2.19022
117.543	2.15926
117.563	2.12892
117.71	2.09852
117.815	2.06883
117.846	2.03914
117.89	2.01022
117.987	1.98132
118.039	1.95309
118.171	1.92531
118.242	1.89765
118.4	1.8708
118.415	1.84389
118.423	1.81691
118.554	1.79007
118.57	1.76391
118.717	1.73775
118.721	1.71185
118.735	1.6864
118.868	1.66138
118.935	1.63654
119.01	1.61212
119.127	1.58818
119.169	1.56431
119.194	1.54114
119.364	1.51834
119.46	1.49599
119.579	1.4741
119.665	1.45253
119.824	1.43128
119.883	1.41057
120.034	1.39051
120.093	1.37086
120.231	1.35142
120.29	1.33252
120.415	1.31396
120.485	1.29602
120.625	1.27887
120.649	1.26191
120.783	1.24574
120.836	1.22987
120.92	1.21462
120.959	1.20013
121.074	1.18601
121.103	1.17289
121.229	1.161
121.246	1.14932
121.394	1.13795
121.4	1.12753
121.418	1.11784
121.562	1.1091
121.615	1.10125
121.721	1.09447
121.817	1.08855
121.883	1.08292
121.94	1.07806
122.079	1.07405
122.128	1.0709
122.295	1.06854
122.319	1.06664
122.518	1.06622
122.519	1.06647
122.52	1.06838
122.702	1.07098
122.831	1.07522
122.861	1.08003
122.988	1.08568
123.055	1.09331
123.074	1.1019
123.243	1.11239
123.337	1.12393
123.42	1.13775
123.581	1.15214
123.602	1.16681
123.613	1.18359
123.643	1.20175
123.772	1.22083
123.877	1.24157
123.908	1.26281
123.975	1.28454
124.065	1.30748
124.095	1.33071
124.257	1.35505
124.326	1.38018
124.431	1.40589
124.588	1.43182
124.601	1.45882
124.625	1.48608
124.759	1.51457
124.869	1.54309
124.927	1.57179
125.049	1.60131
125.112	1.63151
125.228	1.66203
125.279	1.69266
125.31	1.72365
125.426	1.75478
125.463	1.78608
125.575	1.81751
125.629	1.84905
125.747	1.88059
125.8	1.91227
125.95	1.94395
125.98	1.97542
126.135	2.0069
126.194	2.03834
126.207	2.0698
126.399	2.10098
126.451	2.13195
126.616	2.16285
126.666	2.1937
126.865	2.22417
126.868	2.25437
126.873	2.28421
127.068	2.31398
127.188	2.34347
127.234	2.37259
127.389	2.40145
127.399	2.42992
127.445	2.458
127.543	2.48548
127.565	2.51265
127.675	2.53959
127.757	2.56565
127.801	2.59083
127.816	2.61558
127.945	2.6394
127.971	2.66251
128.132	2.68488
128.143	2.70634
128.161	2.72626
128.313	2.74565
128.485	2.76432
128.495	2.78164
128.503	2.79765
128.675	2.8129
128.702	2.82757
128.824	2.84113
128.909	2.85388
128.951	2.8658
129.084	2.87735
129.092	2.88778
129.103	2.89774
129.236	2.90638
129.347	2.91478
129.363	2.92182
129.38	2.92848
129.5	2.93508
129.599	2.94021
129.629	2.94507
129.659	2.94853
129.757	2.95166
129.845	2.95328
129.879	2.95494
129.914	2.95651
130	2.95746
130.084	2.9574
130.119	2.95752
130.155	2.95658
130.241	2.95595
130.329	2.95559
130.358	2.95458
130.383	2.95354
130.475	2.95225
130.572	2.95058
130.603	2.94865
130.634	2.94748
130.744	2.94596
130.84	2.94449
130.904	2.94226
131.056	2.94065
131.092	2.93908
131.108	2.93761
131.279	2.93573
131.372	2.93432
131.472	2.933
131.567	2.93207
131.656	2.93115
131.829	2.93084
131.847	2.93086
131.856	2.93122
132.006	2.93203
132.064	2.93315
132.068	2.93448
132.086	2.93628
132.258	2.93837
132.285	2.94055
132.356	2.94317
132.445	2.94621
132.554	2.94964
132.607	2.95323
132.626	2.95702
132.812	2.96125
132.813	2.96573
132.817	2.97028
133.008	2.97513
133.071	2.9803
133.177	2.98592
133.277	2.9917
133.342	2.99764
133.501	3.00394
133.527	3.01073
133.543	3.01763
133.673	3.02465
133.724	3.03221
133.735	3.04036
133.88	3.04869
133.985	3.0572
134.026	3.06638
134.048	3.07617
134.177	3.08638
134.216	3.09757
134.339	3.10899
134.384	3.12045
134.526	3.13289
134.545	3.14579
134.691	3.15915
134.707	3.17282
134.845	3.18679
134.964	3.20124
135.042	3.21564
135.164	3.22996
135.27	3.24433
135.334	3.25874
135.458	3.27315
135.508	3.28749
135.545	3.30159
135.692	3.31556
135.799	3.32933
135.871	3.34284
135.96	3.35612
136.037	3.36903
136.201	3.38169
136.204	3.39372
136.205	3.40552
136.363	3.41731
136.407	3.42808
136.53	3.43843
136.654	3.44804
136.693	3.45704
136.716	3.46555
136.892	3.47322
136.895	3.48052
136.895	3.48761
137.064	3.49403
137.125	3.49984
137.223	3.50557
137.281	3.51009
137.391	3.51412
137.46	3.51752
137.533	3.52079
137.614	3.52341
137.684	3.52553
137.774	3.52699
137.851	3.52803
137.939	3.52841
138.032	3.52841
138.107	3.52778
138.203	3.52711
138.297	3.52553
138.421	3.52348
138.477	3.52095
138.61	3.51789
138.665	3.51438
138.682	3.51054
138.751	3.50628
138.872	3.50175
138.899	3.49691
138.989	3.49157
139.062	3.48579
139.093	3.4798
139.219	3.47352
139.328	3.46701
139.353	3.4603
139.484	3.45336
139.498	3.44631
139.5	3.43893
139.668	3.43145
139.722	3.42367
139.849	3.41577
139.932	3.40766
140.013	3.39936
140.142	3.39086
140.205	3.38211
140.242	3.37327
140.433	3.36408
140.481	3.35488
140.645	3.34537
140.702	3.33575
140.914	3.32591
140.918	3.31593
140.928	3.30581
141.108	3.2955
141.161	3.28513
141.28	3.27477
141.339	3.26416
141.501	3.25353
141.522	3.24292
141.531	3.23209
141.681	3.22118
141.74	3.21018
141.846	3.19909
141.905	3.18794
142.011	3.17672
142.06	3.16544
142.161	3.15393
142.222	3.14238
142.349	3.1308
142.397	3.11913
142.548	3.10744
142.555	3.0957
142.648	3.08375
142.694	3.0719
142.699	3.05995
142.816	3.04796
142.874	3.03599
142.932	3.02393
142.956	3.01183
143.045	2.99976
143.072	2.9877
143.169	2.9757
143.257	2.96371
143.331	2.95182
143.465	2.93994
143.512	2.928
143.66	2.91601
143.669	2.9043
143.809	2.89251
143.888	2.88091
143.987	2.8693
144.088	2.85792
144.151	2.84637
144.29	2.83478
144.317	2.82349
144.342	2.81208
144.486	2.80069
144.541	2.78937
144.554	2.77825
144.714	2.76702
144.789	2.75572
144.892	2.74454
144.987	2.73323
145.067	2.72212
145.182	2.71114
145.246	2.7001
145.372	2.68912
145.45	2.67814
145.527	2.66711
145.611	2.65626
145.679	2.64546
145.761	2.63477
145.894	2.62404
145.942	2.61327
146.081	2.60247
146.127	2.59154
146.232	2.58066
146.287	2.56984
146.311	2.55911
146.444	2.54822
146.473	2.53748
146.564	2.52663
146.628	2.51587
146.651	2.5052
146.774	2.49462
146.873	2.48412
146.933	2.47369
146.958	2.46336
147.049	2.45305
147.117	2.44295
147.165	2.43289
147.263	2.42289
147.37	2.41306
147.406	2.40321
147.424	2.39357
147.556	2.38389
147.68	2.37416
147.714	2.36467
147.768	2.35527
147.869	2.34577
147.932	2.33653
148.034	2.32734
148.198	2.31829
148.198	2.30931
148.198	2.30045
148.359	2.2918
148.402	2.28323
148.517	2.27478
148.654	2.26643
148.681	2.25814
148.722	2.24992
148.844	2.2418
148.899	2.23377
149.053	2.22592
149.149	2.21815
149.251	2.2106
149.396	2.20304
149.438	2.19563
149.456	2.18827
149.622	2.18093
149.644	2.17376
149.774	2.16663
149.864	2.15961
149.929	2.15268
149.97	2.14578
150.137	2.13904
150.149	2.13243
150.315	2.12593
150.317	2.11947
150.365	2.1131
150.466	2.10684
150.605	2.10064
150.607	2.09459
150.756	2.0887
150.796	2.08286
150.895	2.07704
151.007	2.07143
151.031	2.06601
151.047	2.06065
151.171	2.05537
151.22	2.05024
151.322	2.04519
151.374	2.0403
151.534	2.03565
151.545	2.031
151.553	2.02639
151.586	2.02202
151.728	2.01773
151.777	2.01361
151.887	2.00967
152.014	2.0058
152.05	2.00198
152.158	1.99835
152.232	1.99479
152.25	1.99148
152.294	1.98829
152.425	1.98526
152.482	1.98244
152.58	1.97967
152.639	1.97692
152.77	1.97437
152.801	1.97182
152.906	1.96944
152.947	1.96715
152.964	1.96491
153.089	1.9627
153.228	1.96061
153.236	1.95851
153.25	1.9565
153.387	1.95442
153.439	1.95229
153.528	1.95014
153.582	1.94802
153.681	1.94564
153.72	1.94336
153.837	1.94076
153.871	1.93825
154.011	1.93544
154.048	1.93234
154.055	1.92893
154.064	1.92519
154.263	1.92108
154.305	1.9167
154.363	1.91177
154.488	1.90671
154.624	1.90099
154.637	1.895
154.789	1.88896
154.803	1.88226
154.821	1.87534
154.981	1.86803
155.042	1.86063
155.143	1.85287
155.219	1.84513
155.316	1.83743
155.427	1.82965
155.487	1.82195
155.668	1.81442
155.669	1.80735
155.67	1.80036
155.672	1.79349
155.859	1.78727
155.988	1.78193
156.004	1.77664
156.144	1.7714
156.185	1.76709
156.329	1.76358
156.351	1.76037
156.486	1.75751
156.563	1.75543
156.685	1.75419
156.773	1.75331
156.867	1.75283
157.018	1.75314
157.045	1.75422
157.206	1.75559
157.212	1.75719
157.368	1.75962
157.463	1.76265
157.572	1.76597
157.686	1.76954
157.794	1.77373
157.875	1.77844
158.014	1.7832
158.062	1.78841
158.196	1.79368
158.264	1.79918
158.287	1.80467
158.461	1.81019
158.536	1.81557
158.642	1.82092
158.716	1.82605
158.889	1.83108
158.897	1.83581
158.902	1.84036
159.057	1.84475
159.133	1.84896
159.201	1.85298
159.343	1.85689
159.357	1.8605
159.375	1.8639
159.506	1.86725
159.632	1.87058
159.635	1.87363
159.638	1.87651
159.763	1.87939
159.849	1.88223
159.879	1.88502
159.913	1.88781
160	1.89067
160.084	1.89352
160.119	1.89645
160.155	1.89944
160.24	1.90256
160.328	1.90595
160.356	1.90938
160.381	1.91317
160.48	1.91701
160.567	1.92128
160.604	1.92588
160.641	1.93089
160.746	1.93641
160.862	1.94248
160.872	1.94894
161.005	1.95601
161.044	1.96349
161.178	1.9717
161.269	1.9803
161.355	1.98918
[truncated: 960 more rows]
