# Supplementary material for: From radial to unidirectional water pumping in zeta-potential modulated Nafion nanostructures
Source: Nat Commun. 2022 May 19;13:2812. doi: 10.1038/s41467-022-30554-7 (PMC9120507; doi:10.1038/s41467-022-30554-7)
Supplement: Supplementary file 11 — Source Data [file 41467_2022_30554_MOESM11_ESM.zip › source_data/Supplementary_Figure 2a.xls]

## Sheet: Sheet1
Different concentrations of LiCl
	Distance	velocity	error		Distance	velocity	error		Distance	velocity	error		Distance	velocity	error		Distance	velocity	error
	µm	µm/s			µm	µm/s			µm	µm/s			µm	µm/s			µm	µm/s
Data 1	C=1x10-6M			Data 2	C=1x10-5M			Data 3	C= 1x10-4M			Data 4	C=1x10-3M			Data 5	C=1x10-2M
	21.9685	0.914205	0.0879537		36.9453	2.16493	0.101		23.9092	1.27804	0.0798061		32.5955	1.39563	0.213633		26.8317	1.34302	0.285935
	24.5102	1.31175	0.245934		42.0598	4.74927	1.89561		29.5412	1.85246	0.2412		35.7432	2.40586	0.39824		30.6645	0.985256	0.141651
	26.8766	1.14857	0.139972		43.8009	2.85568	1.01684		34.4288	3.40076	0.507509		38.7205	2.02093	0.232541		32.9754	0.807134	0.127204
	28.8274	1.57033	0.246011		47.5174	2.57247	0.590714		40.0662	2.90892	0.529964		41.4479	2.22718	0.232345		37.1198	1.14164	0.255359
	30.9241	1.63984	0.269392		50.53	2.32039	0.57234		45.0587	5.49964	1.32046		44.9963	2.49895	0.325004		40.5557	0.946929	0.137872
	33.4203	2.05968	0.238705		53.5769	3.77855	0.917509		50.023	5.97833	2.45489		47.891	2.92251	0.475956		43.4445	1.21466	0.136957
	35.581	1.89643	0.270574		56.8868	7.18242	1.26988		54.507	4.86997	1.07992		51.0213	3.52259	0.474205		46.5767	1.64052	0.290405
	38.0668	4.00095	0.768738		59.9247	4.67599	1.08885		59.6125	5.27823	1.20917		54.6172	2.80588	0.685184		49.8142	1.85465	0.218849
	40.0094	1.67038	0.18315		63.3018	17.484	2.5		61.4	10.4	1.09		57.4135	4.15155	0.914972		53.0387	2.31894	0.300382
	42.0556	2.53371	0.357615		66.5993	18.7	2.14419		63.4723	15.1276	2.448		60.3875	5.09314	1.13867		56.1305	1.76949	0.221228
	44.1314	3.2583	0.685801		69.931	21.2907	2		69.4783	16.7908	2.405		64.3347	5.13	0.527791		58.9277	1.60596	0.143627
	46.1953	2.59011	0.291818		73.764	18.7606	2.45266		75.6526	11.263	0.428447		67.7769	4.13388	0.643645		62.1973	1.9866	0.165984
	48.2123	2.77975	0.384284		76.3226	20.7542	1.73718		82.5927	9.22701	0.988463		70.7423	4.30856	0.708495		65.3858	1.70269	0.128323
	50.8952	3.27061	0.491666		80.13	17.6164	2.3202		87.8485	9.01082	1.22279		73.8684	4.23248	0.433199		68.1616	1.50638	0.0882986
	53.0087	3.51492	0.480605		83.5191	15.6845	1.2897		93.0119	7.25061	1.59151		76.8985	3.30343	0.354693		71.1529	1.19695	0.110624
	55.0181	3.98793	0.735242		86.6483	15.0316	1.58479		99.1246	7.02591	1.37332		80.2246	2.78254	0.330502		74.2455	1.25229	0.11091
	57.4479	4.55046	0.543019		90.2657	14.4809	2.85771		104.82	5.15804	0.404743		83.4634	3.01618	0.313323		77.2073	1.15204	0.132376
	59.2548	5.0059	1.39698		92.687	12.2128	1.24927		109.864	6.91985	1.06164		86.3376	2.32881	0.194603		80.5181	1.30622	0.114816
	61.1279	6.30179	0.823889		96.4771	9.71219	0.964012		114.979	4.65377	0.84169		89.438	2.16044	0.139646		83.748	1.13048	0.0775497
	63.7993	7.51834	1.27049		99.5948	10.0855	1.21671		118.963	4.31191	0.00742183		92.882	1.79512	0.160682		86.5447	1.26278	0.0782347
	65.5338	7.45752	0.895222		102.234	9.76655	0.777939		124.073	4.42128	1.31154		95.9849	2.09939	0.174355		89.5461	1.21312	0.179152
	67.9967	10	0.6		105.587	9.90315	1.06389		132.485	4.50138	0.770937		99.1965	1.56104	0.129272		92.7339	1.05374	0.0922031
	70.1221	12.3	0.5		108.647	8.53848	0.879608						101.839	1.50479	0.128711		95.8049	0.780021	0.0660131
	72.2991	13	1.07985		111.554	6.65676	0.302126						105.215	1.5169	0.154645		99.3334	0.843935	0.0801778
	74.6019	13.65	0.8		114.861	6.44441	1.36863						108.266	1.59346	0.157593		101.81	0.895528	0.0679363
	79.4315	14.792	1.3697		118.373	5.70735	0.713505						111.348	1.43118	0.0939883		104.735	0.817143	0.0629834
	83.5331	12	0.6		121.405	4.8447	1.16622						114.464	1.26343	0.121967		108.087	1.28543	0.160291
	88.0892	9.60264	0.849563		124.436	4.64629	0.685355						117.302	1.13913	0.103741
	90.316	6.85054	1.35107		126.516	5.00283	1.11						120.229	1.20069	0.0970941
	93.5379	8.67987	2.12008		131.772	4.92344	1.74595						123.429	1.03456	0.110224
	96.4583	6.35373	1.06519		135.487	4.56687	0.260194						126.273	1.8674	0.350686
	99.4952	7.64453	1.13095										129.568	2.02985	1.58342
	101.315	3.73446	0.752643
	103.839	4.38706	0.123
	107.545	5.96371	1.52909
	109.616	3.07573	0.538887
	112.162	4.2795	0.452237
	114.558	3.38477	0.446346
	116.693	2.98339	0.642027
	118.941	3.56576	0.560017
	121.832	5.7341	1.59461
	123.721	2.38103	0.553371
	126.536	4.32343	0.145
	128.75	4.51314	0.133
	131.902	2.62261	0.685143
