# Supplementary material for: From radial to unidirectional water pumping in zeta-potential modulated Nafion nanostructures
Source: Nat Commun. 2022 May 19;13:2812. doi: 10.1038/s41467-022-30554-7 (PMC9120507; doi:10.1038/s41467-022-30554-7)
Supplement: Supplementary file 11 — Source Data [file 41467_2022_30554_MOESM11_ESM.zip › source_data/Supplementary_Figure 2b.xls]

## Sheet: Sheet1
	Distance	velocity	error		Distance	velocity	error
	µm	µm/s			µm	µm/s
Data 1	Fresh	Nafion		Data 2	Reused	Nafion
	25.2783	1.35723	0.15856		28.7845	2.68185	0.679094
	28.5814	2.16141	0.335139		31.5332	2.79207	0.474125
	31.3523	3.07888	0.629842		34.7601	4.51987	0.532068
	34.5892	4.35011	0.743331		38.0399	2.40422	0.374295
	38.4106	4.00872	0.159541		41.3326	5.02277	1.26503
	41.7041	3.66299	0.7		44.3986	4.27063	0.707158
	44.8164	6.74448	1.1221		47.9092	4.67173	0.75374
	46.2326	8.19312	1.01		51.0357	6.85059	0.873677
	49.7212	11.2826	1.015		54.0971	7.96265	0.791756
	53.8002	10.4252	1		57.3222	10.747	1.11736
	58.8372	14.5961	1.02		61.0847	13.9559	2.1472
	63.2715	18.5478	1.51939		66.3429	18.8455	2.89912
	65.0584	20.9592	1.0231		71.2973	17.1732	2.15599
	70.6442	18.901	2.87849		73.4941	13.9559	2.32671
	75.0515	16.3823	1.002		76.3184	14.957	1.41724
	80.973	17.1104	0.672771		78.9626	12.4788	1.96376
	83.2257	15.0948	0.8		82.7018	14.5756	2.64473
	87.8652	16.3925	0.8		86.7915	12.8438	1.85164
	92.5377	11.0344	0.645436		91.0054	10.4964	1.96014
	97.8518	9.98825	0.61		93.9908	8.18567	4.64393
	100.313	7.70088	0.59		99.7839	11.5033	2.17601
	102.472	9.11083	0.593		103.063	8.48702	0.187087
	106.29	8.4387	0.6		106.197	4.2767	0.112
	110.692	8.22859	0.601		110.442	5.61121	0.105
