# Supplementary material for: From radial to unidirectional water pumping in zeta-potential modulated Nafion nanostructures
Source: Nat Commun. 2022 May 19;13:2812. doi: 10.1038/s41467-022-30554-7 (PMC9120507; doi:10.1038/s41467-022-30554-7)
Supplement: Supplementary file 11 — Source Data [file 41467_2022_30554_MOESM11_ESM.zip › source_data/Supplementary_Figure 4.xls]

## Sheet: Sheet1
Data 1	No ion-exchange		Data 2	ion-exch+uniform z		Data 3	ion-exch+experimental z
	Distance	Ef		Distance	Ef		Distance	Ef
	µm	V/m		µm	V/m		µm	V/m
	0.250294	0.0192466		2.16923	-0.208426		2.16923	-0.208426
	0.358153	0.0271067		2.26315	-0.223751		2.26315	-0.223751
	0.565648	0.043537		4.43238	-0.577713		4.43238	-0.577713
	0.717726	0.0556706		4.52629	-0.593038		4.52629	-0.593038
	0.902028	0.0691226		6.50094	-1.00194		6.50094	-1.00194
	1.03956	0.0788267		6.58643	-1.01943		6.58643	-1.01943
	1.12235	0.0850349		8.56108	-1.42327		8.56108	-1.42327
	1.35472	0.101298		8.64657	-1.41963		8.64657	-1.41963
	1.61199	0.116879		10.4441	-1.83211		10.4441	-1.83211
	1.72055	0.123887		10.5219	-1.84997		10.5219	-1.84997
	2.02052	0.141067		12.3194	-2.26244		12.3194	-2.26244
	2.0767	0.144261		12.3973	-2.2803		12.3973	-2.2803
	2.09724	0.14534		14.0335	-2.69423		14.0335	-2.69423
	2.43291	0.164637		14.1044	-2.71312		14.1044	-2.71312
	2.57139	0.172151		15.7406	-3.1493		15.7406	-3.1493
	2.87365	0.189837		15.8115	-3.14954		15.8115	-3.14954
	2.99198	0.196599		17.301	-3.62645		17.301	-3.62645
	3.13646	0.205229		17.3655	-3.6471		17.3655	-3.6471
	3.31053	0.215596		18.855	-4.12401		18.855	-4.12401
	3.57044	0.231213		18.9195	-4.12955		18.9195	-4.12955
	3.58037	0.231811		20.2754	-4.66235		20.2754	-4.66235
	3.59025	0.232391		20.3341	-4.68542		20.3341	-4.68542
	3.79132	0.244531		21.6899	-5.21822		21.6899	-5.21822
	3.90149	0.251256		21.7486	-5.24129		21.7486	-5.24129
	4.00503	0.257519		22.9829	-5.83313		22.9829	-5.83313
	4.15421	0.266691		23.0363	-5.85927		23.0363	-5.85927
	4.26771	0.27362		24.2706	-6.46302		24.2706	-6.46302
	4.45646	0.28534		24.324	-6.48016		24.324	-6.48016
	4.51067	0.2887		25.4476	-7.17074		25.4476	-7.17074
	4.54926	0.291096		25.4962	-7.20064		25.4962	-7.20064
	4.82123	0.308176		26.6198	-7.89122		26.6198	-7.89122
	4.96477	0.317244		26.6684	-7.9146		26.6684	-7.9146
	5.12404	0.327385		27.6912	-8.70947		27.6912	-8.70947
	5.27033	0.336674		27.7355	-8.74388		27.7355	-8.74388
	5.43527	0.347167		28.7582	-9.53875		28.7582	-9.53875
	5.59415	0.357287		28.8025	-9.57316		28.8025	-9.57316
	5.75065	0.367228		29.7335	-10.4875		29.7335	-10.4875
	5.99237	0.382678		29.7738	-10.5273		29.7738	-10.5273
	6.02262	0.38461		30.7049	-11.446		30.7049	-11.446
	6.04759	0.386203		30.7452	-11.4857		30.7452	-11.4857
	6.27659	0.400875		31.5927	-12.5477		31.5927	-12.5477
	6.48259	0.414232		31.6294	-12.5938		31.6294	-12.5938
	6.51586	0.416385		32.4769	-13.6584		32.4769	-13.6584
	6.56157	0.419295		32.5136	-13.7031		32.5136	-13.7031
	6.75297	0.431702		33.2851	-14.9391		33.2851	-14.9391
	6.84225	0.437508		33.3185	-14.9926		33.3185	-14.9926
	6.9917	0.447226		34.0899	-16.2286		34.0899	-16.2286
	7.1037	0.45447		34.1233	-16.2815		34.1233	-16.2815
	7.24995	0.463981		34.8256	-17.7181		34.8256	-17.7181
	7.5062	0.480513		34.856	-17.7803		34.856	-17.7803
	7.52259	0.481588		35.5583	-19.2169		35.5583	-19.2169
	7.53879	0.482594		35.5887	-19.2791		35.5887	-19.2791
	7.76744	0.49728		36.228	-20.95		36.228	-20.95
	7.99869	0.512119		36.2557	-21.0223		36.2557	-21.0223
	8.02172	0.513577		36.8949	-22.6933		36.8949	-22.6933
	8.04717	0.515203		36.9226	-22.7657		36.9226	-22.7657
	8.28443	0.5304		37.5046	-24.71		37.5046	-24.71
	8.46988	0.542475		37.5298	-24.7942		37.5298	-24.7942
	8.54098	0.547009		38.1117	-26.7388		38.1117	-26.7388
	8.68728	0.556591		38.1369	-26.8229		38.1369	-26.8229
	8.77841	0.5626		38.6666	-29.0857		38.6666	-29.0857
	8.80717	0.564451		38.6896	-29.1837		38.6896	-29.1837
	9.02816	0.579073		39.2193	-31.4472		39.2193	-31.4472
	9.12636	0.585539		39.2422	-31.5437		39.2422	-31.5437
	9.28065	0.595826		39.7245	-34.1787		39.7245	-34.1787
	9.47677	0.608818		39.7453	-34.2928		39.7453	-34.2928
	9.52312	0.611882		40.2276	-36.9279		40.2276	-36.9279
	9.56512	0.61466		40.2484	-37.0393		40.2484	-37.0393
	9.78805	0.629397		40.6874	-40.1073		40.6874	-40.1073
	10.0119	0.644264		40.7064	-40.2402		40.7064	-40.2402
	10.0235	0.645021		41.1454	-43.3082		41.1454	-43.3082
	10.0379	0.645916		41.1644	-43.4368		41.1644	-43.4368
	10.2406	0.659329		41.564	-47.0089		41.564	-47.0089
	10.3332	0.665523		41.5813	-47.1636		41.5813	-47.1636
	10.48	0.675322		41.9808	-50.7356		41.9808	-50.7356
	10.5825	0.682176		41.9981	-50.8842		41.9981	-50.8842
	10.7205	0.691442		42.3619	-55.043		42.3619	-55.043
	10.8985	0.703361		42.3776	-55.223		42.3776	-55.223
	10.9723	0.708343		42.7414	-59.3819		42.7414	-59.3819
	11.2204	0.724946		42.7571	-59.5536		42.7571	-59.5536
	11.2348	0.725936		43.0882	-64.3955		43.0882	-64.3955
	11.2741	0.728516		43.1026	-64.6051		43.1026	-64.6051
	11.4883	0.742793		43.4337	-69.447		43.4337	-69.447
	11.5469	0.746702		43.448	-69.6566		43.448	-69.6566
	11.7676	0.761402		43.7494	-75.2822		43.7494	-75.2822
	11.8071	0.764025		43.7625	-75.5262		43.7625	-75.5262
	11.8497	0.766881		44.0639	-81.1627		44.0639	-81.1627
	12.0448	0.779846		44.077	-81.4068		44.077	-81.4068
	12.1719	0.788311		44.3513	-87.9531		44.3513	-87.9531
	12.2688	0.794764		44.3632	-88.2372		44.3632	-88.2372
	12.4843	0.809102		44.6376	-94.7976		44.6376	-94.7976
	12.5019	0.810248		44.6495	-95.0816		44.6495	-95.0816
	12.5096	0.810798		44.8992	-102.698		44.8992	-102.698
	12.7518	0.826897		44.91	-103.028		44.91	-103.028
	12.8433	0.83307		45.1598	-110.662		45.1598	-110.662
	12.9778	0.842089		45.1706	-110.993		45.1706	-110.993
	13.1224	0.851899		45.398	-119.85		45.398	-119.85
	13.2481	0.860444		45.4078	-120.234		45.4078	-120.234
	13.4851	0.876802		45.6352	-129.113		45.6352	-129.113
	13.4955	0.877489		45.645	-129.497		45.645	-129.497
	13.5007	0.877864		45.852	-139.792		45.852	-139.792
	13.764	0.896171		45.861	-140.239		45.861	-140.239
	13.8411	0.901579		46.0679	-150.559		46.0679	-150.559
	14.0205	0.914191		46.0769	-151.005		46.0769	-151.005
	14.1443	0.92289		46.2653	-162.959		46.2653	-162.959
	14.3302	0.936045		46.2734	-163.478		46.2734	-163.478
	14.4747	0.946231		46.4618	-175.462		46.4618	-175.462
	14.7057	0.962625		46.47	-175.981		46.47	-175.981
	14.8536	0.973031		46.6415	-189.844		46.6415	-189.844
	15.0121	0.984248		46.6489	-190.446		46.6489	-190.446
	15.161	0.994704		46.8204	-204.344		46.8204	-204.344
	15.3066	1.00492		46.8278	-204.945		46.8278	-204.945
	15.4782	1.01691		46.984	-220.993		46.984	-220.993
	15.6986	1.03236		46.9907	-221.69		46.9907	-221.69
	15.7684	1.03717		47.1468	-237.776		47.1468	-237.776
	15.9068	1.04683		47.1536	-238.431		47.1536	-238.431
	16.0534	1.05709		47.2957	-257.004		47.2957	-257.004
	16.108	1.06092		47.3019	-257.808		47.3019	-257.808
	16.3467	1.07778		47.444	-276.381		47.444	-276.381
	16.4441	1.08468		47.4501	-277.141		47.4501	-277.141
	16.6323	1.09816		47.5795	-298.51		47.5795	-298.51
	16.6782	1.1014		47.5851	-299.435		47.5851	-299.435
	16.8535	1.11406		47.7145	-320.804		47.7145	-320.804
	17.0159	1.12583		47.7201	-321.687		47.7201	-321.687
	17.0985	1.13176		47.8378	-346.161		47.8378	-346.161
	17.2296	1.14124		47.8429	-347.221		47.8429	-347.221
	17.3458	1.14967		47.9607	-371.695		47.9607	-371.695
	17.4313	1.15594		47.9658	-372.717		47.9658	-372.717
	17.5944	1.16772		48.073	-400.58		48.073	-400.58
	17.7709	1.18058		48.0776	-401.786		48.0776	-401.786
	17.8602	1.1871		48.1848	-429.649		48.1848	-429.649
	17.959	1.19443		48.1895	-430.829		48.1895	-430.829
	18.1196	1.20618		48.287	-462.308		48.287	-462.308
	18.2231	1.21384		48.2913	-463.671		48.2913	-463.671
	18.3922	1.22638		48.3888	-495.15		48.3888	-495.15
	18.5852	1.24087		48.3931	-496.504		48.3931	-496.504
	18.6014	1.24208		48.4819	-531.725		48.4819	-531.725
	18.6202	1.24339		48.4857	-533.25		48.4857	-533.25
	18.8213	1.25849		48.5746	-568.472		48.5746	-568.472
	18.9852	1.27081		48.5784	-570.014		48.5784	-570.014
	19.0769	1.27769		48.6593	-608.956		48.6593	-608.956
	19.1969	1.28667		48.6628	-610.642		48.6628	-610.642
	19.3475	1.29799		48.7436	-649.583		48.7436	-649.583
	19.5434	1.31282		48.7471	-651.32		48.7471	-651.32
	19.6069	1.31754		48.8207	-693.757		48.8207	-693.757
	19.6584	1.32147		48.8239	-695.595		48.8239	-695.595
	19.854	1.33631		48.8975	-738.031		48.8975	-738.031
	20.0278	1.34969		48.9007	-739.96		48.9007	-739.96
	20.0933	1.35463		48.9677	-785.428		48.9677	-785.428
	20.1694	1.36056		48.9706	-787.396		48.9706	-787.396
	20.3454	1.37425		49.0376	-832.864		49.0376	-832.864
	20.5575	1.39081		49.0405	-834.964		49.0405	-834.964
	20.6088	1.39475		49.1015	-882.741		49.1015	-882.741
	20.6603	1.39877		49.1042	-884.81		49.1042	-884.81
	20.8555	1.41405		49.1652	-932.587		49.1652	-932.587
	20.9893	1.42448		49.1678	-934.823		49.1678	-934.823
	21.0964	1.43276		49.2233	-983.955		49.2233	-983.955
	21.2767	1.44671		49.2257	-986.082		49.2257	-986.082
	21.3617	1.45332		49.2812	-1035.21		49.2812	-1035.21
	21.4287	1.4586		49.2837	-1037.53		49.2837	-1037.53
	21.5861	1.47071		49.3342	-1086.9		49.3342	-1086.9
	21.7245	1.48155		49.3364	-1089.04		49.3364	-1089.04
	21.8478	1.4912		49.3869	-1138.41		49.3869	-1138.41
	22.0651	1.50851		49.3891	-1140.74		49.3891	-1140.74
	22.1216	1.51299		49.4351	-1189.17		49.4351	-1189.17
	22.1724	1.51707		49.4371	-1191.26		49.4371	-1191.26
	22.395	1.53506		49.4831	-1239.69		49.4831	-1239.69
	22.5248	1.54581		49.4851	-1241.97		49.4851	-1241.97
	22.6237	1.55395		49.527	-1288.34		49.527	-1288.34
	22.735	1.56319		49.5288	-1290.35		49.5288	-1290.35
	22.8552	1.57314		49.5707	-1336.72		49.5707	-1336.72
	22.9851	1.58409		49.5725	-1338.88		49.5725	-1338.88
	23.0909	1.59302		49.6106	-1382.26		49.6106	-1382.26
	23.2218	1.60403		49.6123	-1384.13		49.6123	-1384.13
	23.3037	1.61091		49.6504	-1427.51		49.6504	-1427.51
	23.3432	1.61431		49.6521	-1429.51		49.6521	-1429.51
	23.5463	1.63147		49.6868	-1469.2		49.6868	-1469.2
	23.6403	1.63937		49.6883	-1470.92		49.6883	-1470.92
	23.8059	1.65335		49.723	-1510.61		49.723	-1510.61
	23.903	1.66154		49.7245	-1512.42		49.7245	-1512.42
	24.0942	1.67758		49.7561	-1548.03		49.7561	-1548.03
	24.1799	1.68479		49.7574	-1549.57		49.7574	-1549.57
	24.3837	1.7019		49.789	-1585.19		49.789	-1585.19
	24.5848	1.71887		49.7904	-1586.78		49.7904	-1586.78
	24.6134	1.72123		49.8191	-1618.19		49.8191	-1618.19
	24.6491	1.72426		49.8204	-1619.55		49.8204	-1619.55
	24.8265	1.73928		49.8491	-1650.95		49.8491	-1650.95
	24.958	1.75052		49.8504	-1652.33		49.8504	-1652.33
	25.0796	1.76091		49.8766	-1679.62		49.8766	-1679.62
	25.1804	1.7696		49.8777	-1680.81		49.8777	-1680.81
	25.3324	1.78271		49.9039	-1708.1		49.9039	-1708.1
	25.4905	1.79648		49.905	-1709.28		49.905	-1709.28
	25.5619	1.80267		49.9288	-1732.7		49.9288	-1732.7
	25.734	1.81769		49.9299	-1733.72		49.9299	-1733.72
	25.8281	1.82599		49.9537	-1757.15		49.9537	-1757.15
	25.9763	1.83902		49.9547	-1758.14		49.9547	-1758.14
	26.1151	1.85129		49.9764	-1778.06		49.9764	-1778.06
	26.241	1.86246		49.9774	-1778.92		49.9774	-1778.92
	26.5198	1.88744		49.9991	-1798.83		49.9991	-1798.83
	26.52	1.88752		50	-1799.73		50	-1799.73
	26.5211	1.88751		50.0221	-1818.47		50.0221	-1818.47
	26.766	1.90968		50.0231	-1819.28		50.0231	-1819.28
	26.7998	1.91289		50.0452	-1838.03		50.0452	-1838.03
	27.0325	1.93417		50.0462	-1838.87		50.0462	-1838.87
	27.1545	1.9456		50.0689	-1856.23		50.0689	-1856.23
	27.3053	1.95967		50.0698	-1856.98		50.0698	-1856.98
	27.4365	1.97212		50.0925	-1874.33		50.0925	-1874.33
	27.5846	1.98604		50.0935	-1875.12		50.0935	-1875.12
	27.7417	2.00101		50.1167	-1890.82		50.1167	-1890.82
	27.9668	2.02245		50.1177	-1891.5		50.1177	-1891.5
	28.0228	2.02776		50.1409	-1907.21		50.1409	-1907.21
	28.0692	2.03218		50.1419	-1907.92		50.1419	-1907.92
	28.2871	2.05295		50.1656	-1921.73		50.1656	-1921.73
	28.5028	2.0737		50.1666	-1922.33		50.1666	-1922.33
	28.5237	2.07561		50.1904	-1936.15		50.1904	-1936.15
	28.5741	2.08047		50.1914	-1936.77		50.1914	-1936.77
	28.7691	2.09932		50.2157	-1948.5		50.2157	-1948.5
	28.8144	2.10369		50.2167	-1949		50.2167	-1949
	29.0229	2.12394		50.241	-1960.73		50.241	-1960.73
	29.1421	2.1357		50.2421	-1961.25		50.2421	-1961.25
	29.2969	2.15097		50.2669	-1970.72		50.2669	-1970.72
	29.5319	2.17452		50.268	-1971.13		50.268	-1971.13
	29.5536	2.17666		50.2929	-1980.6		50.2929	-1980.6
	29.57	2.17832		50.294	-1981.01		50.294	-1981.01
	29.7997	2.20153		50.3194	-1988.11		50.3194	-1988.11
	30.0098	2.2232		50.3205	-1988.41		50.3205	-1988.41
	30.0301	2.22528		50.3459	-1995.5		50.3459	-1995.5
	30.0566	2.2279		50.347	-1995.81		50.347	-1995.81
	30.2643	2.24939		50.3731	-2000.46		50.3731	-2000.46
	30.3663	2.26009		50.3742	-2000.67		50.3742	-2000.67
	30.4851	2.27253		50.4002	-2005.32		50.4002	-2005.32
	30.62	2.2867		50.4014	-2005.51		50.4014	-2005.51
	30.7425	2.29967		50.428	-2007.71		50.428	-2007.71
	30.99	2.326		50.4292	-2007.81		50.4292	-2007.81
	31.015	2.32861		50.4558	-2010.01		50.4558	-2010.01
	31.0326	2.33061		50.457	-2010.09		50.457	-2010.09
	31.3033	2.35957		50.4842	-2009.88		50.4842	-2009.88
	31.5138	2.38252		50.4854	-2009.88		50.4854	-2009.88
	31.5565	2.38711		50.5127	-2009.67		50.5127	-2009.67
	31.7884	2.41268		50.5139	-2009.64		50.5139	-2009.64
	31.8781	2.42255		50.5418	-2007.1		50.5418	-2007.1
	32.0822	2.44537		50.543	-2006.99		50.543	-2006.99
	32.2006	2.45865		50.5709	-2004.46		50.5709	-2004.46
	32.3594	2.47666		50.5721	-2004.33		50.5721	-2004.33
	32.5836	2.50246		50.6007	-1999.59		50.6007	-1999.59
	32.6183	2.50628		50.6019	-1999.39		50.6019	-1999.39
	32.671	2.51242		50.6305	-1994.66		50.6305	-1994.66
	32.8554	2.53386		50.6317	-1994.42		50.6317	-1994.42
	33.0184	2.55303		50.6609	-1987.65		50.6609	-1987.65
	33.1156	2.56443		50.6622	-1987.36		50.6622	-1987.36
	33.208	2.57536		50.6914	-1980.58		50.6914	-1980.58
	33.3518	2.5924		50.6927	-1980.26		50.6927	-1980.26
	33.4917	2.60933		50.7226	-1971.62		50.7226	-1971.62
	33.5987	2.62216		50.7239	-1971.25		50.7239	-1971.25
	33.7122	2.63596		50.7538	-1962.61		50.7538	-1962.61
	33.8621	2.65417		50.7551	-1962.21		50.7551	-1962.21
	33.9814	2.66904		50.7857	-1951.91		50.7857	-1951.91
	34.1089	2.6848		50.7871	-1951.46		50.7871	-1951.46
	34.2996	2.70875		50.8177	-1941.16		50.8177	-1941.16
	34.3428	2.71411		50.819	-1940.71		50.819	-1940.71
	34.3866	2.71979		50.8503	-1928.92		50.8503	-1928.92
	34.576	2.74373		50.8517	-1928.41		50.8517	-1928.41
	34.6677	2.75559		50.883	-1916.64		50.883	-1916.64
	34.8746	2.78224		50.8844	-1916.13		50.8844	-1916.13
	34.9309	2.78961		50.9164	-1903.07		50.9164	-1903.07
	35.0224	2.80153		50.9178	-1902.51		50.9178	-1902.51
	35.1884	2.82333		50.9499	-1889.48		50.9499	-1889.48
	35.2962	2.8376		50.9513	-1888.91		50.9513	-1888.91
	35.4751	2.86143		50.9841	-1874.79		50.9841	-1874.79
	35.7384	2.89734		50.9855	-1874.18		50.9855	-1874.18
	35.7496	2.89857		51.0183	-1860.08		51.0183	-1860.08
	35.7831	2.90321		51.0198	-1859.47		51.0198	-1859.47
	36.0149	2.93529		51.0533	-1844.46		51.0533	-1844.46
	36.085	2.94494		51.0548	-1843.81		51.0548	-1843.81
	36.2676	2.97057		51.0884	-1828.83		51.0884	-1828.83
	36.4013	2.98949		51.0898	-1828.18		51.0898	-1828.18
	36.5149	3.00561		51.1242	-1812.46		51.1242	-1812.46
	36.7058	3.03321		51.1257	-1811.78		51.1257	-1811.78
	36.7362	3.03775		51.1601	-1796.09		51.1601	-1796.09
	36.7531	3.03999		51.1616	-1795.41		51.1616	-1795.41
	37.0008	3.07612		51.1967	-1779.14		51.1967	-1779.14
	37.0961	3.09031		51.1983	-1778.44		51.1983	-1778.44
	37.2307	3.11037		51.2334	-1762.19		51.2334	-1762.19
	37.3796	3.1328		51.2349	-1761.49		51.2349	-1761.49
	37.4919	3.14986		51.2709	-1744.81		51.2709	-1744.81
	37.6923	3.18074		51.2725	-1744.09		51.2725	-1744.09
	37.7529	3.18992		51.3085	-1727.44		51.3085	-1727.44
	37.7923	3.19639		51.3101	-1726.72		51.3101	-1726.72
	38.0033	3.22937		51.3469	-1709.76		51.3469	-1709.76
	38.222	3.26449		51.3485	-1709.02		51.3485	-1709.02
	38.2566	3.27027		51.3853	-1692.08		51.3853	-1692.08
	38.3062	3.2781		51.3869	-1691.35		51.3869	-1691.35
	38.4939	3.30871		51.4246	-1674.21		51.4246	-1674.21
	38.5806	3.32323		51.4263	-1673.47		51.4263	-1673.47
	38.7439	3.35042		51.464	-1656.36		51.464	-1656.36
	38.8565	3.36937		51.4656	-1655.61		51.4656	-1655.61
	39.0439	3.40144		51.5042	-1638.41		51.5042	-1638.41
	39.1869	3.42599		51.5059	-1637.66		51.5059	-1637.66
	39.3747	3.45932		51.5445	-1620.46		51.5445	-1620.46
	39.5249	3.48578		51.5461	-1619.72		51.5461	-1619.72
	39.724	3.52221		51.5856	-1602.51		51.5856	-1602.51
	39.8671	3.54833		51.5873	-1601.77		51.5873	-1601.77
	40.0232	3.57777		51.6268	-1584.57		51.6268	-1584.57
	40.1745	3.60622		51.6285	-1583.83		51.6285	-1583.83
	40.3173	3.63398		51.6689	-1566.7		51.6689	-1566.7
	40.4279	3.65536		51.6707	-1565.96		51.6707	-1565.96
	40.5547	3.68018		51.7111	-1548.83		51.7111	-1548.83
	40.7554	3.72054		51.7129	-1548.09		51.7129	-1548.09
	40.7737	3.72396		51.7542	-1531.09		51.7542	-1531.09
	40.784	3.7262		51.756	-1530.35		51.756	-1530.35
	41.0009	3.77043		51.7974	-1513.36		51.7974	-1513.36
	41.0538	3.78131		51.7992	-1512.62		51.7992	-1512.62
	41.2612	3.825		51.8415	-1495.8		51.8415	-1495.8
	41.305	3.8342		51.8433	-1495.07		51.8433	-1495.07
	41.3452	3.84268		51.8857	-1478.26		51.8857	-1478.26
	41.5614	3.88937		51.8875	-1477.53		51.8875	-1477.53
	41.6308	3.90474		51.9308	-1460.93		51.9308	-1460.93
	41.8211	3.94686		51.9327	-1460.21		51.9327	-1460.21
	41.9336	3.97205		51.976	-1443.61		51.976	-1443.61
	42.1019	4.01077		51.9779	-1442.89		51.9779	-1442.89
	42.1823	4.02923		52.0222	-1426.54		52.0222	-1426.54
	42.3189	4.06123		52.0241	-1425.83		52.0241	-1425.83
	42.5202	4.10952		52.0685	-1409.48		52.0685	-1409.48
	42.5659	4.11995		52.0704	-1408.77		52.0704	-1408.77
	42.6025	4.12926		52.1158	-1392.69		52.1158	-1392.69
	42.7777	4.1723		52.1177	-1392		52.1177	-1392
	42.972	4.22176		52.1631	-1375.92		52.1631	-1375.92
	43.0141	4.23159		52.1651	-1375.22		52.1651	-1375.22
	43.0888	4.25124		52.2115	-1359.44		52.2115	-1359.44
	43.2566	4.29531		52.2135	-1358.76		52.2135	-1358.76
	43.3338	4.31519		52.2599	-1342.97		52.2599	-1342.97
	43.4817	4.35549		52.2619	-1342.29		52.2619	-1342.29
	43.5998	4.38685		52.3095	-1326.81		52.3095	-1326.81
	43.7389	4.42562		52.3115	-1326.14		52.3115	-1326.14
	43.9863	4.49588		52.359	-1310.67		52.359	-1310.67
	43.9937	4.49931		52.3611	-1310		52.3611	-1310
	43.9988	4.49936		52.4097	-1294.84		52.4097	-1294.84
	44.258	4.57553		52.4118	-1294.19		52.4118	-1294.19
	44.4796	4.64298		52.4605	-1279.03		52.4605	-1279.03
	44.522	4.65406		52.4626	-1278.38		52.4626	-1278.38
	44.5607	4.66658		52.5124	-1263.55		52.5124	-1263.55
	44.7727	4.73282		52.5145	-1262.9		52.5145	-1262.9
	44.9996	4.80657		52.5643	-1248.07		52.5643	-1248.07
	45.0388	4.81954		52.5664	-1247.43		52.5664	-1247.43
	45.0805	4.83116		52.6174	-1232.93		52.6174	-1232.93
	45.2912	4.90096		52.6196	-1232.3		52.6196	-1232.3
	45.5056	4.97457		52.6705	-1217.8		52.6705	-1217.8
	45.5299	4.98317		52.6727	-1217.18		52.6727	-1217.18
	45.5589	4.99038		52.7249	-1203.01		52.7249	-1203.01
	45.7719	5.06486		52.7271	-1202.39		52.7271	-1202.39
	45.9405	5.12398		52.7792	-1188.23		52.7792	-1188.23
	46.0227	5.15461		52.7815	-1187.61		52.7815	-1187.61
	46.2057	5.21807		52.8349	-1173.78		52.8349	-1173.78
	46.3147	5.25581		52.8372	-1173.18		52.8372	-1173.18
	46.3505	5.26757		52.8905	-1159.34		52.8905	-1159.34
	46.5775	5.34991		52.8928	-1158.74		52.8928	-1158.74
	46.5945	5.35397		52.9474	-1145.23		52.9474	-1145.23
	46.7803	5.42084		52.9498	-1144.65		52.9498	-1144.65
	46.8896	5.45397		53.0044	-1131.14		53.0044	-1131.14
	47.0018	5.49669		53.0068	-1130.56		53.0068	-1130.56
	47.1445	5.53485		53.0626	-1117.38		53.0626	-1117.38
	47.249	5.5736		53.0651	-1116.8		53.0651	-1116.8
	47.5144	5.63343		53.1209	-1103.62		53.1209	-1103.62
	47.5444	5.64252		53.1233	-1103.05		53.1233	-1103.05
	47.5594	5.65135		53.1805	-1090.19		53.1805	-1090.19
	47.9178	5.65891		53.183	-1089.64		53.183	-1089.64
	47.9183	5.68203		53.2402	-1076.78		53.2402	-1076.78
	48.2074	5.61267		53.2427	-1076.22		53.2427	-1076.22
	48.3086	5.57988		53.3012	-1063.68		53.3012	-1063.68
	48.5777	5.35939		53.3037	-1063.14		53.3037	-1063.14
	48.8787	4.73445		53.3623	-1050.59		53.3623	-1050.59
	48.9383	4.59071		53.3648	-1050.05		53.3648	-1050.05
	49.0225	4.5256		53.4247	-1037.82		53.4247	-1037.82
	49.3068	3.73869		53.4273	-1037.29		53.4273	-1037.29
	49.4946	3.50244		53.4872	-1025.06		53.4872	-1025.06
	49.6727	2.87889		53.4898	-1024.53		53.4898	-1024.53
	49.8211	3.53976		53.5511	-1012.6		53.5511	-1012.6
	50	3.61674		53.5537	-1012.09		53.5537	-1012.09
	50.2198	4.99357		53.615	-1000.16		53.615	-1000.16
	50.3221	5.84364		53.6177	-999.645		53.6177	-999.645
	50.4512	6.46045		53.6804	-988.017		53.6804	-988.017
	50.692	7.74816		53.6831	-987.514		53.6831	-987.514
	50.9014	8.2764		53.7459	-975.885		53.7459	-975.885
	51.0392	8.67954		53.7486	-975.382		53.7486	-975.382
	51.1569	8.55431		53.8128	-964.046		53.8128	-964.046
	51.3725	8.52327		53.8156	-963.555		53.8156	-963.555
	51.6093	7.93198		53.8798	-952.218		53.8798	-952.218
	51.7278	7.76464		53.8825	-951.727		53.8825	-951.727
	52.0303	7.05995		53.9482	-940.675		53.9482	-940.675
	52.1019	6.90672		53.9511	-940.197		53.9511	-940.197
	52.4186	6.35244		54.0168	-929.143		54.0168	-929.143
	52.5253	6.2056		54.0196	-928.665		54.0196	-928.665
	52.5451	6.16694		54.0869	-917.89		54.0869	-917.89
	52.5716	6.12608		54.0898	-917.423		54.0898	-917.423
	52.9317	5.67583		54.157	-906.647		54.157	-906.647
	53.0448	5.54738		54.1599	-906.181		54.1599	-906.181
	53.2057	5.4109		54.2288	-895.676		54.2288	-895.676
	53.3689	5.27524		54.2317	-895.221		54.2317	-895.221
	53.5326	5.14986		54.3006	-884.714		54.3006	-884.714
	53.7159	5.03888		54.3035	-884.259		54.3035	-884.259
	53.8061	4.98409		54.374	-874.017		54.374	-874.017
	54.0026	4.87243		54.377	-873.573		54.377	-873.573
	54.2499	4.75416		54.4474	-863.33		54.4474	-863.33
	54.2974	4.7329		54.4505	-862.886		54.4505	-862.886
	54.3794	4.69586		54.5226	-852.899		54.5226	-852.899
	54.5476	4.62227		54.5257	-852.466		54.5257	-852.466
	54.6127	4.59824		54.5978	-842.478		54.5978	-842.478
	54.7628	4.53832		54.6009	-842.046		54.6009	-842.046
	54.8901	4.49107		54.6746	-832.307		54.6746	-832.307
	54.9665	4.46218		54.6778	-831.885		54.6778	-831.885
	55.0794	4.42346		54.7516	-822.145		54.7516	-822.145
	55.1952	4.38315		54.7548	-821.724		54.7548	-821.724
	55.2978	4.34892		54.8303	-812.226		54.8303	-812.226
	55.4838	4.28799		54.8336	-811.814		54.8336	-811.814
	55.7286	4.21341		54.9091	-802.316		54.9091	-802.316
	55.7691	4.20137		54.9123	-801.906		54.9123	-801.906
	55.8018	4.19138		54.9896	-792.642		54.9896	-792.642
	56.008	4.13091		54.9929	-792.24		54.9929	-792.24
	56.2094	4.07516		55.0702	-782.976		55.0702	-782.976
	56.2407	4.06583		55.0735	-782.576		55.0735	-782.576
	56.3074	4.04799		55.1526	-773.54		55.1526	-773.54
	56.4746	4.0028		55.156	-773.149		55.156	-773.149
	56.5297	3.98853		55.2351	-764.113		55.2351	-764.113
	56.7277	3.93727		55.2385	-763.723		55.2385	-763.723
	56.8016	3.91867		55.3194	-754.908		55.3194	-754.908
	56.9974	3.86991		55.3229	-754.526		55.3229	-754.526
	57.1201	3.8403		55.4039	-745.711		55.4039	-745.711
	57.2965	3.79803		55.4074	-745.331		55.4074	-745.331
	57.4285	3.76738		55.4902	-736.731		55.4902	-736.731
	57.5757	3.73352		55.4938	-736.359		55.4938	-736.359
	57.6844	3.70918		55.5766	-727.759		55.5766	-727.759
	57.8118	3.68051		55.5802	-727.388		55.5802	-727.388
	58.0214	3.63506		55.6649	-718.997		55.6649	-718.997
	58.0489	3.62923		55.6686	-718.634		55.6686	-718.634
	58.123	3.61334		55.7533	-710.243		55.7533	-710.243
	58.2764	3.58078		55.757	-709.881		55.757	-709.881
	58.3208	3.572		55.8437	-701.693		55.8437	-701.693
	58.5257	3.52956		55.8475	-701.338		55.8475	-701.338
	58.6111	3.5126		55.9342	-693.15		55.9342	-693.15
	58.7861	3.47762		55.938	-692.797		55.938	-692.797
	58.9871	3.43884		56.0267	-684.806		56.0267	-684.806
	59.0342	3.42957		56.0306	-684.46		56.0306	-684.46
	59.1537	3.407		56.1194	-676.469		56.1194	-676.469
	59.2608	3.38679		56.1232	-676.124		56.1232	-676.124
	59.2904	3.3813		56.214	-668.325		56.214	-668.325
	59.5164	3.33943		56.218	-667.987		56.218	-667.987
	59.6478	3.31592		56.3088	-660.188		56.3088	-660.188
	59.77	3.29394		56.3128	-659.852		56.3128	-659.852
	59.8759	3.27523		56.4057	-652.238		56.4057	-652.238
	60.0389	3.24697		56.4097	-651.909		56.4097	-651.909
	60.1815	3.22246		56.5027	-644.296		56.5027	-644.296
	60.3574	3.19312		56.5067	-643.967		56.5067	-643.967
	60.4782	3.17299		56.6019	-636.535		56.6019	-636.535
	60.7282	3.13268		56.606	-636.213		56.606	-636.213
	60.7619	3.12715		56.7012	-628.781		56.7012	-628.781
	60.7802	3.12443		56.7053	-628.46		56.7053	-628.46
	61.0343	3.08448		56.8027	-621.203		56.8027	-621.203
	61.2855	3.04646		56.8069	-620.889		56.8069	-620.889
	61.2883	3.04595		56.9042	-613.633		56.9042	-613.633
	61.5571	3.0059		56.9085	-613.319		56.9085	-613.319
	61.6283	2.99574		57.0081	-606.234		57.0081	-606.234
	61.8605	2.96181		57.0124	-605.927		57.0124	-605.927
	61.9603	2.94775		57.1121	-598.841		57.1121	-598.841
	62.1844	2.91585		57.1164	-598.535		57.1164	-598.535
	62.3943	2.8869		57.2184	-591.615		57.2184	-591.615
	62.4015	2.88586		57.2228	-591.316		57.2228	-591.316
	62.409	2.88481		57.3248	-584.396		57.3248	-584.396
	62.6116	2.85719		57.3292	-584.097		57.3292	-584.097
	62.7658	2.83679		57.4336	-577.339		57.4336	-577.339
	62.8455	2.82601		57.4381	-577.047		57.4381	-577.047
	62.9707	2.80981		57.5425	-570.289		57.5425	-570.289
	63.087	2.79465		57.547	-569.997		57.547	-569.997
	63.2038	2.77991		57.6538	-563.396		57.6538	-563.396
	63.3463	2.76173		57.6584	-563.11		57.6584	-563.11
	63.4488	2.74911		57.7653	-556.509		57.7653	-556.509
	63.6116	2.72893		57.7699	-556.224		57.7699	-556.224
	63.7939	2.70699		57.8792	-549.776		57.8792	-549.776
	63.8751	2.6971		57.8839	-549.496		57.8839	-549.496
	63.9793	2.68485		57.9933	-543.048		57.9933	-543.048
	64.1144	2.66891		57.998	-542.77		57.998	-542.77
	64.203	2.65866		58.1099	-536.471		58.1099	-536.471
	64.3369	2.64309		58.1147	-536.198		58.1147	-536.198
	64.5435	2.61965		58.2266	-529.899		58.2266	-529.899
	64.5773	2.61578		58.2314	-529.627		58.2314	-529.627
	64.62	2.61107		58.3459	-523.472		58.3459	-523.472
	64.8425	2.58621		58.3509	-523.206		58.3509	-523.206
	64.9717	2.57215		58.4654	-517.051		58.4654	-517.051
	65.104	2.55767		58.4704	-516.785		58.4704	-516.785
	65.2585	2.54125		58.5875	-510.771		58.5875	-510.771
	65.3594	2.5304		58.5926	-510.511		58.5926	-510.511
	65.5668	2.50871		58.7098	-504.497		58.7098	-504.497
	65.5824	2.50705		58.7149	-504.237		58.7149	-504.237
	65.5872	2.50669		58.8348	-498.361		58.8348	-498.361
	65.8173	2.4829		58.84	-498.106		58.84	-498.106
	65.8802	2.47665		58.9599	-492.23		58.9599	-492.23
	66.0599	2.45853		58.9651	-491.975		58.9651	-491.975
	66.127	2.45194		59.0878	-486.233		59.0878	-486.233
	66.3492	2.43		59.0931	-485.984		59.0931	-485.984
	66.4371	2.42154		59.2159	-480.241		59.2159	-480.241
	66.6302	2.40288		59.2212	-479.993		59.2212	-479.993
	66.8263	2.3844		59.3468	-474.38		59.3468	-474.38
	66.864	2.38081		59.3522	-474.137		59.3522	-474.137
	67.082	2.36051		59.4778	-468.524		59.4778	-468.524
	67.2552	2.34477		59.4833	-468.281		59.4833	-468.281
	67.3388	2.33708		59.6118	-462.796		59.6118	-462.796
	67.4392	2.32815		59.6174	-462.559		59.6174	-462.559
	67.5866	2.31499		59.7459	-457.073		59.7459	-457.073
	67.7242	2.30298		59.7515	-456.835		59.7515	-456.835
	67.8287	2.29377		59.883	-451.474		59.883	-451.474
	67.9729	2.2814		59.8887	-451.242		59.8887	-451.242
	68.0683	2.27321		60.0203	-445.88		60.0203	-445.88
	68.1378	2.26736		60.026	-445.647		60.026	-445.647
	68.3053	2.25324		60.1606	-440.407		60.1606	-440.407
	68.4155	2.24406		60.1664	-440.18		60.1664	-440.18
	68.5921	2.2295		60.3011	-434.938		60.3011	-434.938
	68.7095	2.21989		60.3069	-434.711		60.3069	-434.711
	68.935	2.20176		60.4447	-429.588		60.4447	-429.588
	69.0062	2.19601		60.4507	-429.366		60.4507	-429.366
	69.0544	2.19227		60.5884	-424.243		60.5884	-424.243
	69.2526	2.17656		60.5944	-424.021		60.5944	-424.021
	69.502	2.15732		60.7354	-419.012		60.7354	-419.012
	69.5128	2.15649		60.7415	-418.795		60.7415	-418.795
	69.535	2.15476		60.8825	-413.786		60.8825	-413.786
	69.7599	2.13765		60.8886	-413.569		60.8886	-413.569
	69.8286	2.13257		61.033	-408.672		61.033	-408.672
	70.034	2.11719		61.0392	-408.46		61.0392	-408.46
	70.1706	2.10721		61.1835	-403.562		61.1835	-403.562
	70.2953	2.09805		61.1898	-403.35		61.1898	-403.35
	70.5283	2.08133		61.3375	-398.562		61.3375	-398.562
	70.5694	2.07838		61.3439	-398.355		61.3439	-398.355
	70.5945	2.07661		61.4915	-393.567		61.4915	-393.567
	70.8354	2.05961		61.4979	-393.359		61.4979	-393.359
	71.0156	2.04724		61.6491	-388.678		61.6491	-388.678
	71.0495	2.04488		61.6556	-388.475		61.6556	-388.475
	71.2614	2.0305		61.8068	-383.793		61.8068	-383.793
	71.3562	2.02419		61.8133	-383.59		61.8133	-383.59
	71.4881	2.01541		61.968	-379.013		61.968	-379.013
	71.653	2.00467		61.9747	-378.815		61.9747	-378.815
	71.7352	1.99927		62.1294	-374.237		62.1294	-374.237
	71.9203	1.98747		62.1361	-374.039		62.1361	-374.039
	72.0058	1.98197		62.2944	-369.563		62.2944	-369.563
	72.0483	1.97934		62.3013	-369.369		62.3013	-369.369
	72.2582	1.96616		62.4596	-364.893		62.4596	-364.893
	72.4466	1.95464		62.4664	-364.7		62.4664	-364.7
	72.5351	1.94921		62.6284	-360.323		62.6284	-360.323
	72.7288	1.9375		62.6355	-360.134		62.6355	-360.134
	72.7757	1.93466		62.7975	-355.757		62.7975	-355.757
	72.7937	1.93365		62.8045	-355.568		62.8045	-355.568
	73.0341	1.91937		62.9703	-351.289		62.9703	-351.289
	73.1138	1.91476		62.9775	-351.104		62.9775	-351.104
	73.336	1.90186		63.1433	-346.824		63.1433	-346.824
	73.4053	1.89794		63.1505	-346.639		63.1505	-346.639
	73.6086	1.88637		63.3201	-342.455		63.3201	-342.455
	73.6887	1.88189		63.3275	-342.273		63.3275	-342.273
	73.8341	1.87374		63.4972	-338.089		63.4972	-338.089
	74.0745	1.86054		63.5045	-337.908		63.5045	-337.908
	74.088	1.85983		63.6782	-333.816		63.6782	-333.816
	74.1096	1.85862		63.6857	-333.639		63.6857	-333.639
	74.3636	1.84493		63.8594	-329.546		63.8594	-329.546
	74.4899	1.83825		63.8669	-329.37		63.8669	-329.37
	74.6721	1.82872		64.0446	-325.368		64.0446	-325.368
	74.8143	1.8214		64.0523	-325.194		64.0523	-325.194
	74.9853	1.81271		64.23	-321.193		64.23	-321.193
	75.1319	1.80539		64.2377	-321.02		64.2377	-321.02
	75.26	1.79903		64.4196	-317.106		64.4196	-317.106
	75.3914	1.79265		64.4275	-316.937		64.4275	-316.937
	75.5342	1.78572		64.6094	-313.023		64.6094	-313.023
	75.6961	1.77802		64.6173	-312.854		64.6173	-312.854
	75.8303	1.77168		64.8034	-309.027		64.8034	-309.027
	76.0059	1.76349		64.8115	-308.861		64.8115	-308.861
	76.1419	1.75724		64.9976	-305.034		64.9976	-305.034
	76.3105	1.74959		65.0057	-304.868		65.0057	-304.868
	76.4379	1.74389		65.1962	-301.126		65.1962	-301.126
	76.5975	1.73685		65.2044	-300.964		65.2044	-300.964
	76.6933	1.73266		65.3949	-297.222		65.3949	-297.222
	76.8309	1.72669		65.4032	-297.06		65.4032	-297.06
	77.0673	1.71669		65.5982	-293.4		65.5982	-293.4
	77.0759	1.71638		65.6066	-293.242		65.6066	-293.242
	77.0934	1.71557		65.8016	-289.583		65.8016	-289.583
	77.2813	1.70775		65.81	-289.424		65.81	-289.424
	77.3495	1.705		66.0095	-285.846		66.0095	-285.846
	77.5078	1.69856		66.0182	-285.691		66.0182	-285.691
	77.6144	1.6943		66.2177	-282.113		66.2177	-282.113
	77.7491	1.68897		66.2263	-281.958		66.2263	-281.958
	78.0003	1.67931		66.4305	-278.459		66.4305	-278.459
	78.0072	1.67912		66.4394	-278.308		66.4394	-278.308
	78.0284	1.67822		66.6436	-274.809		66.6436	-274.809
	78.2677	1.6694		66.6524	-274.658		66.6524	-274.658
	78.3223	1.66736		66.8614	-271.237		66.8614	-271.237
	78.5126	1.66061		66.8705	-271.089		66.8705	-271.089
	78.6421	1.65607		67.0794	-267.668		67.0794	-267.668
	78.762	1.65196		67.0885	-267.519		67.0885	-267.519
	78.9989	1.6441		67.3024	-264.175		67.3024	-264.175
	79.0111	1.64376		67.3116	-264.03		67.3116	-264.03
	79.0185	1.64344		67.5255	-260.685		67.5255	-260.685
	79.2792	1.63507		67.5348	-260.54		67.5348	-260.54
	79.3486	1.63284		67.7536	-257.27		67.7536	-257.27
	79.5033	1.62808		67.7631	-257.128		67.7631	-257.128
	79.6103	1.62474		67.982	-253.858		67.982	-253.858
	79.7775	1.61983		67.9915	-253.716		67.9915	-253.716
	79.8958	1.61629		68.2155	-250.519		68.2155	-250.519
	80.068	1.61149		68.2252	-250.38		68.2252	-250.38
	80.1868	1.60815		68.4492	-247.183		68.4492	-247.183
	80.3518	1.60387		68.4589	-247.044		68.4589	-247.044
	80.4293	1.60182		68.6881	-243.918		68.6881	-243.918
	80.5664	1.59838		68.6981	-243.783		68.6981	-243.783
	80.7416	1.59425		68.9273	-240.656		68.9273	-240.656
	80.7903	1.59314		68.9372	-240.52		68.9372	-240.52
	80.9141	1.59018		69.1718	-237.464		69.1718	-237.464
	81.0344	1.5874		69.182	-237.331		69.182	-237.331
	81.0756	1.58664		69.4166	-234.274		69.4166	-234.274
	81.2778	1.58228		69.4268	-234.142		69.4268	-234.142
	81.3916	1.5799		69.6669	-231.153		69.6669	-231.153
	81.5331	1.57712		69.6773	-231.024		69.6773	-231.024
	81.6487	1.57494		69.9174	-228.035		69.9174	-228.035
	81.8332	1.57102		69.9278	-227.906		69.9278	-227.906
	81.9603	1.56893		70.1735	-224.984		70.1735	-224.984
	82.2023	1.56416		70.1842	-224.858		70.1842	-224.858
	82.2224	1.56358		70.4299	-221.936		70.4299	-221.936
	82.2753	1.56255		70.4405	-221.81		70.4405	-221.81
	82.4855	1.55853		70.692	-218.954		70.692	-218.954
	82.5385	1.55717		70.7029	-218.831		70.7029	-218.831
	82.73	1.55325		70.9544	-215.975		70.9544	-215.975
	82.7955	1.55165		70.9653	-215.851		70.9653	-215.851
	82.9941	1.54708		71.2226	-213.06		71.2226	-213.06
	83.0626	1.54506		71.2338	-212.939		71.2338	-212.939
	83.2506	1.54026		71.4912	-210.148		71.4912	-210.148
	83.384	1.53539		71.5023	-210.027		71.5023	-210.027
	83.505	1.53191		71.7657	-207.299		71.7657	-207.299
	83.6883	1.52385		71.7771	-207.181		71.7771	-207.181
	83.7646	1.52077		72.0405	-204.452		72.0405	-204.452
	83.8124	1.51806		72.0519	-204.334		72.0519	-204.334
	84.0142	1.50774		72.3215	-201.668		72.3215	-201.668
	84.2606	1.48998		72.3331	-201.553		72.3331	-201.553
	84.2757	1.48896		72.6027	-198.886		72.6027	-198.886
	84.292	1.48846		72.6144	-198.771		72.6144	-198.771
	84.5218	1.46921		72.8903	-196.166		72.8903	-196.166
	84.7457	1.44572		72.9022	-196.053		72.9022	-196.053
	84.7582	1.44435		73.1781	-193.447		73.1781	-193.447
	84.7787	1.4438		73.19	-193.334		73.19	-193.334
	85.0238	1.4164		73.4723	-190.788		73.4723	-190.788
	85.1088	1.40658		73.4846	-190.678		73.4846	-190.678
	85.2693	1.38739		73.7669	-188.132		73.7669	-188.132
	85.4066	1.37339		73.7791	-188.022		73.7791	-188.022
	85.5332	1.35835		74.0681	-185.534		74.0681	-185.534
	85.6517	1.34688		74.0806	-185.426		74.0806	-185.426
	85.8483	1.32935		74.3695	-182.938		74.3695	-182.938
	85.9742	1.31792		74.382	-182.831		74.382	-182.831
	86.2723	1.29962		74.6777	-180.4		74.6777	-180.4
	86.2773	1.29753		74.6905	-180.295		74.6905	-180.295
	86.2838	1.29726		74.9863	-177.864		74.9863	-177.864
	86.555	1.28422		74.9991	-177.759		74.9991	-177.759
	86.7819	1.27598		75.3017	-175.384		75.3017	-175.384
	86.8127	1.27338		75.3148	-175.281		75.3148	-175.281
	86.8628	1.27199		75.6174	-172.906		75.6174	-172.906
	87.1182	1.26444		75.6305	-172.804		75.6305	-172.804
	87.2388	1.25923		75.9402	-170.483		75.9402	-170.483
	87.4529	1.25232		75.9536	-170.383		75.9536	-170.383
	87.5857	1.24629		76.2634	-168.062		76.2634	-168.062
	87.7666	1.23836		76.2768	-167.962		76.2768	-167.962
	87.886	1.23132		76.5937	-165.695		76.5937	-165.695
	88.058	1.22075		76.6075	-165.597		76.6075	-165.597
	88.1803	1.21222		76.9244	-163.33		76.9244	-163.33
	88.3339	1.19915		76.9381	-163.232		76.9381	-163.232
	88.4244	1.19184		77.2625	-161.018		77.2625	-161.018
	88.5659	1.17855		77.2766	-160.922		77.2766	-160.922
	88.7631	1.15953		77.601	-158.708		77.601	-158.708
	88.7937	1.15499		77.615	-158.612		77.615	-158.612
	88.8947	1.14592		77.947	-156.45		77.947	-156.45
	89.0113	1.13406		77.9614	-156.356		77.9614	-156.356
	89.0418	1.13062		78.2933	-154.193		78.2933	-154.193
	89.2714	1.10788		78.3077	-154.1		78.3077	-154.1
	89.4008	1.09759		78.6475	-151.988		78.6475	-151.988
	89.5358	1.08499		78.6622	-151.897		78.6622	-151.897
	89.6739	1.07572		79.0019	-149.785		79.0019	-149.785
	89.8465	1.06489		79.0166	-149.693		79.0166	-149.693
	90.007	1.05683		79.3644	-147.631		79.3644	-147.631
	90.1637	1.05006		79.3794	-147.542		79.3794	-147.542
	90.3106	1.04617		79.7271	-145.48		79.7271	-145.48
	90.432	1.04296		79.7422	-145.391		79.7422	-145.391
	90.5683	1.04041		80.098	-143.377		80.098	-143.377
	90.7947	1.03875		80.1134	-143.29		80.1134	-143.29
	90.8163	1.03756		80.4693	-141.277		80.4693	-141.277
	90.8689	1.03752		80.4847	-141.19		80.4847	-141.19
	91.0385	1.03748		80.8489	-139.224		80.8489	-139.224
	91.0961	1.03658		80.8646	-139.139		80.8646	-139.139
	91.2852	1.03726		81.2288	-137.173		81.2288	-137.173
	91.4264	1.03712		81.2446	-137.088		81.2446	-137.088
	91.5186	1.03788		81.6173	-135.169		81.6173	-135.169
	91.7518	1.0385		81.6334	-135.086		81.6334	-135.086
	91.766	1.03867		82.0061	-133.167		82.0061	-133.167
	91.8071	1.03824		82.0223	-133.084		82.0223	-133.084
	92.018	1.03885		82.4037	-131.211		82.4037	-131.211
	92.075	1.03853		82.4202	-131.13		82.4202	-131.13
	92.238	1.03898		82.8016	-129.257		82.8016	-129.257
	92.3386	1.03804		82.8181	-129.176		82.8181	-129.176
	92.4999	1.03771		83.2085	-127.348		83.2085	-127.348
	92.604	1.03593		83.2254	-127.269		83.2254	-127.269
	92.7654	1.03444		83.6158	-125.441		83.6158	-125.441
	92.8872	1.0312		83.6327	-125.362		83.6327	-125.362
	93.009	1.02884		84.0322	-123.578		84.0322	-123.578
	93.2113	1.02122		84.0495	-123.5		84.0495	-123.5
	93.2334	1.02056		84.449	-121.717		84.449	-121.717
	93.2448	1.01949		84.4663	-121.639		84.4663	-121.639
	93.4691	1.00957		84.8751	-119.898		84.8751	-119.898
	93.5707	1.00252		84.8928	-119.823		84.8928	-119.823
	93.7195	0.992552		85.3017	-118.082		85.3017	-118.082
	93.8521	0.982638		85.3194	-118.007		85.3194	-118.007
	93.9957	0.970393		85.7378	-116.308		85.7378	-116.308
	94.1845	0.950887		85.7559	-116.235		85.7559	-116.235
	94.2934	0.941852		86.1743	-114.537		86.1743	-114.537
	94.5374	0.914821		86.1924	-114.463		86.1924	-114.463
	94.6894	0.90128		86.6207	-112.806		86.6207	-112.806
	94.8927	0.881321		86.6392	-112.734		86.6392	-112.734
	95.0177	0.87111		87.0674	-111.078		87.0674	-111.078
	95.2091	0.856777		87.086	-111.005		87.086	-111.005
	95.298	0.850819		87.5242	-109.389		87.5242	-109.389
	95.4917	0.839683		87.5432	-109.319		87.5432	-109.319
	95.607	0.834452		87.9814	-107.703		87.9814	-107.703
	95.8267	0.826609		88.0004	-107.633		88.0004	-107.633
	95.9453	0.82295		88.4489	-106.056		88.4489	-106.056
	96.1586	0.819328		88.4683	-105.988		88.4683	-105.988
	96.2791	0.817205		88.9168	-104.411		88.9168	-104.411
	96.4558	0.815673		88.9362	-104.342		88.9362	-104.342
	96.5721	0.814462		89.3953	-102.805		89.3953	-102.805
	96.7445	0.814084		89.4151	-102.738		89.4151	-102.738
	96.8771	0.81342		89.8741	-101.2		89.8741	-101.2
	97.0626	0.813772		89.894	-101.134		89.894	-101.134
	97.1937	0.81346		90.3638	-99.6337		90.3638	-99.6337
	97.3953	0.814306		90.3841	-99.5688		90.3841	-99.5688
	97.5167	0.814174		90.8538	-98.0695		90.8538	-98.0695
	97.7082	0.815061		90.8742	-98.0046		90.8742	-98.0046
	97.8111	0.815125		91.3549	-96.5417		91.3549	-96.5417
	97.989	0.815914		91.3757	-96.4784		91.3757	-96.4784
	98.1065	0.816018		91.8565	-95.0166		91.8565	-95.0166
	98.3044	0.816832		91.8773	-94.9534		91.8773	-94.9534
	98.4535	0.81703		92.3693	-93.527		92.3693	-93.527
	98.6428	0.817678		92.3906	-93.4653		92.3906	-93.4653
	98.7851	0.817853		92.8826	-92.0404		92.8826	-92.0404
	98.9592	0.818365		92.9039	-91.9787		92.9039	-91.9787
	99.0904	0.818487		93.4074	-90.5881		93.4074	-90.5881
	99.225	0.818836		93.4292	-90.528		93.4292	-90.528
	99.4131	0.819042		93.9328	-89.139		93.9328	-89.139
	99.4819	0.819217		93.9546	-89.077		93.9546	-89.077
	99.724	0.819424		94.4699	-87.7233		94.4699	-87.7233
	99.7549	0.819445		94.4922	-87.6647		94.4922	-87.6647
	99.7628	0.819459		95.0075	-86.311		95.0075	-86.311
	100.008	0.819624		95.0298	-86.2502		95.0298	-86.2502
	100.082	0.81961		95.5572	-84.931		95.5572	-84.931
	100.272	0.819702		95.58	-84.8739		95.58	-84.8739
	100.41	0.819629		96.1074	-83.5547		96.1074	-83.5547
	100.535	0.819667		96.1302	-83.4951		96.1302	-83.4951
	100.752	0.819581		96.6699	-82.2098		96.6699	-82.2098
	100.781	0.819542		96.6933	-82.1541		96.6933	-82.1541
	100.803	0.819589		97.233	-80.8688		97.233	-80.8688
	101.054	0.819484		97.2564	-80.8103		97.2564	-80.8103
	101.285	0.819376		97.8087	-79.558		97.8087	-79.558
	101.291	0.819432		97.8327	-79.5038		97.8327	-79.5038
	101.302	0.81935		98.385	-78.2516		98.385	-78.2516
	101.533	0.819259		98.4089	-78.1973		98.4089	-78.1973
	101.61	0.819177		98.9742	-76.9743		98.9742	-76.9743
	101.779	0.819068		98.9987	-76.9215		98.9987	-76.9215
	101.86	0.818993		99.564	-75.7016		99.564	-75.7016
	102.058	0.818786		99.5885	-75.6488		99.5885	-75.6488
	102.14	0.81867		100.167	-74.4571		100.167	-74.4571
	102.333	0.818467		100.192	-74.4056		100.192	-74.4056
	102.531	0.818248		100.771	-73.2176		100.771	-73.2176
	102.6	0.818144		100.796	-73.1661		100.796	-73.1661
	102.775	0.817996		101.388	-72.0049		101.388	-72.0049
	102.853	0.817957		101.413	-71.9548		101.413	-71.9548
	102.878	0.817906		102.005	-70.7979		102.005	-70.7979
	103.071	0.817817		102.031	-70.743		102.031	-70.743
	103.191	0.817762		102.637	-69.6165		102.637	-69.6165
	103.301	0.817771		102.663	-69.5677		102.663	-69.5677
	103.519	0.817774		103.269	-68.4411		103.269	-68.4411
	103.528	0.817751		103.295	-68.387		103.295	-68.387
	103.533	0.817772		103.915	-67.2902		103.915	-67.2902
	103.777	0.817878		103.942	-67.2427		103.942	-67.2427
	104.02	0.818042		104.562	-66.146		104.562	-66.146
	104.036	0.818056		104.589	-66.0925		104.589	-66.0925
	104.05	0.81798		105.224	-65.0249		105.224	-65.0249
	104.275	0.818159		105.251	-64.9786		105.251	-64.9786
	104.528	0.818421		105.886	-63.911		105.886	-63.911
	104.53	0.818423		105.913	-63.8648		105.913	-63.8648
	104.533	0.818324		106.563	-62.819		106.563	-62.819
	104.777	0.818642		106.591	-62.774		106.591	-62.774
	105.038	0.819039		107.241	-61.7349		107.241	-61.7349
	105.038	0.818987		107.269	-61.6899		107.269	-61.6899
	105.038	0.81904		107.933	-60.6713		107.933	-60.6713
	105.289	0.819489		107.962	-60.6275		107.962	-60.6275
	105.481	0.819931		108.627	-59.6164		108.627	-59.6164
	105.53	0.819964		108.656	-59.5726		108.656	-59.5726
	105.608	0.820152		109.336	-58.5805		109.336	-58.5805
	105.767	0.820573		109.365	-58.5379		109.365	-58.5379
	105.826	0.820668		110.046	-57.554		110.046	-57.554
	106.015	0.821254		110.075	-57.5024		110.075	-57.5024
	106.106	0.821488		110.771	-56.545		110.771	-56.545
	106.254	0.822042		110.801	-56.5035		110.801	-56.5035
	106.364	0.822394		111.498	-55.5462		111.498	-55.5462
	106.503	0.823058		111.528	-55.4946		111.528	-55.4946
	106.592	0.823376		112.24	-54.5632		112.24	-54.5632
	106.745	0.824245		112.271	-54.5229		112.271	-54.5229
	106.82	0.824522		112.983	-53.5915		112.983	-53.5915
	107.007	0.825747		113.014	-53.5402		113.014	-53.5402
	107.086	0.826097		113.743	-52.6343		113.743	-52.6343
	107.293	0.827617		113.775	-52.5951		113.775	-52.5951
	107.394	0.828216		114.504	-51.6893		114.504	-51.6893
	107.584	0.829833		114.536	-51.6501		114.536	-51.6501
	107.682	0.830446		115.282	-50.7572		115.282	-50.7572
	107.901	0.832496		115.314	-50.719		115.314	-50.719
	107.973	0.832969		116.061	-49.8382		116.061	-49.8382
	108.15	0.834665		116.093	-49.8		116.093	-49.8
	108.183	0.834871		116.857	-48.9304		116.857	-48.9304
	108.347	0.836418		116.89	-48.8933		116.89	-48.8933
	108.549	0.83811		117.653	-48.0368		117.653	-48.0368
	108.613	0.838952		117.686	-47.9853		117.686	-47.9853
	108.683	0.839344		118.468	-47.1527		118.468	-47.1527
	108.861	0.840936		118.502	-47.1166		118.502	-47.1166
	109.066	0.842455		119.283	-46.284		119.283	-46.284
	109.128	0.843261		119.317	-46.2323		119.317	-46.2323
	109.204	0.843441		120.117	-45.4229		120.117	-45.4229
	109.379	0.84471		120.152	-45.3879		120.152	-45.3879
	109.496	0.844579		120.952	-44.5785		120.952	-44.5785
	109.613	0.845001		120.986	-44.5265		120.986	-44.5265
	109.731	0.844633		121.805	-43.7399		121.805	-43.7399
	109.842	0.844556		121.84	-43.7058		121.84	-43.7058
	109.963	0.842967		122.659	-42.9192		122.659	-42.9192
	110.075	0.842407		122.694	-42.8851		122.694	-42.8851
	110.305	0.837335		123.532	-42.1023		123.532	-42.1023
	110.33	0.83594		123.568	-42.0692		123.568	-42.0692
	110.339	0.836854		124.406	-41.3048		124.406	-41.3048
	110.611	0.826506		124.442	-41.2717		124.442	-41.2717
	110.65	0.825652		125.3	-40.5091		125.3	-40.5091
	110.885	0.812587		125.337	-40.4769		125.337	-40.4769
	110.997	0.806789		126.194	-39.7342		126.194	-39.7342
	111.194	0.791291		126.231	-39.6807		126.231	-39.6807
	111.298	0.783974		127.109	-38.959		127.109	-38.959
	111.472	0.767346		127.147	-38.9278		127.147	-38.9278
	111.572	0.759789		128.024	-38.2061		128.024	-38.2061
	111.727	0.744214		128.062	-38.1521		128.062	-38.1521
	111.822	0.737082		128.96	-37.451		128.96	-37.451
	111.976	0.722488		128.999	-37.4207		128.999	-37.4207
	112.067	0.716393		129.897	-36.7196		129.897	-36.7196
	112.224	0.703563		129.936	-36.6893		129.936	-36.6893
	112.319	0.698354		130.855	-35.9839		130.855	-35.9839
	112.475	0.688367		130.895	-35.9544		130.895	-35.9544
	112.572	0.6843		131.814	-35.2734		131.814	-35.2734
	112.726	0.677569		131.854	-35.244		131.854	-35.244
	112.835	0.674471		132.794	-34.5565		132.794	-34.5565
	112.983	0.670852		132.835	-34.5279		132.835	-34.5279
	113.136	0.668469		133.775	-33.8666		133.775	-33.8666
	113.246	0.667833		133.816	-33.8101		133.816	-33.8101
	113.454	0.66726		134.779	-33.1679		134.779	-33.1679
	113.518	0.667728		134.82	-33.1401		134.82	-33.1401
	113.554	0.667166		135.783	-32.4978		135.783	-32.4978
	113.761	0.668729		135.825	-32.4403		135.825	-32.4403
	114.011	0.671556		136.81	-31.8167		136.81	-31.8167
	114.045	0.670797		136.852	-31.7897		136.852	-31.7897
	114.085	0.67142		137.837	-31.1661		137.837	-31.1661
	114.285	0.674355		137.88	-31.1391		137.88	-31.1391
	114.43	0.674855		138.888	-30.5021		138.888	-30.5021
	114.533	0.676065		138.932	-30.4759		138.932	-30.4759
	114.702	0.676251		139.94	-29.8704		139.94	-29.8704
	114.797	0.676668		139.984	-29.8442		139.984	-29.8442
	114.859	0.67577		141.015	-29.2229		141.015	-29.2229
	115.065	0.674983		141.06	-29.1975		141.06	-29.1975
	115.249	0.670332		142.092	-28.6096		142.092	-28.6096
	115.334	0.668893		142.137	-28.5488		142.137	-28.5488
	115.503	0.662371		143.192	-27.9781		143.192	-27.9781
	115.585	0.659742		143.238	-27.9534		143.238	-27.9534
	115.667	0.655129		144.294	-27.3827		144.294	-27.3827
	115.836	0.646523		144.34	-27.3207		144.34	-27.3207
	115.911	0.640605		145.42	-26.7667		145.42	-26.7667
	116.105	0.627987		145.467	-26.7427		145.467	-26.7427
	116.196	0.619669		146.548	-26.1887		146.548	-26.1887
	116.408	0.603866		146.595	-26.1647		146.595	-26.1647
	116.488	0.595947		147.701	-25.5875		147.701	-25.5875
	116.665	0.582598		147.748	-25.5642		147.748	-25.5642
	116.774	0.574241		148.854	-25.0264		148.854	-25.0264
	116.827	0.570594		148.902	-24.9618		148.902	-24.9618
	117.04	0.555367		150.034	-24.4397		150.034	-24.4397
	117.294	0.543048		150.083	-24.4171		150.083	-24.4171
	117.31	0.542571		151.215	-23.895		151.215	-23.895
	117.325	0.541608		151.264	-23.829		151.264	-23.829
	117.55	0.53307		152.422	-23.3222		152.422	-23.3222
	117.769	0.528505		152.472	-23.3002		152.472	-23.3002
	117.814	0.526545		153.631	-22.7935		153.631	-22.7935
	117.875	0.526027		153.681	-22.7715		153.681	-22.7715
	118.053	0.523706		154.866	-22.234		154.866	-22.234
	118.259	0.521589		154.918	-22.2127		154.918	-22.2127
	118.306	0.520341		156.103	-21.7207		156.103	-21.7207
	118.351	0.520042		156.154	-21.6994		156.154	-21.6994
	118.526	0.518858		157.368	-21.1738		157.368	-21.1738
	118.709	0.515458		157.42	-21.1531		157.42	-21.1531
	118.78	0.514497		158.633	-20.6754		158.633	-20.6754
	118.876	0.511938		158.686	-20.6048		158.686	-20.6048
	119.019	0.508671		159.927	-20.141		159.927	-20.141
	119.075	0.506477		159.981	-20.1209		159.981	-20.1209
	119.257	0.499761		161.223	-19.6571		161.223	-19.6571
	119.339	0.495948		161.276	-19.637		161.276	-19.637
	119.519	0.485456		162.547	-19.1345		162.547	-19.1345
	119.603	0.480143		162.602	-19.115		162.602	-19.115
	119.773	0.467856		163.873	-18.6647		163.873	-18.6647
	119.859	0.461636		163.928	-18.6452		163.928	-18.6452
	120.047	0.445459		165.228	-18.1534		165.228	-18.1534
	120.142	0.438556		165.285	-18.1345		165.285	-18.1345
	120.314	0.422459		166.585	-17.6971		166.585	-17.6971
	120.41	0.416007		166.641	-17.6215		166.641	-17.6215
	120.597	0.399869		167.972	-17.1967		167.972	-17.1967
	120.703	0.393704		168.03	-17.1783		168.03	-17.1783
	120.833	0.383986		169.361	-16.7535		169.361	-16.7535
	120.951	0.377757		169.418	-16.7351		169.418	-16.7351
	121.113	0.370229		170.78	-16.2634		170.78	-16.2634
	121.25	0.364443		170.839	-16.2455		170.839	-16.2455
	121.48	0.359302		172.201	-15.8328		172.201	-15.8328
	121.523	0.357362		172.26	-15.7536		172.26	-15.7536
	121.645	0.356156		173.654	-15.3525		173.654	-15.3525
	121.789	0.354957		173.714	-15.3352		173.714	-15.3352
	121.833	0.354054		175.108	-14.9341		175.108	-14.9341
	122.05	0.354391		175.169	-14.853		175.169	-14.853
	122.137	0.353921		176.595	-14.4632		176.595	-14.4632
	122.333	0.355818		176.657	-14.4463		176.657	-14.4463
	122.438	0.356196		178.083	-14.0565		178.083	-14.0565
	122.635	0.358542		178.145	-14.0396		178.145	-14.0396
	122.807	0.360861		179.605	-13.5944		179.605	-13.5944
	122.858	0.361308		179.668	-13.578		179.668	-13.578
	123.064	0.364449		181.128	-13.1989		181.128	-13.1989
	123.236	0.366781		181.191	-13.1139		181.191	-13.1139
	123.336	0.368474		182.686	-12.7451		182.686	-12.7451
	123.442	0.36986		182.75	-12.7291		182.75	-12.7291
	123.605	0.372203		184.244	-12.3604		184.244	-12.3604
	123.757	0.374469		184.309	-12.3444		184.309	-12.3444
	123.853	0.376018		185.838	-11.9144		185.838	-11.9144
	123.964	0.377483		185.904	-11.8989		185.904	-11.8989
	124.089	0.379267		187.433	-11.54		187.433	-11.54
	124.226	0.38121		187.5	-11.5244		187.5	-11.5244
	124.345	0.383043		189.064	-11.1014		189.064	-11.1014
	124.518	0.385335		189.132	-11.0862		189.132	-11.0862
	124.599	0.386392		190.697	-10.7367		190.697	-10.7367
	124.659	0.387247		190.765	-10.6455		190.765	-10.6455
	124.85	0.389718		192.366	-10.3049		192.366	-10.3049
	124.964	0.391145		192.436	-10.2902		192.436	-10.2902
	125.162	0.393299		194.037	-9.94963		194.037	-9.94963
	125.247	0.394249		194.107	-9.93489		194.107	-9.93489
	125.341	0.395267		195.746	-9.52408		195.746	-9.52408
	125.553	0.397238		195.816	-9.5097		195.816	-9.5097
	125.712	0.398662		197.456	-9.17764		197.456	-9.17764
	125.849	0.399753		197.526	-9.08182		197.526	-9.08182
	125.992	0.400917		199.204	-8.75779		199.204	-8.75779
	126.173	0.402229		199.276	-8.74376		199.276	-8.74376
	126.252	0.402835		200.954	-8.41973		200.954	-8.41973
	126.454	0.404244		201.026	-8.4057		201.026	-8.4057
	126.506	0.404621		202.743	-8.005		202.743	-8.005
	126.527	0.404737		202.817	-7.9913		202.817	-7.9913
	126.754	0.406295		204.534	-7.67482		204.534	-7.67482
	126.855	0.406919		204.608	-7.57403		204.608	-7.57403
	126.978	0.407749		206.365	-7.26461		206.365	-7.26461
	127.134	0.408669		206.441	-7.25122		206.441	-7.25122
	127.213	0.40919		208.198	-6.9418		208.198	-6.9418
	127.418	0.410355		208.274	-6.9284		208.274	-6.9284
	127.464	0.41062		210.072	-6.53546		210.072	-6.53546
	127.483	0.410722		210.15	-6.52235		210.15	-6.52235
	127.738	0.412089		211.948	-6.21948		211.948	-6.21948
	127.808	0.412387		212.026	-6.11321		212.026	-6.11321
	128	0.413312		213.866	-5.81634		213.866	-5.81634
	128.092	0.413676		213.946	-5.80348		213.946	-5.80348
	128.308	0.414564		215.786	-5.50661		215.786	-5.50661
	128.419	0.414986		215.865	-5.49376		215.865	-5.49376
	128.625	0.415779		217.748	-5.10584		217.748	-5.10584
	128.647	0.415842		217.83	-5.09322		217.83	-5.09322
	128.857	0.416648		219.713	-4.80179		219.713	-4.80179
	128.991	0.417154		219.795	-4.68941		219.795	-4.68941
	129.087	0.417514		221.722	-4.40263		221.722	-4.40263
	129.186	0.417903		221.805	-4.39022		221.805	-4.39022
	129.333	0.418496		223.733	-4.10345		223.733	-4.10345
	129.482	0.418996		223.816	-4.09103		223.816	-4.09103
	129.579	0.419353		225.788	-3.70438		225.788	-3.70438
	129.688	0.419677		225.874	-3.69215		225.874	-3.69215
	129.833	0.420162		227.846	-3.4095		227.846	-3.4095
	129.968	0.420492		227.931	-3.2906		227.931	-3.2906
	130.086	0.420792		229.95	-3.01028		229.95	-3.01028
	130.226	0.421041		230.037	-2.99814		230.037	-2.99814
	130.338	0.421265		232.056	-2.71782		232.056	-2.71782
	130.413	0.42139		232.143	-2.70568		232.143	-2.70568
	130.583	0.421651		234.209	-2.31267		234.209	-2.31267
	130.708	0.421795		234.299	-2.30059		234.299	-2.30059
	130.834	0.421982		236.364	-2.02157		236.364	-2.02157
	131.02	0.422229		236.454	-1.89303		236.454	-1.89303
	131.059	0.422278		238.568	-1.61325		238.568	-1.61325
	131.251	0.422534		238.659	-1.60113		238.659	-1.60113
	131.331	0.422658		240.774	-1.32135		240.774	-1.32135
	131.506	0.422944		240.865	-1.30924		240.865	-1.30924
	131.653	0.423126		243.029	-0.885928		243.029	-0.885928
	131.79	0.423347		243.122	-0.871412		243.122	-0.871412
	132.063	0.423607		245.286	-0.536138		245.286	-0.536138
	132.065	0.42361		245.38	-0.113363		245.38	-0.113363
	132.066	0.423584		247.594	0.0396654		247.594	0.0396654
	132.358	0.423774		247.69	0.0462908		247.69	0.0462908
	132.46	0.423816		249.904	0.199319		249.904	0.199319
	132.706	0.423793		250	0.205945		250	0.205945
	132.81	0.423791
	133.025	0.423762
	133.136	0.423766
	133.324	0.423764
	133.367	0.423759
	133.546	0.423782
	133.632	0.423799
	133.778	0.423836
	133.951	0.423883
	134.028	0.423914
	134.253	0.424019
	134.263	0.423994
	134.317	0.42401
	134.518	0.424076
	134.552	0.424092
	134.775	0.424157
	134.88	0.424173
	135.03	0.4242
	135.152	0.424204
	135.327	0.424211
	135.471	0.424203
	135.736	0.424221
	135.743	0.424224
	135.746	0.424219
	136.011	0.424237
	136.098	0.424275
	136.25	0.424327
	136.391	0.424383
	136.494	0.424449
	136.751	0.424576
	136.77	0.424592
	136.78	0.424588
	137.101	0.424754
	137.209	0.424794
	137.427	0.424884
	137.563	0.424917
	137.724	0.424973
	137.874	0.424994
	137.986	0.425015
	138.141	0.425005
	138.227	0.425012
	138.469	0.424964
	138.485	0.424956
	138.509	0.424939
	138.731	0.424847
	138.845	0.424815
	138.98	0.424745
	139.102	0.424716
	139.249	0.424667
	139.483	0.424651
	139.515	0.424649
	139.544	0.424644
	139.775	0.424635
	139.975	0.424695
	140.013	0.4247
	140.076	0.424687
	140.242	0.424723
	140.328	0.424763
	140.482	0.424821
	140.618	0.42487
	140.751	0.424948
	140.986	0.425049
	141.02	0.425059
	141.048	0.425069
	141.283	0.425165
	141.508	0.425229
	141.542	0.425223
	141.603	0.425225
	141.785	0.425255
	141.849	0.425284
	142.03	0.42531
	142.175	0.425378
	142.266	0.425401
	142.488	0.42555
	142.529	0.425585
	142.548	0.425591
	142.777	0.425789
	142.977	0.426061
	143.014	0.426107
	143.079	0.426147
	143.263	0.426384
	143.333	0.426486
	143.487	0.426698
	143.601	0.426839
	143.743	0.427042
	143.99	0.42734
	144.002	0.427371
	144.023	0.427371
	144.246	0.427602
	144.323	0.427679
	144.519	0.427863
	144.64	0.427984
	144.786	0.428124
	145.032	0.428431
	145.034	0.428373
	145.036	0.428375
	145.266	0.428658
	145.352	0.428784
	145.497	0.42901
	145.589	0.429154
	145.749	0.429454
	145.848	0.429632
	146.004	0.429966
	146.126	0.430208
	146.301	0.430609
	146.444	0.430925
	146.635	0.431364
	146.758	0.43164
	146.96	0.432089
	147.101	0.432405
	147.238	0.432703
	147.408	0.433096
	147.492	0.433279
	147.671	0.433717
	147.749	0.433904
	147.79	0.434013
	148.003	0.434549
	148.233	0.435248
	148.261	0.43535
	148.337	0.43556
	148.505	0.436134
	148.548	0.436262
	148.775	0.437106
	148.883	0.437504
	149.032	0.438087
	149.158	0.438616
	149.284	0.439114
	149.444	0.439792
	149.563	0.440278
	149.741	0.441025
	149.856	0.441501
	150.079	0.442427
	150.185	0.442889
	150.403	0.443815
	150.504	0.444267
	150.708	0.445198
	150.798	0.445638
	150.989	0.446553
	151.113	0.447174
	151.301	0.448127
	151.429	0.448812
	151.595	0.449698
	151.708	0.450321
	151.833	0.451011
	152.026	0.452173
	152.068	0.452413
	152.095	0.452601
	152.282	0.453745
	152.522	0.4554
	152.532	0.455401
	152.542	0.455473
	152.783	0.457206
	153.019	0.459038
	153.033	0.459088
	153.071	0.459389
	153.272	0.461018
	153.323	0.461409
	153.545	0.463318
	153.605	0.463803
	153.829	0.465837
	153.876	0.466216
	154.108	0.468393
	154.203	0.469291
	154.364	0.470891
	154.407	0.471312
	154.469	0.471917
	154.608	0.473314
	154.696	0.47424
	154.846	0.475815
	154.957	0.477023
	155.113	0.47872
	155.247	0.480241
	155.373	0.481696
	155.501	0.48323
	155.664	0.485229
	155.756	0.486431
	155.961	0.489122
	155.989	0.48945
	156.001	0.489715
	156.231	0.492818
	156.323	0.494147
	156.467	0.496288
	156.594	0.498133
	156.723	0.500091
	156.941	0.503544
	157.009	0.504658
	157.059	0.505405
	157.274	0.508997
	157.516	0.513407
	157.532	0.513505
	157.551	0.513892
	157.8	0.518731
	158.004	0.522994
	158.057	0.524127
	158.155	0.526094
	158.358	0.530491
	158.444	0.532406
	158.687	0.538158
	158.788	0.540505
	158.968	0.544935
	159.108	0.548397
	159.243	0.551941
	159.378	0.555633
	159.555	0.560238
	159.754	0.56627
	159.917	0.570826
	160.073	0.575979
	160.199	0.579694
	160.321	0.583671
	160.509	0.589932
	160.558	0.591688
	160.599	0.592797
	160.779	0.599002
	161.018	0.607254
	161.033	0.608081
	161.044	0.608074
	161.267	0.616152
	161.497	0.624366
	161.518	0.624571
	161.559	0.626009
	161.749	0.632965
	161.811	0.634284
	161.994	0.640723
	162.093	0.642585
	162.296	0.648851
	162.44	0.650402
	162.633	0.653498
	162.741	0.65233
	162.939	0.652258
	163.035	0.648998
	163.25	0.642944
	163.359	0.636652
	163.551	0.624634
	163.664	0.614819
	163.841	0.596385
	163.928	0.586169
	164.079	0.568075
	164.31	0.531931
	164.336	0.526632
	164.359	0.524469
	164.552	0.490773
	164.715	0.46026
	164.785	0.448353
	164.891	0.426349
	165.028	0.397668
	165.095	0.38678
	165.269	0.348972
	165.38	0.329347
	165.503	0.302951
	165.704	0.266112
	165.745	0.259374
	165.77	0.254708
	165.991	0.215959
	166.099	0.202277
	166.224	0.183549
	166.372	0.167979
	166.497	0.154439
	166.758	0.136416
	166.79	0.13344
	166.811	0.134285
	167.041	0.123859
	167.276	0.122117
	167.297	0.120796
	167.315	0.122742
	167.53	0.123089
	167.768	0.128562
	167.783	0.129905
	167.8	0.128721
	168.036	0.137183
	168.289	0.147052
	168.291	0.147823
	168.293	0.147256
	168.534	0.157991
	168.762	0.168876
	168.78	0.168776
	168.801	0.169865
	169.033	0.181548
	169.299	0.194231
	169.302	0.194719
	169.305	0.194517
	169.535	0.20582
	169.758	0.21666
	169.769	0.217223
	169.785	0.217527
	170.029	0.229416
	170.202	0.237541
	170.285	0.241677
	170.397	0.246693
	170.517	0.252252
	170.58	0.255209
	170.739	0.262643
	170.857	0.267811
	170.991	0.274115
	171.241	0.285036
	171.252	0.28574
	171.282	0.286888
	171.51	0.296908
	171.562	0.29919
	171.742	0.307134
	171.863	0.312363
	171.967	0.316956
	172.121	0.323968
	172.221	0.328528
	172.292	0.331472
	172.485	0.340503
	172.638	0.347414
	172.746	0.352467
	172.932	0.36123
	173.011	0.365052
	173.05	0.366649
	173.274	0.377405
	173.491	0.387854
	173.529	0.389448
	173.597	0.392813
	173.768	0.401104
	173.829	0.404009
	174.019	0.41371
	174.15	0.420184
	174.249	0.425465
	174.5	0.438307
	174.506	0.439081
	174.548	0.440885
	174.759	0.452187
	174.788	0.453855
	175.013	0.466219
	175.143	0.472831
	175.331	0.483933
	175.46	0.490007
	175.646	0.501027
	175.787	0.507328
	175.971	0.517487
	176.074	0.52147
	176.242	0.530098
	176.357	0.533409
	176.531	0.541116
	176.668	0.544124
	176.831	0.547795
	176.924	0.547492
	177.068	0.549437
	177.282	0.543098
	177.299	0.543614
	177.342	0.541129
	177.517	0.53294
	177.568	0.528231
	177.751	0.511916
	177.837	0.502058
	178.028	0.473783
	178.175	0.449024
	178.335	0.413684
	178.534	0.369292
	178.592	0.352798
	178.695	0.330118
	178.842	0.294577
	178.946	0.268521
	179.082	0.233367
	179.182	0.211477
	179.321	0.183398
	179.508	0.148716
	179.566	0.141414
	179.763	0.113609
	179.874	0.100167
	180.043	0.0889154
	180.157	0.0803047
	180.366	0.0761711
	180.443	0.0734978
	180.64	0.075417
	180.642	0.0740649
	180.644	0.0741222
	180.837	0.0794684
	180.94	0.080813
	181.086	0.085377
	181.204	0.0914322
	181.366	0.096135
	181.483	0.102201
	181.652	0.10698
	181.753	0.111799
	181.929	0.115944
	182.008	0.117837
	182.057	0.118471
	182.266	0.122257
	182.515	0.120726
	182.537	0.120193
	182.572	0.120391
	182.783	0.116543
	182.862	0.113695
	183.012	0.108843
	183.159	0.104289
	183.254	0.0999041
	183.471	0.0931612
	183.502	0.092314
	183.515	0.0916819
	183.745	0.0855642
	183.839	0.0841592
	183.965	0.0825327
	184.086	0.0815214
	184.216	0.0821438
	184.337	0.0819811
	184.501	0.0846736
	184.625	0.085282
	184.802	0.0891153
	184.924	0.0903016
	185.085	0.0930034
	185.179	0.0932905
	185.305	0.0948779
	185.473	0.0942639
	185.536	0.0941751
	185.573	0.0937133
	185.764	0.0913525
	185.961	0.0854938
	186.005	0.0840977
	186.051	0.0832864
	186.236	0.0764458
	186.322	0.0732114
	186.483	0.0654653
	186.565	0.0631887
	186.766	0.0547929
	186.828	0.0539776
	187.044	0.0474337
	187.128	0.0471523
	187.319	0.0448822
	187.431	0.0454298
	187.59	0.0474471
	187.667	0.0480136
	187.813	0.0511766
	187.998	0.0565714
	188.041	0.0568067
	188.141	0.0602228
	188.275	0.0651071
	188.323	0.0654317
	188.519	0.0727504
	188.641	0.0745353
	188.78	0.078301
	188.909	0.0808877
	189.034	0.0819948
	189.224	0.0823413
	189.293	0.0813423
	189.498	0.0765432
	189.552	0.0744187
	189.624	0.0702937
	189.78	0.0624132
	189.922	0.0510063
	190.012	0.0425778
	190.206	0.0243548
	190.254	0.0163597
	190.385	0.00221861
	190.515	-0.0133961
	190.559	-0.0198798
	190.782	-0.0503391
	190.89	-0.0624295
	191.032	-0.0823454
	191.148	-0.09525
	191.351	-0.114258
	191.487	-0.128092
	191.681	-0.138645
	191.758	-0.142847
	191.804	-0.144995
	192.008	-0.152228
	192.242	-0.152877
	192.265	-0.154343
	192.313	-0.153621
	192.517	-0.15044
	192.568	-0.150307
	192.734	-0.14542
	192.845	-0.14288
	192.989	-0.1369
	193.127	-0.132025
	193.245	-0.126364
	193.452	-0.117334
	193.5	-0.11573
	193.534	-0.113776
	193.767	-0.102245
	194.007	-0.0902573
	194.038	-0.0885563
	194.069	-0.0878544
	194.281	-0.0771029
	194.506	-0.0664172
	194.539	-0.0643001
	194.577	-0.0631365
	194.785	-0.0530959
	194.947	-0.0460427
	195.048	-0.0410499
	195.149	-0.0372267
	195.277	-0.0319228
	195.352	-0.0293466
	195.522	-0.0224572
	195.661	-0.0188435
	195.78	-0.0144921
	196.058	-0.00934109
	196.06	-0.00938709
	196.064	-0.00936624
	196.344	-0.00685214
	196.485	-0.00792669
	196.659	-0.0102231
	196.863	-0.016367
	196.968	-0.0205839
	197.186	-0.0312742
	197.231	-0.0326853
	197.247	-0.0341
	197.503	-0.0512984
	197.577	-0.0558196
	197.756	-0.0702206
	197.875	-0.0773263
	198.046	-0.090515
	198.166	-0.0962826
	198.328	-0.105997
	198.414	-0.109134
	198.567	-0.115933
	198.777	-0.12059
	198.796	-0.121175
	198.81	-0.120896
	199.032	-0.124374
	199.111	-0.12405
	199.244	-0.123809
	199.332	-0.123706
	199.471	-0.121939
	199.58	-0.120722
	199.711	-0.118
	199.831	-0.116188
	199.994	-0.112028
	200.181	-0.107799
	200.313	-0.104025
	200.546	-0.097643
	200.58	-0.0969435
	200.634	-0.0952957
	200.842	-0.0891102
	201.001	-0.0847202
	201.087	-0.0820439
	201.189	-0.0793146
	201.339	-0.0750928
	201.469	-0.0714766
	201.582	-0.0682272
	201.743	-0.0639457
	201.826	-0.061755
	201.868	-0.0606078
	202.06	-0.0554052
	202.179	-0.0523318
	202.286	-0.0493797
	202.476	-0.0444148
	202.528	-0.0431262
	202.559	-0.0422191
	202.773	-0.0366486
	202.99	-0.0312175
	203.014	-0.0305144
	203.038	-0.0300244
	203.239	-0.0249838
	203.346	-0.0224922
	203.462	-0.0196967
	203.579	-0.0170154
	203.737	-0.0134057
	203.826	-0.011424
	203.995	-0.00766013
	204.129	-0.00476939
	204.257	-0.00194982
	204.506	0.00349202
	204.522	0.0037661
	204.552	0.00441531
	204.775	0.00931788
	204.861	0.0111511
	205.03	0.0149256
	205.123	0.0169256
	205.325	0.0214622
	205.426	0.023628
	205.581	0.027125
	205.79	0.031712
	205.843	0.0328985
	205.935	0.034839
	206.1	0.0384659
	206.233	0.0413299
	206.349	0.0438879
	206.466	0.0464241
	206.602	0.0493715
	206.753	0.0527621
	206.856	0.0551215
	206.944	0.0571144
	207.118	0.0611942
	207.269	0.064739
	207.361	0.0668604
	207.489	0.0699786
	207.586	0.0723866
	207.679	0.0746217
	207.8	0.0775377
	207.953	0.0813117
	208.041	0.0835682
	208.081	0.0844354
	208.297	0.0899206
	208.412	0.0927005
	208.547	0.096152
	208.757	0.101561
	208.797	0.102469
	208.824	0.103225
	209.056	0.109351
	209.263	0.114895
	209.307	0.115915
	209.54	0.122332
	209.636	0.124607
	209.861	0.13089
	209.951	0.13295
	210.139	0.13803
	210.301	0.141773
	210.378	0.143986
	210.591	0.148373
	210.62	0.149227
	210.738	0.151344
	210.88	0.154059
	210.917	0.15432
	211.127	0.157349
	211.206	0.158021
	211.413	0.15838
	211.467	0.158167
	211.652	0.157146
	211.772	0.154878
	211.935	0.150592
	212.071	0.146002
	212.221	0.13897
	212.358	0.132074
	212.477	0.123611
	212.598	0.116666
	212.754	0.103719
	212.915	0.0925968
	213.062	0.0790277
	213.319	0.0604265
	213.34	0.0585312
	213.381	0.0559747
	213.592	0.0412869
	213.73	0.0338292
	213.831	0.0279745
	213.923	0.0233787
	214.095	0.0148111
	214.311	0.00535877
	214.374	0.00285453
	214.459	-0.00135316
	214.637	-0.00949436
	214.739	-0.015162
	214.875	-0.0220466
	215.077	-0.0353833
	215.122	-0.0387748
	215.169	-0.0415294
	215.39	-0.0568484
	215.53	-0.0698624
	215.734	-0.0842262
	215.91	-0.0993657
	216.04	-0.107935
	216.216	-0.119843
	216.325	-0.12555
	216.486	-0.133971
	216.637	-0.138863
	216.784	-0.143352
	217.029	-0.14601
	217.041	-0.146146
	217.075	-0.147224
	217.311	-0.147629
	217.369	-0.147329
	217.605	-0.144577
	217.694	-0.143461
	217.898	-0.139579
	217.922	-0.139161
	218.115	-0.135203
	218.288	-0.131393
	218.363	-0.129236
	218.446	-0.127468
	218.612	-0.123378
	218.762	-0.119585
	218.855	-0.117233
	218.963	-0.114447
	219.081	-0.111359
	219.175	-0.109197
	219.325	-0.105349
	219.565	-0.0995337
	219.572	-0.0995121
	219.583	-0.0992524
	219.81	-0.09371
	219.938	-0.0908676
	220.034	-0.0885993
	220.198	-0.0849242
	220.268	-0.0833179
	220.309	-0.0825363
	220.496	-0.078369
	220.739	-0.0733493
	220.765	-0.0727807
	220.791	-0.0723628
	220.995	-0.0682591
	221.1	-0.0663324
	221.237	-0.0636892
	221.359	-0.0615358
	221.495	-0.0590388
	221.762	-0.054422
	221.774	-0.0542518
	221.783	-0.0540727
	222.028	-0.049934
	222.238	-0.0465117
	222.284	-0.0457475
	222.361	-0.0446021
	222.522	-0.0420688
	222.582	-0.0411636
	222.79	-0.0379616
	222.879	-0.0366518
	223.032	-0.0343443
	223.257	-0.0310278
	223.284	-0.0306019
	223.311	-0.0302463
	223.555	-0.0266296
	223.789	-0.0233026
	223.814	-0.0229759
	223.86	-0.0223435
	224.097	-0.0190478
	224.208	-0.017563
	224.44	-0.0144844
	224.571	-0.0127967
	224.728	-0.0107483
	224.868	-0.00897248
	224.99	-0.00738985
	225.128	-0.00565825
	225.234	-0.00430353
	225.391	-0.00235154
	225.51	-0.000853788
	225.617	0.000449017
	225.792	0.00260553
	225.865	0.00347521
	226.056	0.00581521
	226.157	0.00701355
	226.342	0.00926215
	226.396	0.00989439
	226.557	0.0118339
	226.742	0.0140661
	226.776	0.0144438
	226.855	0.0153758
	227.029	0.0174478
	227.086	0.0181154
	227.301	0.0206748
	227.375	0.02154
	227.596	0.024169
	227.692	0.0252734
	227.906	0.0278507
	228.079	0.0299621
	228.115	0.0303676
	228.207	0.031509
	228.334	0.0330527
	228.367	0.0334656
	228.541	0.0356248
	228.612	0.0364952
	228.778	0.0386092
	228.856	0.0395698
	229.097	0.0426301
	229.204	0.043992
	229.39	0.0464044
	229.604	0.049199
	229.617	0.0493735
	229.65	0.049741
	229.83	0.0520757
	229.92	0.0532785
	230.064	0.0551616
	230.182	0.056763
	230.307	0.0584078
	230.455	0.0604613
	230.558	0.0618587
	230.735	0.0644194
	230.823	0.0656182
	230.987	0.0680772
	231.112	0.0698727
	231.245	0.0719286
	231.422	0.07464
	231.502	0.075853
	231.657	0.0783639
	231.768	0.0801767
	231.827	0.081046
	232.014	0.0841516
	232.271	0.088521
	232.281	0.0885947
	232.289	0.088789
	232.529	0.0930003
	232.694	0.0959447
	232.769	0.0973621
	232.849	0.0986299
	233.009	0.101509
	233.093	0.103
	233.215	0.105304
	233.326	0.107161
	233.458	0.109696
	233.623	0.112424
	233.74	0.114767
	233.983	0.118777
	233.998	0.119311
	234.026	0.119457
	234.25	0.12332
	234.341	0.124476
	234.505	0.127108
	234.618	0.128075
	234.8	0.130317
	234.944	0.130843
	235.128	0.131607
	235.295	0.130577
	235.448	0.129564
	235.629	0.125661
	235.731	0.124044
	235.981	0.114411
	235.999	0.112775
	236.007	0.113355
	236.258	0.100427
	236.443	0.0867613
	236.508	0.0816877
	236.602	0.0750376
	236.754	0.0630292
	236.826	0.0563944
	236.984	0.0420138
	237.111	0.032389
	237.232	0.0208658
	237.49	0.0029932
	237.498	0.00211179
	237.515	0.000849927
	237.785	-0.0153158
	237.869	-0.0177297
	238.012	-0.0239796
	238.139	-0.0271636
	238.257	-0.0297145
	238.42	-0.0318379
	238.512	-0.0330274
	238.718	-0.0327976
	238.771	-0.0323347
	238.798	-0.0327313
	239.015	-0.0310052
	239.23	-0.0278492
	239.282	-0.0275575
	239.362	-0.0259556
	239.514	-0.0228702
	239.57	-0.022189
	239.73	-0.0185442
	239.875	-0.015524
	239.967	-0.0132022
	240.093	-0.010321
	240.214	-0.00764487
	240.324	-0.00505126
	240.489	-0.000857009
	240.715	0.00448569
	240.724	0.00471947
	240.741	0.004909
	240.967	0.0103281
	241.059	0.0124425
	241.22	0.0163573
	241.352	0.0192974
	241.548	0.0241096
	241.716	0.0278491
	241.948	0.0336254
	242.072	0.036432
	242.249	0.0408753
	242.336	0.0429064
	242.497	0.0470275
	242.59	0.0492329
	242.737	0.0528631
	242.877	0.0565222
	242.999	0.0595888
	243.154	0.0635096
	243.229	0.0653287
	243.304	0.0673327
	243.451	0.0711782
	243.567	0.0739404
	243.721	0.0780441
	243.968	0.0843588
	244.008	0.0854832
	244.102	0.087663
	244.323	0.0933728
	244.385	0.0949671
	244.524	0.0984774
	244.624	0.101163
	244.742	0.103952
	244.831	0.106105
	244.864	0.107021
	245.052	0.111528
	245.223	0.115002
	245.271	0.116323
	245.358	0.117783
	245.53	0.120936
	245.605	0.121616
	245.778	0.12423
	245.991	0.124847
	246.011	0.125121
	246.038	0.124951
	246.285	0.124116
	246.46	0.119913
	246.542	0.119275
	246.635	0.115103
	246.812	0.108009
	246.913	0.104156
	247.099	0.0912761
	247.169	0.0875478
	247.331	0.0742772
	247.506	0.0603169
	247.613	0.0491741
	247.766	0.036302
	247.89	0.0233828
	248.172	-0.000846145
	248.176	-0.000320169
	248.177	-0.000934957
	248.546	-0.0300679
	248.775	-0.0390057
	248.924	-0.0472342
	249.076	-0.0470516
	249.313	-0.0494308
	249.485	-0.0396462
	249.669	-0.0299586
	249.771	-0.0184722
	250	-0.0022661
