# Supplementary material for: From radial to unidirectional water pumping in zeta-potential modulated Nafion nanostructures
Source: Nat Commun. 2022 May 19;13:2812. doi: 10.1038/s41467-022-30554-7 (PMC9120507; doi:10.1038/s41467-022-30554-7)
Supplement: Supplementary file 11 — Source Data [file 41467_2022_30554_MOESM11_ESM.zip › source_data/Supplementary_Figure 5a.xls]

## Sheet: Sheet1
Data 1		Data 2		Data 3		Data 4		Data 5		Data 6		Data 7		Data 8		Data 9		Data 10		Data 11
Li concentration	1.10-6M		5.10-6M		1.10-5M		5.10-5M		1.10-4M		5.10-4M		1.10-3M		5.10-3M		1.10-2M		5.10-2M		1.10-1M
Distance	Ef	Distance	Ef	Distance	Ef	Distance	Ef	Distance	Ef	Distance	Ef	Distance	Ef	Distance	Ef	Distance	Ef	Distance	Ef	Distance	Ef
µm	V/m	µm	V/m	µm	V/m	µm	V/m	µm	V/m	µm	V/m	µm	V/m	µm	V/m	µm	V/m	µm	V/m	µm	V/m
1.65658	-0.00959356	0	0.0581925	0	0.0848464	0	0.132555	0	0.14305	0	0.152372	0	0.154584	1.2506	-0.0771475	0	0.156135	0	0.164148	0	0.17006
4.52629	-0.0515798	1.65658	-0.0247983	1.65658	-0.0390783	1.65658	-0.0984836	1.65658	-0.122162	0.693642	0.0244607	0.693642	0.0221435	4.52629	-0.696598	1.2506	-0.0724539	1.2506	-0.0491063	1.2506	-0.0309805
6.03428	-0.0811549	4.52629	-0.159261	4.52629	-0.242822	4.52629	-0.497759	4.52629	-0.58633	4.52629	-0.69561	4.52629	-0.725144	5.66471	-0.958375	4.52629	-0.68315	4.52629	-0.611249	4.52629	-0.554475
8.64657	-0.127549	6.03428	-0.256957	6.03428	-0.388496	6.03428	-0.763539	6.03428	-0.889062	5.15772	-0.840007	5.15772	-0.874326	8.64657	-1.62917	5.66471	-0.942687	5.66471	-0.857612	5.66471	-0.790261
10.0193	-0.157657	8.64657	-0.407286	8.64657	-0.615533	8.64657	-1.19942	8.64657	-1.39252	8.64657	-1.62304	8.64657	-1.68553	9.68287	-1.89702	8.64657	-1.60551	8.64657	-1.47556	8.64657	-1.37247
12.3973	-0.204958	10.0193	-0.506723	10.0193	-0.763949	10.0193	-1.47078	10.0193	-1.70183	9.22135	-1.77059	9.22135	-1.83808	12.3973	-2.58157	9.68287	-1.87105	9.68287	-1.72743	9.68287	-1.61336
13.6468	-0.236575	12.3973	-0.660714	12.3973	-0.996708	12.3973	-1.91621	12.3973	-2.21567	12.3973	-2.5686	12.3973	-2.66526	13.3406	-2.86529	12.3973	-2.54798	12.3973	-2.3606	12.3973	-2.21149
15.8115	-0.286757	13.6468	-0.765456	13.6468	-1.15336	13.6468	-2.2032	13.6468	-2.54292	12.9205	-2.72472	12.9205	-2.82665	15.8115	-3.59453	13.3406	-2.82934	13.3406	-2.6278	13.3406	-2.46729
16.949	-0.320986	15.8115	-0.930204	15.8115	-1.40287	15.8115	-2.67932	15.8115	-3.09141	15.8115	-3.57321	15.8115	-3.70536	16.6702	-3.90537	15.8115	-3.55101	15.8115	-3.30555	15.8115	-3.10988
18.9195	-0.380282	16.949	-1.04417	16.949	-1.57379	16.949	-2.99318	16.949	-3.44939	16.2878	-3.74408	16.2878	-3.8819	18.9195	-4.71956	16.6702	-3.85946	16.6702	-3.59924	16.6702	-3.3916
19.9549	-0.413815	18.9195	-1.2416	18.9195	-1.86987	18.9195	-3.53689	18.9195	-4.06951	18.9195	-4.68819	18.9195	-4.85735	19.7012	-5.05705	18.9195	-4.66739	18.9195	-4.36848	18.9195	-4.1295
21.7486	-0.479391	19.9549	-1.35319	19.9549	-2.04108	19.9549	-3.87014	19.9549	-4.45471	19.353	-4.86847	19.353	-5.045	21.7486	-5.96801	19.7012	-5.00142	19.7012	-4.68158	19.7012	-4.42567
22.6912	-0.517768	21.7486	-1.57277	21.7486	-2.37131	21.7486	-4.47778	21.7486	-5.1478	21.7486	-5.92373	21.7486	-6.13464	22.4602	-6.35499	21.7486	-5.90596	21.7486	-5.54527	21.7486	-5.25612
24.324	-0.587445	22.6912	-1.70198	22.6912	-2.56976	22.6912	-4.86107	22.6912	-5.58961	22.1433	-6.13215	22.1433	-6.35085	24.324	-7.38432	22.4602	-6.28955	22.4602	-5.90777	22.4602	-5.60157
25.1821	-0.635573	24.324	-1.93716	24.324	-2.92815	24.324	-5.53843	24.324	-6.36642	24.324	-7.32342	24.324	-7.5815	24.9718	-7.83632	24.324	-7.31187	24.324	-6.88379	24.324	-6.53958
26.6684	-0.718947	25.1821	-2.10014	25.1821	-3.17459	25.1821	-5.9934	25.1821	-6.88534	24.6833	-7.57112	24.6833	-7.83704	26.6684	-9.02026	24.9718	-7.76137	24.9718	-7.31579	24.9718	-6.95716
27.4495	-0.770137	26.6684	-2.38247	26.6684	-3.6015	26.6684	-6.78156	26.6684	-7.78428	26.6684	-8.93979	26.6684	-9.24899	27.2581	-9.53806	26.6684	-8.93873	26.6684	-8.44734	26.6684	-8.05091
28.8025	-0.861685	27.4495	-2.55789	27.4495	-3.87131	27.4495	-7.29645	27.4495	-8.37524	26.9955	-9.22155	26.9955	-9.54025	28.8025	-10.9021	27.2581	-9.45344	27.2581	-8.94058	27.2581	-8.52648
29.5135	-0.92464	28.8025	-2.87119	28.8025	-4.35019	28.8025	-8.19714	28.8025	-9.40578	28.8025	-10.7962	28.8025	-11.1651	29.3393	-11.5045	28.8025	-10.8108	28.8025	-10.2481	28.8025	-9.79223
30.7452	-1.0337	29.5135	-3.08652	29.5135	-4.67733	29.5135	-8.8027	29.5135	-10.0963	29.1002	-11.1257	29.1002	-11.5049	30.7452	-13.0826	29.3393	-11.4108	29.3393	-10.8285	29.3393	-10.3561
31.3924	-1.10267	30.7452	-3.45954	30.7452	-5.24405	30.7452	-9.8517	30.7452	-11.2925	30.7452	-12.9466	30.7452	-13.3821	31.2338	-13.7813	30.7452	-12.9824	30.7452	-12.3486	30.7452	-11.8331
32.5136	-1.22477	31.3924	-3.69872	31.3924	-5.61228	31.3924	-10.5486	31.3924	-12.0901	31.0162	-13.3281	31.0162	-13.7757	32.5136	-15.6142	31.2338	-13.6783	31.2338	-13.022	31.2338	-12.4875
33.1027	-1.30827	32.5136	-4.12085	32.5136	-6.25908	32.5136	-11.761	32.5136	-13.475	32.5136	-15.4399	32.5136	-15.9534	32.9583	-16.4261	32.5136	-15.5053	32.5136	-14.7949	32.5136	-14.214
34.1233	-1.45291	33.1027	-4.40895	33.1027	-6.69852	33.1027	-12.5761	33.1027	-14.4042	32.7603	-15.8832	32.7603	-16.4102	34.1233	-18.5526	32.9583	-16.3149	32.9583	-15.5827	32.9583	-14.983
34.6596	-1.5461	34.1233	-4.90802	34.1233	-7.45977	34.1233	-13.988	34.1233	-16.0137	34.1233	-18.3327	34.1233	-18.9347	34.5282	-19.4977	34.1233	-18.4356	34.1233	-17.6462	34.1233	-16.9973
35.5887	-1.70996	34.6596	-5.23382	34.6596	-7.96176	34.6596	-14.9329	34.6596	-17.093	34.3479	-18.8487	34.3479	-19.4666	35.5887	-21.9751	34.5282	-19.3783	34.5282	-18.5648	34.5282	-17.8951
36.0769	-1.82148	35.5887	-5.80476	35.5887	-8.83828	35.5887	-16.5723	35.5887	-18.9636	35.5887	-21.6981	35.5887	-22.4037	35.9573	-23.0741	35.5887	-21.851	35.5887	-20.9793	35.5887	-20.2579
36.9226	-2.01152	36.0769	-6.19249	36.0769	-9.43168	36.0769	-17.6745	36.0769	-20.2197	35.7931	-22.2972	35.7931	-23.0209	36.9226	-25.9521	35.9573	-22.9484	35.9573	-22.0528	35.9573	-21.3102
37.367	-2.14057	36.9226	-6.85679	36.9226	-10.4524	36.9226	-19.5821	36.9226	-22.3954	36.9226	-25.6078	36.9226	-26.4308	37.2581	-27.2325	36.9226	-25.8211	36.9226	-24.8613	36.9226	-24.0624
38.1369	-2.36414	37.367	-7.30714	37.367	-11.1426	37.367	-20.865	37.367	-23.8571	37.1087	-26.305	37.1087	-27.149	38.1369	-30.5861	37.2581	-27.1004	37.2581	-26.1163	37.2581	-25.2952
38.5414	-2.51045	38.1369	-8.08729	38.1369	-12.3383	38.1369	-23.0873	38.1369	-26.3893	38.1369	-30.1577	38.1369	-31.1176	38.4423	-32.0794	38.1369	-30.4511	38.1369	-29.4035	38.1369	-28.5243
39.2422	-2.76623	38.5414	-8.60348	38.5414	-13.1346	38.5414	-24.5788	38.5414	-28.09	38.3063	-30.9706	38.3063	-31.9556	39.2422	-35.9793	38.4423	-31.9445	38.4423	-30.8736	38.4423	-29.9716
39.6105	-2.93935	39.2422	-9.50303	39.2422	-14.519	39.2422	-27.1634	39.2422	-31.0356	39.2422	-35.4508	39.2422	-36.5692	39.5202	-37.7165	39.2422	-35.8413	39.2422	-34.701	39.2422	-33.7362
40.2484	-3.2361	39.6105	-10.1114	39.6105	-15.4538	39.6105	-28.9023	39.6105	-33.0163	39.3964	-36.3954	39.3964	-37.5423	40.2484	-42.2685	39.5202	-37.5788	39.5202	-36.4134	39.5202	-35.4241
40.5837	-3.4367	40.2484	-11.1582	40.2484	-17.0662	40.2484	-31.9112	40.2484	-36.4448	40.2484	-41.6143	40.2484	-42.9199	40.5015	-44.291	40.2484	-42.1331	40.2484	-40.9056	40.2484	-39.8538
41.1644	-3.78421	40.5837	-11.8657	40.5837	-18.1544	40.5837	-33.936	40.5837	-38.7507	40.3888	-42.7135	40.3888	-44.0521	41.1644	-49.5884	40.5015	-44.1565	40.5015	-42.9028	40.5015	-41.8253
41.4695	-4.01353	41.1644	-13.0912	41.1644	-20.0395	41.1644	-37.4437	41.1644	-42.7452	41.1644	-48.7874	41.1644	-50.3083	41.3947	-51.9362	41.1644	-49.4563	41.1644	-48.1341	41.1644	-46.989
41.9981	-4.41626	41.4695	-13.9069	41.4695	-21.2991	41.4695	-39.7968	41.4695	-45.4255	41.2921	-50.0607	41.2921	-51.6188	41.9981	-58.1115	41.3947	-51.8049	41.3947	-50.4537	41.3947	-49.2807
42.2759	-4.68246	41.9981	-15.3323	41.9981	-23.4939	41.9981	-43.8815	41.9981	-50.0762	41.9981	-57.1332	41.9981	-58.9053	42.2078	-60.8563	41.9981	-57.9872	41.9981	-56.5716	41.9981	-55.33
42.7571	-5.14926	42.2759	-16.2821	42.2759	-24.9613	42.2759	-46.6211	42.2759	-53.1958	42.1145	-58.6196	42.1145	-60.4385	42.7571	-68.0445	42.2078	-60.738	42.2078	-59.3032	42.2078	-58.0366
43.01	-5.45828	42.7571	-17.9405	42.7571	-27.5171	42.7571	-51.3775	42.7571	-58.6102	42.7571	-66.8499	42.7571	-68.9168	42.948	-71.2253	42.7571	-67.9358	42.7571	-66.4348	42.7571	-65.0964
43.448	-5.99586	43.01	-19.0465	43.01	-29.2266	43.01	-54.5667	43.01	-62.2404	42.863	-68.5714	42.863	-70.6884	43.448	-79.6034	42.948	-71.1199	42.948	-69.5899	42.948	-68.2217
43.6782	-6.35794	43.448	-20.9677	43.448	-32.1933	43.448	-60.0953	43.448	-68.5333	43.448	-78.1474	43.448	-80.5583	43.6218	-83.3257	43.448	-79.5186	43.448	-77.9415	43.448	-76.5064
44.077	-6.98155	43.6782	-22.2643	43.6782	-34.1945	43.6782	-63.8184	43.6782	-72.769	43.5444	-80.1652	43.5444	-82.637	44.077	-93.0455	43.6218	-83.2488	43.6218	-81.6503	43.6218	-80.1873
44.2865	-7.40129	44.077	-24.501	44.077	-37.6502	44.077	-70.2546	44.077	-80.0923	44.077	-91.293	44.077	-94.0976	44.2351	-97.3829	44.077	-92.9845	44.077	-91.3178	44.077	-89.7773
44.6495	-8.12451	44.2865	-26.0105	44.2865	-39.9814	44.2865	-74.5893	44.2865	-85.0223	44.1647	-93.6415	44.1647	-96.5176	44.6495	-108.742	44.2351	-97.3341	44.2351	-95.6525	44.2351	-94.086
44.8402	-8.61112	44.6495	-28.6149	44.6495	-44.0071	44.6495	-82.0826	44.6495	-93.5458	44.6495	-106.606	44.6495	-109.882	44.7935	-113.785	44.6495	-108.731	44.6495	-107.025	44.6495	-105.396
45.1706	-9.45408	44.8402	-30.3726	44.8402	-46.7227	44.8402	-87.1282	44.8402	-99.2819	44.7293	-109.337	44.7293	-112.695	45.1706	-126.994	44.7935	-113.788	44.7935	-112.07	44.7935	-110.415
45.3443	-10.0141	45.1706	-33.4173	45.1706	-51.4269	45.1706	-95.8688	45.1706	-109.219	45.1706	-124.425	45.1706	-128.239	45.3017	-132.82	45.1706	-127.036	45.1706	-125.283	45.1706	-123.559
45.645	-10.9913	45.3443	-35.4526	45.3443	-54.5758	45.3443	-101.721	45.3443	-115.869	45.2433	-127.568	45.2433	-131.473	45.645	-148.197	45.3017	-132.874	45.3017	-131.101	45.3017	-129.349
45.8031	-11.6408	45.645	-38.9984	45.645	-60.0558	45.645	-111.892	45.645	-127.426	45.645	-145.113	45.645	-149.552	45.7643	-155.01	45.645	-148.305	45.645	-146.528	45.645	-144.717
46.0769	-12.7737	45.8031	-41.3694	45.8031	-63.7238	45.8031	-118.697	45.8031	-135.156	45.7112	-148.783	45.7112	-153.339	46.0769	-172.862	45.7643	-155.151	45.7643	-153.398	45.7643	-151.576
46.2208	-13.527	46.0769	-45.499	46.0769	-70.1065	46.0769	-130.526	46.0769	-148.589	46.0769	-169.155	46.0769	-174.325	46.1855	-180.716	46.0769	-173.067	46.0769	-171.321	46.0769	-169.445
46.47	-14.8402	46.2208	-48.2607	46.2208	-74.3776	46.2208	-138.434	46.2208	-157.563	46.1371	-173.39	46.1371	-178.682	46.47	-201.453	46.1855	-180.943	46.1855	-179.191	46.1855	-177.292
46.601	-15.7133	46.47	-53.0698	46.47	-81.8093	46.47	-152.18	46.47	-173.161	46.47	-197.034	46.47	-203.041	46.5689	-210.616	46.47	-201.767	46.47	-200.067	46.47	-198.134
46.8278	-17.235	46.601	-56.2856	46.601	-86.7801	46.601	-161.359	46.601	-183.57	46.5248	-201.967	46.5248	-208.13	46.8278	-234.624	46.5689	-210.98	46.5689	-209.34	46.5689	-207.409
46.9471	-18.2467	46.8278	-61.8844	46.8278	-95.4281	46.8278	-177.314	46.8278	-201.658	46.8278	-229.348	46.8278	-236.33	46.9178	-245.145	46.8278	-235.088	46.8278	-233.526	46.8278	-231.573
47.1536	-20.0029	46.9471	-65.6267	46.9471	-101.207	46.9471	-187.95	46.9471	-213.705	46.8778	-235.021	46.8778	-242.164	47.1536	-272.916	46.9178	-245.645	46.9178	-244.104	46.9178	-242.14
47.2621	-21.1801	47.1536	-72.1209	47.1536	-111.234	47.1536	-206.4	47.1536	-234.601	47.1536	-266.652	47.1536	-274.75	47.2355	-285.128	47.1536	-273.561	47.1536	-272.2	47.1536	-270.259
47.4501	-23.2126	47.2621	-76.4906	47.2621	-117.97	47.2621	-218.737	47.2621	-248.553	47.199	-273.254	47.199	-281.546	47.4501	-317.021	47.2355	-285.83	47.2355	-284.542	47.2355	-282.615
47.5489	-24.5737	47.4501	-84.039	47.4501	-129.61	47.4501	-240.068	47.4501	-272.68	47.4501	-309.673	47.4501	-319.025	47.5247	-331.043	47.4501	-317.858	47.4501	-316.721	47.4501	-314.813
47.7201	-26.9231	47.5489	-89.1074	47.5489	-137.411	47.5489	-254.284	47.5489	-288.732	47.4915	-317.254	47.4915	-326.827	47.7201	-367.777	47.5247	-331.952	47.5247	-330.922	47.5247	-329.044
47.81	-28.4967	47.7201	-97.8653	47.7201	-150.894	47.7201	-278.871	47.7201	-316.499	47.7201	-359.121	47.7201	-369.926	47.7879	-383.782	47.7201	-368.889	47.7201	-368.179	47.7201	-366.397
47.9658	-31.2109	47.81	-103.727	47.81	-159.896	47.81	-295.182	47.81	-334.882	47.7577	-367.782	47.7577	-378.833	47.9658	-425.619	47.7879	-384.975	47.7879	-384.402	47.7879	-382.669
48.0476	-33.0357	47.9658	-113.86	47.9658	-175.463	47.9658	-323.401	47.9658	-366.689	47.9658	-415.58	47.9658	-427.983	48.0276	-443.772	47.9658	-427.011	47.9658	-426.755	47.9658	-425.134
48.1895	-36.1776	48.0476	-120.611	48.0476	-185.805	48.0476	-342.009	48.0476	-387.616	48.0001	-425.411	48.0001	-438.088	48.1895	-491.345	48.0276	-445.26	48.0276	-445.184	48.0276	-443.636
48.264	-38.3134	48.1895	-132.287	48.1895	-203.695	48.1895	-374.218	48.1895	-423.842	48.1895	-479.723	48.1895	-493.93	48.2457	-511.757	48.1895	-493.102	48.1895	-493.531	48.1895	-492.191
48.3931	-41.9804	48.264	-140.021	48.264	-215.5	48.264	-395.291	48.264	-447.481	48.2207	-490.79	48.2207	-505.298	48.3931	-565.181	48.2457	-513.622	48.2457	-514.274	48.2457	-513.035
48.4609	-44.526	48.3931	-153.399	48.3931	-235.932	48.3931	-431.785	48.3931	-488.423	48.3931	-551.924	48.3931	-568.08	48.4443	-587.892	48.3931	-567.318	48.3931	-568.518	48.3931	-567.53
48.5784	-48.8826	48.4609	-162.196	48.4609	-249.297	48.4609	-455.428	48.4609	-514.87	48.4215	-564.257	48.4215	-580.736	48.5784	-647.447	48.4443	-590.151	48.4443	-591.62	48.4443	-590.766
48.6402	-51.9971	48.5784	-177.419	48.5784	-272.442	48.5784	-496.396	48.5784	-560.702	48.5784	-632.444	48.5784	-650.722	48.625	-672.4	48.5784	-650.035	48.5784	-652.241	48.5784	-651.748
48.7471	-57.3151	48.6402	-187.342	48.6402	-287.414	48.6402	-522.615	48.6402	-589.937	48.6043	-646.018	48.6043	-664.638	48.7471	-737.801	48.625	-675.12	48.625	-677.649	48.625	-677.326
48.8033	-61.2264	48.7471	-204.519	48.7471	-313.359	48.7471	-568.075	48.7471	-640.633	48.7471	-721.078	48.7471	-741.58	48.7896	-764.796	48.7471	-740.86	48.7471	-744.21	48.7471	-744.325
48.9007	-68.0021	48.8033	-215.608	48.8033	-329.92	48.8033	-596.743	48.8033	-672.489	48.7707	-735.797	48.7707	-756.651	48.9007	-835.505	48.7896	-767.994	48.7896	-771.714	48.7896	-772.037
48.9519	-72.8879	48.9007	-234.817	48.9007	-358.61	48.9007	-646.404	48.9007	-727.674	48.9007	-817.126	48.9007	-839.927	48.9393	-864.34	48.9007	-839.067	48.9007	-843.754	48.9007	-844.623
49.0405	-81.5186	48.9519	-247.069	48.9519	-376.682	48.9519	-677.305	48.9519	-761.891	48.9221	-832.928	48.9221	-856.095	49.0405	-939.519	48.9393	-868.055	48.9393	-873.18	48.9393	-874.305
49.0871	-87.7226	49.0405	-268.309	49.0405	-407.945	49.0405	-730.705	49.0405	-821.01	49.0405	-919.604	49.0405	-944.734	49.0757	-969.564	49.0405	-943.612	49.0405	-949.836	49.0405	-951.612
49.1678	-98.6424	49.0871	-281.694	49.0871	-427.321	49.0871	-763.333	49.0871	-856.997	49.06	-936.136	49.06	-961.614	49.1678	-1047.89	49.0757	-973.796	49.0757	-980.465	49.0757	-982.523
49.2102	-106.31	49.1678	-304.883	49.1678	-460.808	49.1678	-819.661	49.1678	-919.113	49.1678	-1026.69	49.1678	-1054.09	49.1998	-1078.58	49.1678	-1052.5	49.1678	-1060.36	49.1678	-1063.17
49.2837	-119.731	49.2102	-319.279	49.2102	-481.184	49.2102	-853.382	49.2102	-956.15	49.1856	-1043.64	49.1856	-1071.37	49.2837	-1158.43	49.1998	-1083.33	49.1998	-1091.69	49.1998	-1094.82
49.3222	-128.779	49.2837	-344.197	49.2837	-516.369	49.2837	-911.544	49.2837	-1020.03	49.2837	-1136.22	49.2837	-1165.78	49.3128	-1188.99	49.2837	-1163.55	49.2837	-1173.19	49.2837	-1177.16
49.3891	-144.52	49.3222	-359.37	49.3222	-537.34	49.3222	-945.593	49.3222	-1057.26	49.2998	-1153.16	49.2998	-1183.03	49.3891	-1268.51	49.3128	-1194.24	49.3128	-1204.39	49.3128	-1208.7
49.4242	-154.591	49.3891	-385.6	49.3891	-573.524	49.3891	-1004.28	49.3891	-1121.45	49.3891	-1245.64	49.3891	-1277.17	49.4156	-1298.23	49.3891	-1274.1	49.3891	-1285.57	49.3891	-1290.78
49.4851	-172.016	49.4242	-401.191	49.4242	-594.603	49.4242	-1037.84	49.4242	-1157.99	49.4038	-1262.16	49.4038	-1293.98	49.4851	-1375.53	49.4156	-1303.95	49.4156	-1315.93	49.4156	-1321.51
49.5171	-182.525	49.4851	-428.108	49.4851	-630.951	49.4851	-1095.67	49.4851	-1220.95	49.4851	-1352.33	49.4851	-1385.64	49.5093	-1403.73	49.4851	-1381.57	49.4851	-1394.89	49.4851	-1401.41
49.5725	-200.641	49.5171	-443.659	49.5171	-651.612	49.5171	-1127.94	49.5171	-1255.94	49.4985	-1368.06	49.4985	-1401.6	49.5725	-1477.09	49.5093	-1409.88	49.5093	-1423.7	49.5093	-1430.59
49.6016	-210.913	49.5725	-470.478	49.5725	-687.227	49.5725	-1183.56	49.5725	-1316.24	49.5725	-1453.9	49.5725	-1488.71	49.5945	-1503.23	49.5725	-1483.53	49.5725	-1498.65	49.5725	-1506.52
49.6521	-228.587	49.6016	-485.5	49.6016	-706.964	49.6016	-1213.88	49.6016	-1348.96	49.5847	-1468.51	49.5847	-1503.52	49.6521	-1571.27	49.5945	-1509.76	49.5945	-1525.37	49.5945	-1533.6
49.6786	-238.008	49.6521	-511.393	49.6521	-740.987	49.6521	-1266.14	49.6521	-1405.38	49.6521	-1548.35	49.6521	-1584.42	49.6721	-1594.97	49.6521	-1578.04	49.6521	-1594.91	49.6521	-1604.1
49.7245	-254.218	49.6786	-525.447	49.6786	-759.376	49.6786	-1293.99	49.6786	-1435.32	49.6631	-1561.62	49.6631	-1597.84	49.7245	-1656.72	49.6721	-1601.82	49.6721	-1619.13	49.6721	-1628.68
49.7486	-262.354	49.7245	-549.677	49.7245	-791.09	49.7245	-1342.03	49.7245	-1486.97	49.7245	-1634.29	49.7245	-1671.36	49.7427	-1677.78	49.7245	-1663.78	49.7245	-1682.26	49.7245	-1692.73
49.7904	-276.371	49.7486	-562.443	49.7486	-807.835	49.7486	-1367.11	49.7486	-1513.82	49.7346	-1646.11	49.7346	-1683.3	49.7904	-1732.75	49.7427	-1684.9	49.7427	-1703.8	49.7427	-1714.61
49.8123	-283.004	49.7904	-584.47	49.7904	-836.736	49.7904	-1410.41	49.7904	-1560.19	49.7904	-1710.98	49.7904	-1748.82	49.807	-1751.15	49.7904	-1740.04	49.7904	-1760.01	49.7904	-1771.69
49.8504	-294.462	49.8123	-595.772	49.8123	-851.681	49.8123	-1432.6	49.8123	-1583.85	49.7996	-1721.33	49.7996	-1759.25	49.8504	-1799.24	49.807	-1758.49	49.807	-1778.83	49.807	-1790.82
49.8704	-299.573	49.8504	-615.297	49.8504	-877.504	49.8504	-1470.95	49.8504	-1624.77	49.8504	-1778.25	49.8504	-1816.65	49.8655	-1815.08	49.8504	-1806.72	49.8504	-1828.02	49.8504	-1840.81
49.905	-308.433	49.8704	-625.094	49.8704	-890.624	49.8704	-1490.3	49.8704	-1645.32	49.8588	-1787.17	49.8588	-1825.63	49.905	-1856.54	49.8655	-1822.6	49.8655	-1844.23	49.8655	-1857.3
49.9232	-312.143	49.905	-642.042	49.905	-913.319	49.905	-1523.78	49.905	-1680.89	49.905	-1836.38	49.905	-1875.18	49.9188	-1870.01	49.905	-1864.16	49.905	-1886.64	49.905	-1900.45
49.9547	-318.604	49.9232	-650.397	49.9232	-924.687	49.9232	-1540.44	49.9232	-1698.53	49.9126	-1843.98	49.9126	-1882.82	49.9547	-1905.32	49.9188	-1877.66	49.9188	-1900.42	49.9188	-1914.48
49.9713	-321.113	49.9547	-664.871	49.9547	-944.372	49.9547	-1569.31	49.9547	-1729.09	49.9547	-1886.03	49.9547	-1925.07	49.9672	-1916.66	49.9547	-1913.05	49.9547	-1936.55	49.9547	-1951.26
50	-325.508	49.9713	-671.911	49.9713	-954.125	49.9713	-1583.53	49.9713	-1744.08	49.9617	-1892.44	49.9617	-1931.5	50	-1946.42	49.9672	-1924.42	49.9672	-1948.16	49.9672	-1963.09
50.0169	-327.227	50	-684.123	50	-971.03	50	-1608.19	50	-1770.08	50	-1927.99	50	-1967.17	50.0128	-1957.06	50	-1954.24	50	-1978.61	50	-1994.12
50.0462	-330.185	50.0169	-690.718	50.0169	-980.341	50.0169	-1621.69	50.0169	-1784.25	50.0071	-1934.05	50.0071	-1973.23	50.0462	-1984.81	50.0128	-1964.9	50.0128	-1989.49	50.0128	-2005.22
50.0635	-331.021	50.0462	-702.112	50.0462	-996.434	50.0462	-1645.01	50.0462	-1808.73	50.0462	-1967.33	50.0462	-2006.54	50.0593	-1994.55	50.0462	-1992.7	50.0462	-2017.89	50.0462	-2034.18
50.0935	-332.457	50.0635	-708.163	50.0635	-1005.18	50.0635	-1657.59	50.0635	-1821.87	50.0534	-1972.9	50.0534	-2012.11	50.0935	-2019.97	50.0593	-2002.46	50.0593	-2027.86	50.0593	-2044.36
50.1112	-332.398	50.0935	-718.619	50.0935	-1020.29	50.0935	-1679.33	50.0935	-1844.57	50.0935	-2003.51	50.0935	-2042.67	50.1069	-2028.66	50.0935	-2027.91	50.0935	-2053.86	50.0935	-2070.91
50.1419	-332.294	50.1112	-724.054	50.1112	-1028.36	50.1112	-1690.81	50.1112	-1856.47	50.1009	-2008.51	50.1009	-2047.65	50.1419	-2051.33	50.1069	-2036.61	50.1069	-2062.75	50.1069	-2080
50.16	-331.378	50.1419	-733.447	50.1419	-1042.3	50.1419	-1710.63	50.1419	-1877.04	50.1419	-2035.97	50.1419	-2074.99	50.1556	-2058.84	50.1419	-2059.31	50.1419	-2085.94	50.1419	-2103.71
50.1914	-329.803	50.16	-738.215	50.16	-1049.59	50.16	-1720.83	50.16	-1887.53	50.1495	-2040.32	50.1495	-2079.31	50.1914	-2078.41	50.1556	-2066.81	50.1556	-2093.61	50.1556	-2111.57
50.21	-328.118	50.1914	-746.458	50.1914	-1062.18	50.1914	-1738.46	50.1914	-1905.66	50.1914	-2064.21	50.1914	-2102.99	50.2054	-2084.61	50.1914	-2086.4	50.1914	-2113.63	50.1914	-2132.07
50.2421	-325.222	50.21	-750.532	50.21	-1068.6	50.21	-1747.24	50.21	-1914.58	50.1992	-2067.84	50.1992	-2106.57	50.2421	-2100.79	50.2054	-2092.59	50.2054	-2119.96	50.2054	-2138.57
50.2611	-322.899	50.2421	-757.578	50.2421	-1079.7	50.2421	-1762.4	50.2421	-1929.99	50.2421	-2087.79	50.2421	-2126.22	50.2564	-2105.59	50.2421	-2108.76	50.2421	-2136.49	50.2421	-2155.53
50.294	-318.903	50.2611	-760.952	50.2611	-1085.19	50.2611	-1769.63	50.2611	-1937.21	50.25	-2090.65	50.25	-2129.02	50.294	-2118.12	50.2564	-2113.55	50.2564	-2141.39	50.2564	-2160.58
50.3134	-316.1	50.294	-766.791	50.294	-1094.69	50.294	-1782.13	50.294	-1949.7	50.294	-2106.37	50.294	-2144.36	50.3086	-2121.47	50.294	-2126.06	50.294	-2154.18	50.294	-2173.76
50.347	-311.274	50.3134	-769.477	50.3134	-1099.22	50.3134	-1787.73	50.3134	-1955.13	50.3021	-2108.42	50.3021	-2146.33	50.347	-2130.21	50.3086	-2129.39	50.3086	-2157.59	50.3086	-2177.29
50.3669	-308.161	50.347	-774.126	50.347	-1107.04	50.347	-1797.42	50.347	-1964.53	50.347	-2119.71	50.347	-2157.17	50.3621	-2132.06	50.347	-2138.08	50.347	-2166.49	50.347	-2186.52
50.4014	-302.797	50.3669	-776.148	50.3669	-1110.57	50.3669	-1801.33	50.3669	-1968.12	50.3554	-2120.93	50.3554	-2158.3	50.4014	-2136.93	50.3621	-2139.92	50.3621	-2168.37	50.3621	-2188.5
50.4217	-299.543	50.4014	-779.65	50.4014	-1116.67	50.4014	-1808.11	50.4014	-1974.35	50.4014	-2127.69	50.4014	-2164.54	50.4167	-2137.3	50.4014	-2144.73	50.4014	-2173.29	50.4014	-2193.69
50.457	-293.927	50.4217	-781.04	50.4217	-1119.2	50.4217	-1810.32	50.4217	-1976.09	50.4099	-2128.08	50.4099	-2164.83	50.457	-2138.31	50.4167	-2145.07	50.4167	-2173.65	50.4167	-2194.13
50.4778	-290.679	50.457	-783.447	50.457	-1123.57	50.457	-1814.16	50.457	-1979.13	50.457	-2130.31	50.457	-2166.48	50.4727	-2137.24	50.457	-2146.01	50.457	-2174.63	50.457	-2195.31
50.5139	-285.066	50.4778	-784.238	50.4778	-1125.1	50.4778	-1814.7	50.4778	-1979.06	50.4657	-2129.89	50.4657	-2165.95	50.5139	-2134.48	50.4727	-2144.9	50.4727	-2173.51	50.4727	-2194.24
50.5352	-281.946	50.5139	-785.609	50.5139	-1127.75	50.5139	-1815.64	50.5139	-1978.95	50.5139	-2127.67	50.5139	-2163.1	50.53	-2132.03	50.5139	-2142.05	50.5139	-2170.62	50.5139	-2191.49
50.5721	-276.543	50.5352	-785.836	50.5352	-1128.31	50.5352	-1814.55	50.5352	-1977.12	50.5228	-2126.48	50.5228	-2161.78	50.5721	-2125.66	50.53	-2139.56	50.53	-2168.08	50.53	-2188.98
50.5939	-273.635	50.5721	-786.228	50.5721	-1129.29	50.5721	-1812.68	50.5721	-1973.98	50.5721	-2119.99	50.5721	-2154.63	50.5886	-2121.91	50.5721	-2133.1	50.5721	-2161.5	50.5721	-2182.47
50.6317	-268.59	50.5939	-785.921	50.5939	-1128.91	50.5939	-1810.04	50.5939	-1970.49	50.5812	-2118.07	50.5812	-2152.57	50.6317	-2112.16	50.5886	-2129.31	50.5886	-2157.64	50.5886	-2178.62
50.654	-265.945	50.6317	-785.39	50.6317	-1128.28	50.6317	-1805.51	50.6317	-1964.48	50.6317	-2107.57	50.6317	-2141.37	50.6486	-2107.22	50.6317	-2119.45	50.6317	-2147.6	50.6317	-2168.59
50.6927	-261.346	50.654	-784.579	50.654	-1127.02	50.654	-1801.43	50.654	-1959.45	50.6411	-2104.97	50.6411	-2138.64	50.6927	-2094.35	50.6486	-2114.46	50.6486	-2142.53	50.6486	-2163.5
50.7155	-258.982	50.6927	-783.175	50.6927	-1124.85	50.6927	-1794.41	50.6927	-1950.77	50.6927	-2090.76	50.6927	-2123.7	50.7099	-2088.34	50.6927	-2101.48	50.6927	-2129.31	50.6927	-2150.23
50.7551	-254.862	50.7155	-781.889	50.7155	-1122.77	50.7155	-1789.01	50.7155	-1944.33	50.7023	-2087.55	50.7023	-2120.35	50.7551	-2072.66	50.7099	-2095.41	50.7099	-2123.13	50.7099	-2144.02
50.7785	-252.771	50.7551	-779.662	50.7551	-1119.17	50.7551	-1779.7	50.7551	-1933.22	50.7551	-2069.97	50.7551	-2102.04	50.7728	-2065.69	50.7551	-2079.61	50.7551	-2107.04	50.7551	-2127.83
50.819	-249.138	50.7785	-777.929	50.7785	-1116.32	50.7785	-1773.12	50.7785	-1925.52	50.7649	-2066.22	50.7649	-2098.15	50.819	-2047.49	50.7728	-2072.6	50.7728	-2099.9	50.7728	-2120.63
50.8429	-247.277	50.819	-774.927	50.819	-1111.38	50.819	-1761.73	50.819	-1912.2	50.819	-2045.62	50.819	-2076.8	50.8371	-2039.72	50.819	-2054.26	50.819	-2081.23	50.819	-2101.82
50.8844	-244.069	50.8429	-772.78	50.8429	-1107.85	50.8429	-1754.12	50.8429	-1903.42	50.829	-2041.42	50.829	-2072.47	50.8844	-2019.35	50.8371	-2046.45	50.8371	-2073.28	50.8371	-2093.79
50.9089	-242.418	50.8844	-769.056	50.8844	-1101.72	50.8844	-1740.92	50.8844	-1888.19	50.8844	-2018.21	50.8844	-2048.5	50.9029	-2010.88	50.8844	-2025.95	50.8844	-2052.41	50.8844	-2072.73
50.9513	-239.573	50.9089	-766.526	50.9089	-1097.57	50.9089	-1732.4	50.9089	-1878.45	50.8946	-2013.6	50.8946	-2043.77	50.9513	-1988.66	50.9029	-2017.43	50.9029	-2043.73	50.9029	-2063.97
50.9763	-238.092	50.9513	-762.137	50.9513	-1090.37	50.9513	-1717.61	50.9513	-1861.56	50.9513	-1988.15	50.9513	-2017.57	50.9702	-1979.6	50.9513	-1995.08	50.9513	-2020.99	50.9513	-2041
51.0198	-235.538	50.9763	-759.257	50.9763	-1085.67	50.9763	-1708.31	50.9763	-1851.01	50.9618	-1983.21	50.9618	-2012.49	51.0198	-1955.85	50.9702	-1985.97	50.9702	-2011.72	50.9702	-2031.63
51.0454	-234.185	51.0198	-754.263	51.0198	-1077.52	51.0198	-1692.18	51.0198	-1832.72	51.0198	-1955.87	51.0198	-1984.43	51.0391	-1946.31	51.0198	-1962.08	51.0198	-1987.41	51.0198	-2007.07
51.0898	-231.851	51.0454	-751.07	51.0454	-1072.35	51.0454	-1682.24	51.0454	-1821.51	51.0305	-1950.65	51.0305	-1979.08	51.0898	-1921.3	51.0391	-1952.49	51.0391	-1977.65	51.0391	-1997.21
51.1161	-230.589	51.0898	-745.531	51.0898	-1063.39	51.0898	-1664.99	51.0898	-1802.06	51.0898	-1921.79	51.0898	-1949.49	51.1096	-1911.39	51.0898	-1927.35	51.0898	-1952.08	51.0898	-1971.35
51.1616	-228.411	51.1161	-742.062	51.1161	-1057.82	51.1161	-1654.51	51.1161	-1790.3	51.1008	-1916.35	51.1008	-1943.93	51.1616	-1885.4	51.1096	-1917.39	51.1096	-1941.94	51.1096	-1961.1
51.1884	-227.208	51.1616	-736.044	51.1616	-1048.17	51.1616	-1636.34	51.1616	-1769.92	51.1616	-1886.26	51.1616	-1913.14	51.1818	-1875.2	51.1616	-1891.27	51.1616	-1915.37	51.1616	-1934.23
51.2349	-225.13	51.1884	-732.335	51.1884	-1042.26	51.1884	-1625.45	51.1884	-1757.75	51.1728	-1880.65	51.1728	-1907.41	51.2349	-1848.46	51.1818	-1881.02	51.1818	-1904.95	51.1818	-1923.69
51.2624	-223.961	51.2349	-725.903	51.2349	-1032.03	51.2349	-1606.56	51.2349	-1736.64	51.2349	-1849.64	51.2349	-1875.71	51.2557	-1838.06	51.2349	-1854.16	51.2349	-1877.63	51.2349	-1896.06
51.3101	-221.94	51.2624	-721.991	51.2624	-1025.86	51.2624	-1595.35	51.2624	-1724.15	51.2465	-1843.91	51.2465	-1869.86	51.3101	-1810.8	51.2557	-1843.71	51.2557	-1867	51.2557	-1885.31
51.3382	-220.785	51.3101	-715.207	51.3101	-1015.15	51.3101	-1575.91	51.3101	-1702.5	51.3101	-1812.22	51.3101	-1837.51	51.3313	-1800.26	51.3101	-1816.32	51.3101	-1839.15	51.3101	-1857.13
51.3869	-218.788	51.3382	-711.126	51.3382	-1008.77	51.3382	-1564.47	51.3382	-1689.79	51.3218	-1806.41	51.3218	-1831.58	51.3869	-1772.66	51.3313	-1805.74	51.3313	-1828.39	51.3313	-1846.25
51.4157	-217.634	51.3869	-704.052	51.3869	-997.691	51.3869	-1544.63	51.3869	-1667.76	51.3869	-1774.27	51.3869	-1798.8	51.4087	-1762.06	51.3869	-1778.02	51.3869	-1800.2	51.3869	-1817.73
51.4656	-215.637	51.4157	-699.835	51.4157	-991.14	51.4157	-1533.04	51.4157	-1654.92	51.399	-1768.42	51.399	-1792.83	51.4656	-1734.28	51.4087	-1767.37	51.4087	-1789.38	51.4087	-1806.78
51.4951	-214.476	51.4656	-692.526	51.4656	-979.783	51.4656	-1512.94	51.4656	-1632.65	51.4656	-1736.04	51.4656	-1759.83	51.4879	-1723.67	51.4656	-1739.48	51.4656	-1761.02	51.4656	-1778.08
51.5461	-212.466	51.4951	-688.204	51.4951	-973.114	51.4951	-1501.26	51.4951	-1619.75	51.4779	-1730.16	51.4779	-1753.85	51.5461	-1695.85	51.4879	-1728.82	51.4879	-1750.19	51.4879	-1767.12
51.5763	-211.293	51.5461	-680.713	51.5461	-961.555	51.5461	-1481.02	51.5461	-1597.38	51.5461	-1697.71	51.5461	-1720.79	51.5689	-1685.27	51.5461	-1700.89	51.5461	-1721.8	51.5461	-1738.39
51.6285	-209.261	51.5763	-676.313	51.5763	-954.808	51.5763	-1469.32	51.5763	-1584.47	51.5588	-1691.85	51.5588	-1714.82	51.6285	-1657.54	51.5689	-1690.27	51.5689	-1711	51.5689	-1727.47
51.6594	-208.074	51.6285	-668.687	51.6285	-943.114	51.6285	-1449.04	51.6285	-1562.1	51.6285	-1659.46	51.6285	-1681.85	51.6518	-1647.03	51.6285	-1662.43	51.6285	-1682.71	51.6285	-1698.84
51.7129	-206.018	51.6594	-664.234	51.6594	-936.323	51.6594	-1437.36	51.6594	-1549.24	51.6414	-1653.63	51.6414	-1675.92	51.7129	-1619.49	51.6518	-1651.87	51.6518	-1671.99	51.6518	-1687.99
51.7444	-204.818	51.7129	-656.516	51.7129	-924.556	51.7129	-1417.13	51.7129	-1526.96	51.7129	-1621.43	51.7129	-1643.16	51.7367	-1609.08	51.7129	-1624.23	51.7129	-1643.9	51.7129	-1659.56
51.7992	-202.739	51.7444	-652.03	51.7444	-917.753	51.7444	-1405.52	51.7444	-1514.19	51.7261	-1615.66	51.7261	-1637.29	51.7992	-1581.81	51.7367	-1613.78	51.7367	-1633.28	51.7367	-1648.81
51.8315	-201.528	51.7992	-644.257	51.7992	-905.963	51.7992	-1385.4	51.7992	-1492.08	51.7992	-1583.76	51.7992	-1604.84	51.8236	-1571.53	51.7992	-1586.4	51.7992	-1605.47	51.7992	-1620.67
51.8875	-199.429	51.8315	-639.758	51.8315	-899.172	51.8315	-1373.89	51.8315	-1479.45	51.8127	-1578.05	51.8127	-1599.04	51.8875	-1544.59	51.8236	-1576.08	51.8236	-1594.99	51.8236	-1610.06
51.9206	-198.209	51.8875	-631.962	51.8875	-887.406	51.8875	-1353.96	51.8875	-1457.56	51.8875	-1546.53	51.8875	-1566.99	51.9125	-1534.46	51.8875	-1549.05	51.8875	-1567.53	51.8875	-1582.28
51.9779	-196.094	51.9206	-627.466	51.9206	-880.649	51.9206	-1342.58	51.9206	-1445.09	51.9013	-1540.9	51.9013	-1561.28	51.9779	-1507.92	51.9125	-1538.88	51.9125	-1557.21	51.9125	-1571.83
52.0117	-194.869	51.9779	-619.676	51.9779	-868.943	51.9779	-1322.87	51.9779	-1423.48	51.9779	-1509.82	51.9779	-1529.69	52.0034	-1497.96	51.9779	-1512.24	51.9779	-1530.16	51.9779	-1544.46
52.0704	-192.744	52.0117	-615.197	52.0117	-862.239	52.0117	-1311.65	52.0117	-1411.19	51.9921	-1504.29	51.9921	-1524.07	52.0704	-1471.85	52.0034	-1502.24	52.0034	-1520.01	52.0034	-1534.18
52.105	-191.516	52.0704	-607.436	52.0704	-850.624	52.0704	-1292.22	52.0704	-1389.91	52.0704	-1473.71	52.0704	-1493	52.0965	-1462.07	52.0704	-1476.05	52.0704	-1493.41	52.0704	-1507.27
52.1651	-189.387	52.105	-602.986	52.105	-843.988	52.105	-1281.17	52.105	-1377.83	52.0849	-1468.27	52.0849	-1487.48	52.1651	-1436.44	52.0965	-1466.23	52.0965	-1483.45	52.0965	-1497.18
52.2005	-188.16	52.1651	-595.275	52.1651	-832.491	52.1651	-1262.04	52.1651	-1356.89	52.1651	-1438.23	52.1651	-1456.97	52.1918	-1426.84	52.1651	-1440.51	52.1651	-1457.34	52.1651	-1470.76
52.2619	-186.032	52.2005	-590.863	52.2005	-825.935	52.2005	-1251.18	52.2005	-1345.03	52.1799	-1432.9	52.1799	-1451.55	52.2619	-1401.71	52.1918	-1430.88	52.1918	-1447.57	52.1918	-1460.87
52.2982	-184.808	52.2619	-583.219	52.2619	-814.578	52.2619	-1232.37	52.2619	-1324.48	52.2619	-1403.44	52.2619	-1421.63	52.2893	-1392.31	52.2619	-1405.66	52.2619	-1421.97	52.2619	-1434.97
52.3611	-182.686	52.2982	-578.854	52.2982	-808.112	52.2982	-1221.72	52.2982	-1312.85	52.2771	-1398.21	52.2771	-1416.33	52.3611	-1367.69	52.2893	-1396.23	52.2893	-1412.4	52.2893	-1425.29
52.3982	-181.468	52.3611	-571.291	52.3611	-796.911	52.3611	-1203.26	52.3611	-1292.7	52.3611	-1369.35	52.3611	-1387.02	52.3891	-1358.5	52.3611	-1371.53	52.3611	-1387.34	52.3611	-1399.92
52.4626	-179.357	52.3982	-566.979	52.3982	-790.545	52.3982	-1192.81	52.3982	-1281.3	52.3767	-1364.23	52.3767	-1381.83	52.4626	-1334.41	52.3891	-1362.3	52.3891	-1377.98	52.3891	-1390.45
52.5006	-178.147	52.4626	-559.509	52.4626	-779.515	52.4626	-1174.72	52.4626	-1261.56	52.4626	-1335.98	52.4626	-1353.16	52.4913	-1325.42	52.4626	-1338.13	52.4626	-1353.46	52.4626	-1365.64
52.5664	-176.051	52.5006	-555.257	52.5006	-773.253	52.5006	-1164.49	52.5006	-1250.41	52.4785	-1330.98	52.4785	-1348.08	52.5664	-1301.87	52.4913	-1329.11	52.4913	-1344.31	52.4913	-1356.38
52.6053	-174.851	52.5664	-547.889	52.5664	-762.405	52.5664	-1146.76	52.5664	-1231.1	52.5664	-1303.36	52.5664	-1320.04	52.5958	-1293.08	52.5664	-1305.48	52.5664	-1320.34	52.5664	-1332.13
52.6727	-172.773	52.6053	-543.7	52.6053	-756.252	52.6053	-1136.75	52.6053	-1220.19	52.5827	-1298.47	52.5827	-1315.09	52.6727	-1270.07	52.5958	-1296.66	52.5958	-1311.4	52.5958	-1323.08
52.7125	-171.586	52.6727	-536.442	52.6727	-745.594	52.6727	-1119.41	52.6727	-1201.31	52.6727	-1271.48	52.6727	-1287.69	52.7028	-1261.49	52.6727	-1273.57	52.6727	-1287.98	52.6727	-1299.39
52.7815	-169.529	52.7125	-532.319	52.7125	-739.555	52.7125	-1109.62	52.7125	-1190.65	52.6894	-1266.71	52.6894	-1282.85	52.7815	-1239.02	52.7028	-1264.97	52.7028	-1279.25	52.7028	-1290.56
52.8222	-168.355	52.7815	-525.177	52.7815	-729.094	52.7815	-1092.66	52.7815	-1172.19	52.7815	-1240.34	52.7815	-1256.1	52.8123	-1230.64	52.7815	-1242.42	52.7815	-1256.39	52.7815	-1267.43
52.8928	-166.321	52.8222	-521.123	52.8222	-723.17	52.8222	-1083.09	52.8222	-1161.79	52.7986	-1235.69	52.7986	-1251.38	52.8928	-1208.71	52.8123	-1234.02	52.8123	-1247.87	52.8123	-1258.81
52.9345	-165.161	52.8928	-514.101	52.8928	-712.909	52.8928	-1066.51	52.8928	-1143.76	52.8928	-1209.95	52.8928	-1225.27	52.9243	-1200.54	52.8928	-1212.01	52.8928	-1225.56	52.8928	-1236.24
53.0068	-163.153	52.9345	-510.119	52.9345	-707.103	52.9345	-1057.16	52.9345	-1133.6	52.9103	-1205.41	52.9103	-1220.66	53.0068	-1179.14	52.9243	-1203.82	52.9243	-1217.25	52.9243	-1227.83
53.0494	-162.009	53.0068	-503.22	53.0068	-697.045	53.0068	-1040.97	53.0068	-1116	53.0068	-1180.3	53.0068	-1195.19	53.039	-1171.17	53.0068	-1182.35	53.0068	-1195.48	53.0068	-1205.81
53.1233	-160.028	53.0494	-499.311	53.0494	-691.358	53.0494	-1031.84	53.0494	-1106.08	53.0246	-1175.87	53.0246	-1190.7	53.1233	-1150.29	53.039	-1174.35	53.039	-1187.37	53.039	-1197.62
53.167	-158.901	53.1233	-492.538	53.1233	-681.504	53.1233	-1016.03	53.1233	-1088.91	53.1233	-1151.37	53.1233	-1165.85	53.1563	-1142.52	53.1233	-1153.41	53.1233	-1166.14	53.1233	-1176.14
53.2427	-156.948	53.167	-488.701	53.167	-675.935	53.167	-1007.12	53.167	-1079.23	53.1416	-1147.05	53.1416	-1161.47	53.2427	-1122.16	53.1563	-1145.61	53.1563	-1158.24	53.1563	-1168.15
53.2874	-155.838	53.2427	-482.056	53.2427	-666.286	53.2427	-991.684	53.2427	-1062.47	53.2427	-1123.16	53.2427	-1137.24	53.2764	-1114.58	53.2427	-1125.19	53.2427	-1137.54	53.2427	-1147.21
53.3648	-153.915	53.2874	-478.293	53.2874	-660.835	53.2874	-982.988	53.2874	-1053.04	53.2614	-1118.95	53.2614	-1132.97	53.3648	-1094.73	53.2764	-1117.59	53.2764	-1129.83	53.2764	-1139.42
53.4105	-152.822	53.3648	-471.775	53.3648	-651.391	53.3648	-967.922	53.3648	-1036.69	53.3648	-1095.66	53.3648	-1109.35	53.3993	-1087.35	53.3648	-1097.68	53.3648	-1109.65	53.3648	-1119.01
53.4898	-150.928	53.4105	-468.087	53.4105	-646.056	53.4105	-959.437	53.4105	-1027.49	53.3839	-1091.55	53.3839	-1105.19	53.4898	-1067.99	53.3993	-1090.27	53.3993	-1102.14	53.3993	-1111.42
53.5366	-149.853	53.4898	-461.697	53.4898	-636.815	53.4898	-944.736	53.4898	-1011.55	53.4898	-1068.85	53.4898	-1082.16	53.5251	-1060.79	53.4898	-1070.85	53.4898	-1082.46	53.4898	-1091.52
53.6177	-147.991	53.5366	-458.082	53.5366	-631.596	53.5366	-936.457	53.5366	-1002.57	53.5094	-1064.84	53.5094	-1078.1	53.6177	-1041.93	53.5251	-1063.63	53.5251	-1075.14	53.5251	-1084.12
53.6656	-146.934	53.6177	-451.819	53.6177	-622.556	53.6177	-922.115	53.6177	-987.027	53.6177	-1042.71	53.6177	-1055.66	53.6538	-1034.91	53.6177	-1044.71	53.6177	-1055.96	53.6177	-1064.73
53.7486	-145.102	53.6656	-448.277	53.6656	-617.452	53.6656	-914.039	53.6656	-978.277	53.6377	-1038.81	53.6377	-1051.7	53.7486	-1016.52	53.6538	-1037.67	53.6538	-1048.82	53.6538	-1057.52
53.7976	-144.063	53.7486	-442.141	53.7486	-608.609	53.7486	-900.047	53.7486	-963.118	53.7486	-1017.23	53.7486	-1029.83	53.7856	-1009.68	53.7486	-1019.22	53.7486	-1030.13	53.7486	-1038.62
53.8825	-142.262	53.7976	-438.672	53.7976	-603.618	53.7976	-892.169	53.7976	-954.587	53.7691	-1013.43	53.7691	-1025.98	53.8825	-991.755	53.7856	-1012.36	53.7856	-1023.18	53.7856	-1031.59
53.9327	-141.241	53.8825	-432.661	53.8825	-594.971	53.8825	-878.521	53.8825	-939.806	53.8825	-992.401	53.8825	-1004.66	53.9204	-985.086	53.8825	-994.377	53.8825	-1004.96	53.8825	-1013.17
54.0196	-139.472	53.9327	-429.263	53.9327	-590.09	53.9327	-870.836	53.9327	-931.488	53.9035	-988.693	53.9035	-1000.9	54.0196	-967.614	53.9204	-987.687	53.9204	-998.18	53.9204	-1006.32
54.071	-138.469	54.0196	-423.376	54.0196	-581.635	54.0196	-857.523	54.0196	-917.077	54.0196	-968.197	54.0196	-980.122	54.0584	-961.113	54.0196	-970.162	54.0196	-980.422	54.0196	-988.372
54.1599	-136.731	54.071	-420.049	54.071	-576.864	54.071	-850.028	54.071	-908.967	54.0411	-964.583	54.0411	-976.459	54.1599	-944.082	54.0584	-963.641	54.0584	-973.815	54.0584	-981.695
54.2125	-135.746	54.1599	-414.284	54.1599	-568.597	54.1599	-837.041	54.1599	-894.916	54.1599	-944.606	54.1599	-956.208	54.1996	-937.745	54.1599	-946.558	54.1599	-956.507	54.1599	-964.203
54.3035	-134.039	54.2125	-411.026	54.2125	-563.932	54.2125	-829.73	54.2125	-887.008	54.1819	-941.083	54.1819	-952.637	54.3035	-921.143	54.1996	-940.201	54.1996	-950.067	54.1996	-957.695
54.3573	-133.072	54.3035	-405.382	54.3035	-555.85	54.3035	-817.063	54.3035	-873.308	54.3035	-921.61	54.3035	-932.899	54.3441	-914.965	54.3035	-923.548	54.3035	-933.196	54.3035	-940.646
54.4505	-131.396	54.3573	-402.192	54.3573	-551.289	54.3573	-809.931	54.3573	-865.597	54.3261	-918.176	54.3261	-929.419	54.4505	-898.78	54.3441	-917.352	54.3441	-926.919	54.3441	-934.303
54.5055	-130.446	54.4505	-396.666	54.4505	-543.388	54.4505	-797.574	54.4505	-852.238	54.4505	-899.194	54.4505	-910.179	54.492	-892.757	54.4505	-901.117	54.4505	-910.473	54.4505	-917.685
54.6009	-128.801	54.5055	-393.543	54.5055	-538.93	54.5055	-790.617	54.5055	-844.719	54.4735	-895.846	54.4735	-906.786	54.6009	-876.977	54.492	-895.076	54.492	-904.354	54.492	-911.502
54.6572	-127.869	54.6009	-388.133	54.6009	-531.205	54.6009	-778.563	54.6009	-831.692	54.6009	-877.34	54.6009	-888.03	54.6434	-871.105	54.6009	-879.249	54.6009	-888.321	54.6009	-895.304
54.7548	-126.254	54.6572	-385.076	54.6572	-526.847	54.6572	-771.776	54.6572	-824.36	54.6245	-874.076	54.6245	-884.723	54.7548	-855.72	54.6434	-873.358	54.6434	-882.355	54.6434	-889.276
54.8125	-125.338	54.7548	-379.78	54.7548	-519.296	54.7548	-760.017	54.7548	-811.657	54.7548	-856.036	54.7548	-866.439	54.7983	-849.992	54.7548	-857.928	54.7548	-866.726	54.7548	-873.487
54.9123	-123.753	54.8125	-376.786	54.8125	-515.034	54.8125	-753.394	54.8125	-804.505	54.7789	-852.852	54.7789	-863.213	54.9123	-834.991	54.7983	-852.183	54.7983	-860.908	54.7983	-867.609
54.9713	-122.855	54.9123	-371.601	54.9123	-507.652	54.9123	-741.922	54.9123	-792.116	54.9123	-835.262	54.9123	-845.387	54.9569	-829.405	54.9123	-837.136	54.9123	-845.669	54.9123	-852.215
55.0735	-121.299	54.9713	-368.671	54.9713	-503.486	54.9713	-735.46	54.9713	-785.139	54.937	-832.157	54.937	-842.24	55.0735	-814.775	54.9569	-831.533	54.9569	-839.995	54.9569	-846.484
55.1339	-120.417	55.0735	-363.595	55.0735	-496.269	55.0735	-724.266	55.0735	-773.056	55.0735	-815.004	55.0735	-824.858	55.1191	-809.327	55.0735	-816.86	55.0735	-825.135	55.0735	-831.473
55.2385	-118.89	55.1339	-360.727	55.1339	-492.195	55.1339	-717.96	55.1339	-766.251	55.0988	-811.976	55.0988	-821.79	55.2385	-795.059	55.1191	-811.396	55.1191	-819.602	55.1191	-825.885
55.3003	-118.025	55.2385	-355.758	55.2385	-485.139	55.2385	-707.037	55.2385	-754.463	55.2385	-795.248	55.2385	-804.839	55.2852	-789.745	55.2385	-797.084	55.2385	-805.11	55.2385	-811.248
55.4074	-116.526	55.3003	-352.949	55.3003	-481.156	55.3003	-700.882	55.3003	-747.824	55.2644	-792.295	55.2644	-801.847	55.4074	-775.827	55.2852	-791.755	55.2852	-799.714	55.2852	-805.798
55.4706	-115.677	55.4074	-348.084	55.4074	-474.256	55.4074	-690.223	55.4074	-736.325	55.4074	-775.979	55.4074	-785.315	55.4551	-770.643	55.4074	-777.795	55.4074	-785.579	55.4074	-791.523
55.5802	-114.206	55.4706	-345.335	55.4706	-470.361	55.4706	-684.216	55.4706	-729.848	55.4338	-773.098	55.4338	-782.396	55.5802	-757.065	55.4551	-772.596	55.4551	-780.315	55.4551	-786.207
55.6449	-113.372	55.5802	-340.572	55.5802	-463.615	55.5802	-673.812	55.5802	-718.628	55.5802	-757.183	55.5802	-766.271	55.629	-752.008	55.5802	-758.978	55.5802	-766.528	55.5802	-772.284
55.757	-111.929	55.6449	-337.88	55.6449	-459.806	55.6449	-667.949	55.6449	-712.307	55.6073	-754.373	55.6073	-763.424	55.757	-738.761	55.629	-753.906	55.629	-761.392	55.629	-767.098
55.8232	-111.111	55.757	-333.216	55.757	-453.208	55.757	-657.793	55.757	-701.359	55.757	-738.847	55.757	-747.693	55.807	-733.826	55.757	-740.62	55.757	-747.942	55.757	-753.517
55.938	-109.695	55.8232	-330.58	55.8232	-449.484	55.8232	-652.07	55.8232	-695.191	55.7847	-736.105	55.7847	-744.915	55.938	-720.901	55.807	-735.67	55.807	-742.932	55.807	-748.458
56.0058	-108.892	55.938	-326.014	55.938	-443.031	55.938	-642.156	55.938	-684.508	55.938	-720.957	55.938	-729.568	55.9892	-716.085	55.938	-722.707	55.938	-729.809	55.938	-735.208
56.1232	-107.502	56.0058	-323.433	56.0058	-439.388	56.0058	-636.568	56.0058	-678.488	55.9664	-718.281	55.9664	-726.858	56.1232	-703.472	55.9892	-717.877	55.9892	-724.92	55.9892	-730.272
56.1926	-106.714	56.1232	-318.962	56.1232	-433.078	56.1232	-626.889	56.1232	-668.06	56.1232	-703.5	56.1232	-711.883	56.1756	-698.771	56.1232	-705.227	56.1232	-712.115	56.1232	-717.344
56.3128	-105.349	56.1926	-316.434	56.1926	-429.514	56.1926	-621.433	56.1926	-662.184	56.1522	-700.889	56.1522	-709.238	56.3128	-686.461	56.1756	-700.513	56.1756	-707.343	56.1756	-712.527
56.3838	-104.576	56.3128	-312.056	56.3128	-423.341	56.3128	-611.982	56.3128	-652.006	56.3128	-686.464	56.3128	-694.625	56.3664	-681.873	56.3128	-688.167	56.3128	-694.847	56.3128	-699.912
56.5067	-103.237	56.3838	-309.58	56.3838	-419.855	56.3838	-606.653	56.3838	-646.27	56.3425	-683.915	56.3425	-692.044	56.5067	-669.858	56.3664	-683.566	56.3664	-690.191	56.3664	-695.211
56.5794	-102.478	56.5067	-305.292	56.5067	-413.817	56.5067	-597.424	56.5067	-636.333	56.5067	-669.836	56.5067	-677.782	56.5616	-665.379	56.5067	-671.515	56.5067	-677.994	56.5067	-682.9
56.7053	-101.164	56.5794	-302.868	56.5794	-410.407	56.5794	-592.221	56.5794	-630.733	56.5372	-667.349	56.5372	-675.263	56.7053	-653.649	56.5616	-667.023	56.5616	-673.449	56.5616	-678.312
56.7796	-100.419	56.7053	-298.668	56.7053	-404.499	56.7053	-583.207	56.7053	-621.031	56.7053	-653.605	56.7053	-661.341	56.7614	-649.277	56.7053	-655.259	56.7053	-661.543	56.7053	-666.295
56.9085	-99.1286	56.7796	-296.293	56.7796	-401.163	56.7796	-578.125	56.7796	-615.564	56.7364	-651.178	56.7364	-658.883	56.9085	-637.825	56.7614	-650.875	56.7614	-657.107	56.7614	-661.817
56.9846	-98.3977	56.9085	-292.179	56.9085	-395.383	56.9085	-569.32	56.9085	-606.091	56.9085	-637.761	56.9085	-645.293	56.9659	-633.556	56.9085	-639.389	56.9085	-645.484	56.9085	-650.087
57.1164	-97.131	56.9846	-289.854	56.9846	-392.119	56.9846	-564.356	56.9846	-600.751	56.9403	-635.392	56.9403	-642.893	57.1164	-622.374	56.9659	-635.109	56.9659	-641.153	56.9659	-645.716
57.1943	-96.4135	57.1164	-285.824	57.1164	-386.463	57.1164	-555.756	57.1164	-591.501	57.1164	-622.293	57.1164	-629.626	57.1752	-618.206	57.1164	-623.894	57.1164	-629.805	57.1164	-634.264
57.3292	-95.1701	57.1943	-283.545	57.1943	-383.269	57.1943	-550.906	57.1943	-586.286	57.149	-619.979	57.149	-627.282	57.3292	-607.287	57.1752	-619.714	57.1752	-625.576	57.1752	-629.997
57.4089	-94.4658	57.3292	-279.598	57.3292	-377.734	57.3292	-542.504	57.3292	-577.252	57.3292	-607.188	57.3292	-614.329	57.3894	-603.216	57.3292	-608.764	57.3292	-614.497	57.3292	-618.816
57.547	-93.2451	57.4089	-277.365	57.4089	-374.608	57.4089	-537.766	57.4089	-572.159	57.3626	-604.929	57.3626	-612.04	57.547	-592.552	57.3894	-604.682	57.3894	-610.367	57.3894	-614.649
57.6286	-92.5536	57.547	-273.498	57.547	-369.192	57.547	-529.557	57.547	-563.335	57.547	-592.439	57.547	-599.391	57.6086	-588.577	57.547	-593.987	57.547	-599.547	57.547	-603.732
57.7699	-91.3553	57.6286	-271.311	57.6286	-366.132	57.6286	-524.927	57.6286	-558.359	57.5812	-590.232	57.5812	-597.156	57.7699	-578.161	57.6086	-590	57.6086	-595.514	57.6086	-599.662
57.8534	-90.6763	57.7699	-267.522	57.7699	-360.831	57.7699	-516.905	57.7699	-549.74	57.7699	-578.034	57.7699	-584.804	57.8329	-574.278	57.7699	-579.556	57.7699	-584.948	57.7699	-589.001
57.998	-89.4997	57.8534	-265.379	57.8534	-357.836	57.8534	-512.381	57.8534	-544.879	57.8048	-575.879	57.8048	-582.621	57.998	-564.104	57.8329	-575.661	57.8329	-581.008	57.8329	-585.027
58.0834	-88.8331	57.998	-261.666	57.998	-352.647	57.998	-504.542	57.998	-536.459	57.998	-563.965	57.998	-570.557	58.0625	-560.311	57.998	-565.459	57.998	-570.688	57.998	-574.615
58.2314	-87.6779	58.0834	-259.566	58.0834	-349.716	58.0834	-500.12	58.0834	-531.71	58.0338	-561.859	58.0338	-568.425	58.2314	-550.373	58.0625	-561.655	58.0625	-566.84	58.0625	-570.733
58.3189	-87.0233	58.2314	-255.927	58.2314	-344.637	58.2314	-492.46	58.2314	-523.483	58.2314	-550.222	58.2314	-556.641	58.2975	-546.666	58.2314	-551.688	58.2314	-556.76	58.2314	-560.564
58.4704	-85.8889	58.3189	-253.87	58.3189	-341.767	58.3189	-488.138	58.3189	-518.843	58.2681	-548.165	58.2681	-554.558	58.4704	-536.957	58.2975	-547.972	58.2975	-553.001	58.2975	-556.772
58.5598	-85.2462	58.4704	-250.304	58.4704	-336.794	58.4704	-480.65	58.4704	-510.804	58.4704	-536.796	58.4704	-543.047	58.5379	-533.336	58.4704	-538.235	58.4704	-543.153	58.4704	-546.838
58.7149	-84.1325	58.5598	-248.287	58.5598	-333.984	58.5598	-476.426	58.5598	-506.271	58.5078	-534.787	58.5078	-541.013	58.7149	-523.851	58.5379	-534.604	58.5379	-539.481	58.5379	-543.134
58.8064	-83.501	58.7149	-244.793	58.7149	-329.117	58.7149	-469.107	58.7149	-498.416	58.7149	-523.681	58.7149	-529.768	58.784	-520.312	58.7149	-525.092	58.7149	-529.861	58.7149	-533.431
58.9651	-82.4074	58.8064	-242.816	58.8064	-326.365	58.8064	-464.977	58.8064	-493.985	58.7532	-521.717	58.7532	-527.779	58.9651	-511.043	58.784	-521.543	58.784	-526.273	58.784	-529.811
59.0588	-81.7872	58.9651	-239.392	58.9651	-321.599	58.9651	-457.823	58.9651	-486.309	58.9651	-510.866	58.9651	-516.793	59.0359	-507.585	58.9651	-512.249	58.9651	-516.874	58.9651	-520.331
59.2212	-80.7131	59.0588	-237.454	59.0588	-318.905	59.0588	-453.785	59.0588	-481.978	59.0043	-508.947	59.0043	-514.851	59.2212	-498.528	59.0359	-508.781	59.0359	-513.367	59.0359	-516.795
59.3171	-80.1039	59.2212	-234.097	59.2212	-314.238	59.2212	-446.791	59.2212	-474.476	59.2212	-498.344	59.2212	-504.116	59.2936	-495.149	59.2212	-499.699	59.2212	-504.183	59.2212	-507.533
59.4833	-79.0491	59.3171	-232.197	59.3171	-311.6	59.3171	-442.843	59.3171	-470.243	59.2613	-496.469	59.2613	-502.218	59.4833	-486.297	59.2936	-496.31	59.2936	-500.757	59.2936	-504.077
59.5814	-78.4507	59.4833	-228.907	59.4833	-307.03	59.4833	-436.005	59.4833	-462.91	59.4833	-486.108	59.4833	-491.729	59.5574	-482.995	59.4833	-487.435	59.4833	-491.783	59.4833	-495.027
59.7515	-77.4146	59.5814	-227.045	59.5814	-304.446	59.5814	-432.145	59.5814	-458.772	59.5244	-484.275	59.5244	-489.874	59.7515	-474.344	59.5574	-484.123	59.5574	-488.435	59.5574	-491.651
59.852	-76.8269	59.7515	-223.819	59.7515	-299.971	59.7515	-425.459	59.7515	-451.605	59.7515	-474.15	59.7515	-479.624	59.8273	-471.116	59.7515	-475.449	59.7515	-479.665	59.7515	-482.807
60.026	-75.8092	59.852	-221.993	59.852	-297.441	59.852	-421.685	59.852	-447.561	59.7936	-472.359	59.7936	-477.811	60.026	-462.662	59.8273	-472.212	59.8273	-476.392	59.8273	-479.508
60.1288	-75.2319	60.026	-218.831	60.026	-293.058	60.026	-415.147	60.026	-440.554	60.026	-462.463	60.026	-467.795	60.1036	-459.506	60.026	-463.734	60.026	-467.822	60.026	-470.866
60.3069	-74.2322	60.1288	-217.041	60.1288	-290.58	60.1288	-411.456	60.1288	-436.6	60.069	-460.712	60.069	-466.023	60.3069	-451.242	60.1036	-460.57	60.1036	-464.623	60.1036	-467.641
60.4121	-73.6651	60.3069	-213.941	60.3069	-286.287	60.3069	-405.063	60.3069	-429.751	60.3069	-451.04	60.3069	-456.233	60.3863	-448.158	60.3069	-452.284	60.3069	-456.247	60.3069	-459.195
60.5944	-72.6826	60.4121	-212.186	60.4121	-283.86	60.4121	-401.454	60.4121	-425.886	60.351	-449.329	60.351	-454.501	60.5944	-440.08	60.3863	-449.191	60.3863	-453.121	60.3863	-456.043
60.7021	-72.1258	60.5944	-209.146	60.5944	-279.655	60.5944	-395.201	60.5944	-419.189	60.5944	-439.875	60.5944	-444.933	60.6757	-437.065	60.5944	-441.091	60.5944	-444.933	60.5944	-447.789
60.8886	-71.1607	60.7021	-207.426	60.7021	-277.278	60.7021	-391.671	60.7021	-415.41	60.6395	-438.203	60.6395	-443.241	60.8886	-429.168	60.6757	-438.068	60.6757	-441.878	60.6757	-444.709
60.9989	-70.6137	60.8886	-204.445	60.8886	-273.159	60.8886	-385.557	60.8886	-408.863	60.8886	-428.962	60.8886	-433.888	60.9718	-426.222	60.8886	-430.15	60.8886	-433.875	60.8886	-436.64
61.1898	-69.6655	60.9989	-202.758	60.9989	-270.83	60.9989	-382.105	60.9989	-405.168	60.9348	-427.328	60.9348	-432.234	61.1898	-418.502	60.9718	-427.195	60.9718	-430.888	60.9718	-433.63
61.3026	-69.1281	61.1898	-199.836	61.1898	-266.795	61.1898	-376.124	61.1898	-398.767	61.1898	-418.294	61.1898	-423.092	61.2749	-415.621	61.1898	-419.455	61.1898	-423.065	61.1898	-425.744
61.4979	-68.1965	61.3026	-198.182	61.3026	-264.514	61.3026	-372.748	61.3026	-395.154	61.237	-416.697	61.237	-421.475	61.4979	-408.074	61.2749	-416.566	61.2749	-420.146	61.2749	-422.801
61.6134	-67.6686	61.4979	-195.316	61.4979	-260.562	61.4979	-366.898	61.4979	-388.895	61.4979	-407.866	61.4979	-412.539	61.5851	-405.257	61.4979	-408.999	61.4979	-412.499	61.4979	-415.093
61.8133	-66.7532	61.6134	-193.694	61.6134	-258.327	61.6134	-363.596	61.6134	-385.363	61.5463	-406.304	61.5463	-410.959	61.8133	-397.879	61.5851	-406.175	61.5851	-409.645	61.5851	-412.216
61.9315	-66.2345	61.8133	-190.883	61.8133	-254.456	61.8133	-357.874	61.8133	-379.243	61.8133	-397.671	61.8133	-402.223	61.9025	-395.125	61.8133	-398.777	61.8133	-402.169	61.8133	-404.681
62.1361	-65.3352	61.9315	-189.293	61.9315	-252.266	61.9315	-354.644	61.9315	-375.788	61.8628	-396.144	61.8628	-400.678	62.1361	-387.912	61.9025	-396.016	61.9025	-399.38	61.9025	-401.869
62.257	-64.8255	62.1361	-186.537	62.1361	-248.473	62.1361	-349.048	62.1361	-369.804	62.1361	-387.704	62.1361	-392.138	62.2274	-385.22	62.1361	-388.783	62.1361	-392.071	62.1361	-394.503
62.4664	-63.9418	62.257	-184.977	62.257	-246.329	62.257	-345.888	62.257	-366.426	62.1867	-386.211	62.1867	-390.628	62.4664	-378.167	62.2274	-386.084	62.2274	-389.344	62.2274	-391.755
62.5901	-63.441	62.4664	-182.275	62.4664	-242.613	62.4664	-340.414	62.4664	-360.574	62.4664	-377.96	62.4664	-382.28	62.5598	-375.534	62.4664	-379.012	62.4664	-382.199	62.4664	-384.554
62.8045	-62.5731	62.5901	-180.745	62.5901	-240.511	62.5901	-337.323	62.5901	-357.271	62.5182	-376.501	62.5182	-380.803	62.8045	-368.639	62.5598	-376.373	62.5598	-379.533	62.5598	-381.867
62.9311	-62.0806	62.8045	-178.095	62.8045	-236.871	62.8045	-331.969	62.8045	-351.548	62.8045	-368.434	62.8045	-372.642	62.9001	-366.065	62.8045	-369.46	62.8045	-372.548	62.8045	-374.828
63.1505	-61.2279	62.9311	-176.595	62.9311	-234.812	62.9311	-328.945	62.9311	-348.317	62.8575	-367.007	62.8575	-371.198	63.1505	-359.323	62.9001	-366.879	62.9001	-369.941	62.9001	-372.2
63.28	-60.7439	63.1505	-173.996	63.1505	-231.246	63.1505	-323.707	63.1505	-342.721	63.1505	-359.12	63.1505	-363.219	63.2483	-356.806	63.1505	-360.119	63.1505	-363.112	63.1505	-365.319
63.5045	-59.9059	63.28	-172.524	63.28	-229.228	63.28	-320.749	63.28	-339.562	63.2047	-357.724	63.2047	-361.807	63.5045	-350.214	63.2483	-357.596	63.2483	-360.563	63.2483	-362.75
63.6372	-59.4304	63.5045	-169.976	63.5045	-225.734	63.5045	-315.625	63.5045	-334.09	63.5045	-350.013	63.5045	-354.007	63.6046	-347.754	63.5045	-350.987	63.5045	-353.887	63.5045	-356.023
63.8669	-58.607	63.6372	-168.533	63.6372	-223.758	63.6372	-312.732	63.6372	-331	63.5601	-348.649	63.5601	-352.626	63.8669	-341.308	63.6046	-348.519	63.6046	-351.395	63.6046	-353.512
64.0026	-58.1396	63.8669	-166.033	63.8669	-220.334	63.8669	-307.72	63.8669	-325.648	63.8669	-341.11	63.8669	-345	63.9694	-338.902	63.8669	-342.057	63.8669	-344.867	63.8669	-346.935
64.2377	-57.3306	64.0026	-164.618	64.0026	-218.398	64.0026	-304.889	64.0026	-322.627	63.9237	-339.775	63.9237	-343.651	64.2377	-332.6	63.9694	-339.645	63.9694	-342.431	63.9694	-344.479
64.3766	-56.8713	64.2377	-162.167	64.2377	-215.044	64.2377	-299.986	64.2377	-317.393	64.2377	-332.404	64.2377	-336.195	64.3426	-330.247	64.2377	-333.327	64.2377	-336.049	64.2377	-338.049
64.6173	-56.0758	64.3766	-160.779	64.3766	-213.147	64.3766	-297.217	64.3766	-314.438	64.2959	-331.1	64.2959	-334.876	64.6173	-324.085	64.3426	-330.968	64.3426	-333.667	64.3426	-335.649
64.7594	-55.625	64.6173	-158.374	64.6173	-209.86	64.6173	-292.42	64.6173	-309.319	64.6173	-323.893	64.6173	-327.586	64.7246	-321.785	64.6173	-324.79	64.6173	-327.427	64.6173	-329.362
65.0057	-54.8432	64.7594	-157.013	64.7594	-208.002	64.7594	-289.712	64.7594	-306.43	64.6768	-322.617	64.6768	-326.297	65.0057	-315.76	64.7246	-322.484	64.7246	-325.099	64.7246	-327.016
65.1512	-54.4003	65.0057	-154.655	65.0057	-204.781	65.0057	-285.019	65.0057	-301.424	65.0057	-315.571	65.0057	-319.17	65.1155	-313.511	65.0057	-316.443	65.0057	-318.998	65.0057	-320.87
65.4032	-53.6321	65.1512	-153.321	65.1512	-202.961	65.1512	-282.37	65.1512	-298.598	65.0666	-314.324	65.0666	-317.909	65.4032	-307.62	65.1155	-314.189	65.1155	-316.722	65.1155	-318.578
65.5521	-53.1969	65.4032	-151.008	65.4032	-199.806	65.4032	-277.779	65.4032	-293.703	65.4032	-307.434	65.4032	-310.941	65.5156	-305.421	65.4032	-308.283	65.4032	-310.758	65.4032	-312.572
65.81	-52.442	65.5521	-149.699	65.5521	-198.022	65.5521	-275.187	65.5521	-290.939	65.4655	-306.215	65.4655	-309.709	65.81	-299.661	65.5156	-306.078	65.5156	-308.532	65.5156	-310.331
65.9624	-52.0143	65.81	-147.431	65.81	-194.931	65.81	-270.697	65.81	-286.152	65.81	-299.479	65.81	-302.897	65.925	-297.511	65.81	-300.303	65.81	-302.701	65.81	-304.461
66.2263	-51.2725	65.9624	-146.148	65.9624	-193.184	65.9624	-268.162	65.9624	-283.45	65.8738	-298.287	65.8738	-301.692	66.2263	-291.879	65.925	-298.148	65.925	-300.525	65.925	-302.27
66.3823	-50.8523	66.2263	-143.923	66.2263	-190.155	66.2263	-263.769	66.2263	-278.768	66.2263	-291.701	66.2263	-295.032	66.3441	-289.777	66.2263	-292.502	66.2263	-294.824	66.2263	-296.531
66.6524	-50.124	66.3823	-142.665	66.3823	-188.443	66.3823	-261.289	66.3823	-276.125	66.2916	-290.536	66.2916	-293.854	66.6524	-284.271	66.3441	-290.395	66.3441	-292.697	66.3441	-294.389
66.812	-49.7105	66.6524	-140.485	66.6524	-185.477	66.6524	-256.992	66.6524	-271.547	66.6524	-284.097	66.6524	-287.343	66.7729	-282.215	66.6524	-284.875	66.6524	-287.124	66.6524	-288.778
67.0885	-48.9949	66.812	-139.25	66.812	-183.799	66.812	-254.566	66.812	-268.963	66.7192	-282.958	66.7192	-286.192	67.0885	-276.832	66.7729	-282.815	66.7729	-285.044	66.7729	-286.684
67.2518	-48.5886	67.0885	-137.112	67.0885	-180.893	67.0885	-250.364	67.0885	-264.486	67.0885	-276.663	67.0885	-279.827	67.2118	-274.822	67.0885	-277.418	67.0885	-279.596	67.0885	-281.199
67.5348	-47.8854	67.2518	-135.901	67.2518	-179.25	67.2518	-247.99	67.2518	-261.959	67.1569	-275.549	67.1569	-278.701	67.5348	-269.559	67.2118	-275.404	67.2118	-277.562	67.2118	-279.152
67.7019	-47.4863	67.5348	-133.804	67.5348	-176.403	67.5348	-243.879	67.5348	-257.581	67.5348	-269.395	67.5348	-272.479	67.6609	-267.595	67.5348	-270.127	67.5348	-272.236	67.5348	-273.789
67.9915	-46.7954	67.7019	-132.617	67.7019	-174.793	67.7019	-241.558	67.7019	-255.11	67.6047	-268.307	67.6047	-271.378	67.9915	-262.45	67.6609	-268.158	67.6609	-270.248	67.6609	-271.788
68.1625	-46.4032	67.9915	-130.561	67.9915	-172.004	67.9915	-237.537	67.9915	-250.829	67.9915	-262.29	67.9915	-265.296	68.1206	-260.529	67.9915	-263	67.9915	-265.042	67.9915	-266.546
68.4589	-45.7238	68.1625	-129.396	68.1625	-170.427	68.1625	-235.267	68.1625	-248.413	68.0631	-261.226	68.0631	-264.22	68.4589	-255.499	68.1206	-261.075	68.1206	-263.099	68.1206	-264.59
68.6339	-45.3391	68.4589	-127.38	68.4589	-167.694	68.4589	-231.334	68.4589	-244.227	68.4589	-255.344	68.4589	-258.275	68.591	-253.622	68.4589	-256.032	68.4589	-258.009	68.4589	-259.466
68.9372	-44.6715	68.6339	-126.239	68.6339	-166.15	68.6339	-229.113	68.6339	-241.865	68.5322	-254.304	68.5322	-257.223	68.9372	-248.704	68.591	-254.15	68.591	-256.11	68.591	-257.554
69.1164	-44.2936	68.9372	-124.261	68.9372	-163.474	68.9372	-225.267	68.9372	-237.773	68.9372	-248.555	68.9372	-251.412	69.0725	-246.869	68.9372	-249.221	68.9372	-251.135	68.9372	-252.545
69.4268	-43.6378	69.1164	-123.143	69.1164	-161.961	69.1164	-223.095	69.1164	-235.463	69.0123	-247.538	69.0123	-250.384	69.4268	-242.062	69.0725	-247.382	69.0725	-249.278	69.0725	-250.677
69.6101	-43.2665	69.4268	-121.204	69.4268	-159.339	69.4268	-219.333	69.4268	-231.461	69.4268	-241.918	69.4268	-244.703	69.5652	-240.269	69.4268	-242.563	69.4268	-244.415	69.4268	-245.781
69.9278	-42.6223	69.6101	-120.108	69.6101	-157.858	69.6101	-217.21	69.6101	-229.203	69.5036	-240.924	69.5036	-243.699	69.9278	-235.57	69.5652	-240.765	69.5652	-242.601	69.5652	-243.955
70.1154	-42.2576	69.9278	-118.207	69.9278	-155.29	69.9278	-213.53	69.9278	-225.291	69.9278	-235.431	69.9278	-238.147	70.0695	-233.817	69.9278	-236.055	69.9278	-237.848	69.9278	-239.17
70.4405	-41.6254	70.1154	-117.132	70.1154	-153.839	70.1154	-211.454	70.1154	-223.083	70.0064	-234.459	70.0064	-237.165	70.4405	-229.224	70.0695	-234.298	70.0695	-236.074	70.0695	-237.385
70.6326	-41.2665	70.4405	-115.27	70.4405	-151.325	70.4405	-207.856	70.4405	-219.259	70.4405	-229.09	70.4405	-231.739	70.5855	-227.511	70.4405	-229.694	70.4405	-231.429	70.4405	-232.709
70.9653	-40.6455	70.6326	-114.215	70.6326	-149.904	70.6326	-205.825	70.6326	-217.101	70.5209	-228.141	70.5209	-230.779	70.9653	-223.022	70.5855	-227.977	70.5855	-229.696	70.5855	-230.964
71.1618	-40.293	70.9653	-112.389	70.9653	-147.441	70.9653	-202.307	70.9653	-213.362	70.9653	-222.894	70.9653	-225.477	71.1137	-221.348	70.9653	-223.477	70.9653	-225.156	70.9653	-226.395
71.5023	-39.683	71.1618	-111.355	71.1618	-146.049	71.1618	-200.321	71.1618	-211.252	71.0476	-221.965	71.0476	-224.539	71.5023	-216.961	71.1137	-221.799	71.1137	-223.462	71.1137	-224.69
71.7035	-39.3368	71.5023	-109.566	71.5023	-143.638	71.5023	-196.881	71.5023	-207.598	71.5023	-216.837	71.5023	-219.357	71.6542	-215.324	71.5023	-217.401	71.5023	-219.026	71.5023	-220.224
72.0519	-38.7377	71.7035	-108.552	71.7035	-142.275	71.7035	-194.939	71.7035	-205.536	71.5865	-215.93	71.5865	-218.44	72.0519	-211.037	71.6542	-215.761	71.6542	-217.37	71.6542	-218.558
72.2578	-38.3977	72.0519	-106.798	72.0519	-139.914	72.0519	-191.576	72.0519	-201.964	72.0519	-210.919	72.0519	-213.376	72.2073	-209.438	72.0519	-211.464	72.0519	-213.035	72.0519	-214.195
72.6144	-37.8086	72.2578	-105.805	72.2578	-138.579	72.2578	-189.678	72.2578	-199.948	72.1381	-210.033	72.1381	-212.481	72.6144	-205.248	72.2073	-209.861	72.2073	-211.418	72.2073	-212.567
72.8251	-37.4754	72.6144	-104.085	72.6144	-136.267	72.6144	-186.389	72.6144	-196.457	72.6144	-205.135	72.6144	-207.533	72.7734	-203.686	72.6144	-205.661	72.6144	-207.181	72.6144	-208.303
73.19	-36.8969	72.8251	-103.113	72.8251	-134.961	72.8251	-184.533	72.8251	-194.487	72.7026	-204.27	72.7026	-206.658	73.19	-199.592	72.7734	-204.095	72.7734	-205.601	72.7734	-206.713
73.4056	-36.5697	73.19	-101.426	73.19	-132.697	73.19	-181.319	73.19	-191.074	73.19	-199.485	73.19	-201.823	73.3528	-198.065	73.19	-199.992	73.19	-201.462	73.19	-202.547
73.7791	-36.0016	73.4056	-100.474	73.4056	-131.418	73.4056	-179.504	73.4056	-189.149	73.2803	-198.639	73.2803	-200.969	73.7791	-194.066	73.3528	-198.461	73.3528	-199.918	73.3528	-200.994
73.9998	-35.6804	73.7791	-98.8216	73.7791	-129.201	73.7791	-176.362	73.7791	-185.814	73.7791	-193.963	73.7791	-196.245	73.9457	-192.574	73.7791	-194.452	73.7791	-195.874	73.7791	-196.924
74.382	-35.1235	73.9998	-97.8882	73.9998	-127.95	73.9998	-174.588	73.9998	-183.933	73.8715	-193.137	73.8715	-195.411	74.382	-188.666	73.9457	-192.957	73.9457	-194.366	73.9457	-195.406
74.6079	-34.8073	74.382	-96.2703	74.382	-125.781	74.382	-171.517	74.382	-180.674	74.382	-188.569	74.382	-190.796	74.5525	-187.209	74.382	-189.041	74.382	-190.416	74.382	-191.431
74.9991	-34.2605	74.6079	-95.3546	74.6079	-124.555	74.6079	-169.783	74.6079	-178.836	74.4766	-187.762	74.4766	-189.981	74.9991	-183.392	74.5525	-187.58	74.5525	-188.942	74.5525	-189.948
75.2302	-33.9501	74.9991	-93.7695	74.9991	-122.431	74.9991	-166.781	74.9991	-175.652	74.9991	-183.3	74.9991	-185.473	75.1735	-181.968	74.9991	-183.754	74.9991	-185.083	74.9991	-186.065
75.6305	-33.4133	75.2302	-92.8723	75.2302	-121.232	75.2302	-165.087	75.2302	-173.856	75.0958	-182.511	75.0958	-184.676	75.6305	-178.239	75.1735	-182.327	75.1735	-183.644	75.1735	-184.617
75.867	-33.1086	75.6305	-91.3194	75.6305	-119.153	75.6305	-162.153	75.6305	-170.745	75.6305	-178.153	75.6305	-180.274	75.8091	-176.848	75.6305	-178.589	75.6305	-179.875	75.6305	-180.824
76.2768	-32.5807	75.867	-90.4405	75.867	-117.979	75.867	-160.497	75.867	-168.99	75.7296	-177.382	75.7296	-179.495	76.2768	-173.206	75.8091	-177.195	75.8091	-178.469	75.8091	-179.41
76.5188	-32.2826	76.2768	-88.918	76.2768	-115.945	76.2768	-157.63	76.2768	-165.951	76.2768	-173.125	76.2768	-175.195	76.4595	-171.848	76.2768	-173.545	76.2768	-174.788	76.2768	-175.705
76.9381	-31.7645	76.5188	-88.0584	76.5188	-114.796	76.5188	-156.012	76.5188	-164.237	76.3781	-172.372	76.3781	-174.435	76.9381	-168.29	76.4595	-172.184	76.4595	-173.415	76.4595	-174.324
77.1859	-31.4718	76.9381	-86.567	76.9381	-112.805	76.9381	-153.21	76.9381	-161.268	76.9381	-168.214	76.9381	-170.236	77.1252	-166.964	76.9381	-168.618	76.9381	-169.819	76.9381	-170.706
77.615	-30.9633	77.1859	-85.7251	77.1859	-111.681	77.1859	-151.629	77.1859	-159.593	77.0419	-167.48	77.0419	-169.494	77.615	-163.49	77.1252	-167.289	77.1252	-168.479	77.1252	-169.358
77.8685	-30.6762	77.615	-84.2644	77.615	-109.733	77.615	-148.891	77.615	-156.693	77.615	-163.419	77.615	-165.393	77.8064	-162.195	77.615	-163.807	77.615	-164.968	77.615	-165.825
78.3077	-30.1782	77.8685	-83.4399	77.8685	-108.634	77.8685	-147.347	77.8685	-155.057	77.7212	-162.701	77.7212	-164.668	78.3077	-158.802	77.8064	-162.509	77.8064	-163.659	77.8064	-164.509
78.5672	-29.8955	78.3077	-82.0107	78.3077	-106.729	78.3077	-144.672	78.3077	-152.224	78.3077	-158.736	78.3077	-160.663	78.5036	-157.537	78.3077	-159.108	78.3077	-160.231	78.3077	-161.06
79.0166	-29.4068	78.5672	-81.202	78.5672	-105.652	78.5672	-143.164	78.5672	-150.627	78.4164	-158.036	78.4164	-159.956	79.0166	-154.225	78.5036	-157.841	78.5036	-158.953	78.5036	-159.774
79.2822	-29.1294	79.0166	-79.8026	79.0166	-103.788	79.0166	-140.551	79.0166	-147.861	79.0166	-154.164	79.0166	-156.046	79.2171	-152.99	79.0166	-154.521	79.0166	-155.605	79.0166	-156.407
79.7422	-28.65	79.2822	-79.0107	79.2822	-102.735	79.2822	-139.077	79.2822	-146.301	79.1278	-153.48	79.1278	-155.355	79.7422	-149.756	79.2171	-153.284	79.2171	-154.358	79.2171	-155.152
80.0139	-28.3779	79.7422	-77.6405	79.7422	-100.912	79.7422	-136.525	79.7422	-143.599	79.7422	-149.7	79.7422	-151.538	79.9473	-148.551	79.7422	-150.042	79.7422	-151.09	79.7422	-151.864
80.4847	-27.9065	80.0139	-76.8653	80.0139	-99.8822	80.0139	-135.086	80.0139	-142.076	79.856	-149.032	79.856	-150.864	80.4847	-145.393	79.9473	-148.834	79.9473	-149.872	79.9473	-150.639
80.7628	-27.6406	80.4847	-75.5224	80.4847	-98.0982	80.4847	-132.592	80.4847	-139.438	80.4847	-145.342	80.4847	-147.138	80.6946	-144.217	80.4847	-145.67	80.4847	-146.682	80.4847	-147.43
81.2446	-27.1782	80.7628	-74.7649	80.7628	-97.0917	80.7628	-131.187	80.7628	-137.952	80.6011	-144.691	80.6011	-146.48	81.2446	-141.135	80.6946	-144.491	80.6946	-145.493	80.6946	-146.235
81.5292	-26.9175	81.2446	-73.4503	81.2446	-95.3469	81.2446	-128.752	81.2446	-135.376	81.2446	-141.089	81.2446	-142.843	81.4594	-139.986	81.2446	-141.402	81.2446	-142.379	81.2446	-143.103
82.0223	-26.4639	81.5292	-72.7089	81.5292	-94.3626	81.5292	-127.38	81.5292	-133.925	81.3638	-140.452	81.3638	-142.2	82.0223	-136.978	81.4594	-140.251	81.4594	-141.219	81.4594	-141.936
82.3135	-26.2082	82.0223	-71.4221	82.0223	-92.6564	82.0223	-125.002	82.0223	-131.41	82.0223	-136.937	82.0223	-138.651	82.2422	-135.857	82.0223	-137.236	82.0223	-138.18	82.0223	-138.88
82.8181	-25.7645	82.3135	-70.6966	82.3135	-91.6941	82.3135	-123.662	82.3135	-129.993	82.1442	-136.316	82.1442	-138.024	82.8181	-132.921	82.2422	-136.113	82.2422	-137.048	82.2422	-137.741
83.1163	-25.5128	82.8181	-69.4387	82.8181	-90.0265	82.8181	-121.34	82.8181	-127.538	82.8181	-132.885	82.8181	-134.56	83.0432	-131.828	82.8181	-133.171	82.8181	-134.082	82.8181	-134.759
83.6327	-25.0777	83.1163	-68.7273	83.1163	-89.0849	83.1163	-120.032	83.1163	-126.156	82.943	-132.279	82.943	-133.948	83.6327	-128.963	83.0432	-132.075	83.0432	-132.978	83.0432	-133.648
83.9378	-24.8308	83.6327	-67.4964	83.6327	-87.4546	83.6327	-117.766	83.6327	-123.76	83.6327	-128.931	83.6327	-130.568	83.863	-127.896	83.6327	-129.204	83.6327	-130.084	83.6327	-130.737
84.4663	-24.4032	83.9378	-66.8003	83.9378	-86.5341	83.9378	-116.489	83.9378	-122.41	83.7604	-128.34	83.7604	-129.971	84.4663	-125.101	83.863	-128.134	83.863	-129.006	83.863	-129.654
84.7785	-24.1623	84.4663	-65.5944	84.4663	-84.9397	84.4663	-114.276	84.4663	-120.072	84.4663	-125.073	84.4663	-126.673	84.702	-124.059	84.4663	-125.333	84.4663	-126.183	84.4663	-126.815
85.3194	-23.7431	84.7785	-64.9148	84.7785	-84.0407	84.7785	-113.029	84.7785	-118.755	84.597	-124.496	84.597	-126.09	85.3194	-121.332	84.702	-124.29	84.702	-125.131	84.702	-125.759
85.6389	-23.507	85.3194	-63.7351	85.3194	-82.4823	85.3194	-110.87	85.3194	-116.473	85.3194	-121.309	85.3194	-122.873	85.5606	-120.316	85.3194	-121.557	85.3194	-122.377	85.3194	-122.989
86.1924	-23.0971	85.6389	-63.0703	85.6389	-81.6037	85.6389	-109.653	85.6389	-115.188	85.4532	-120.746	85.4532	-122.305	86.1924	-117.656	85.5606	-120.539	85.5606	-121.351	85.5606	-121.955
86.5195	-22.8647	86.1924	-61.9177	86.1924	-80.0812	86.1924	-107.545	86.1924	-112.962	86.1924	-117.637	86.1924	-119.166	86.4393	-116.665	86.1924	-117.873	86.1924	-118.664	86.1924	-119.262
87.086	-22.463	86.5195	-61.2661	86.5195	-79.2221	86.5195	-106.358	86.5195	-111.708	86.3294	-117.088	86.3294	-118.612	87.086	-114.07	86.4393	-116.88	86.4393	-117.664	86.4393	-118.252
87.4206	-22.2352	87.086	-60.1388	87.086	-77.7343	87.086	-104.3	87.086	-109.536	87.086	-114.055	87.086	-115.55	87.3386	-113.104	87.086	-114.279	87.086	-115.043	87.086	-115.598
88.0004	-21.8406	87.4206	-59.5015	87.4206	-76.8948	87.4206	-103.142	87.4206	-108.313	87.2261	-113.52	87.2261	-115.01	88.0004	-110.573	87.3386	-113.311	87.3386	-114.067	87.3386	-114.612
88.3429	-21.6184	88.0004	-58.3976	88.0004	-75.4406	88.0004	-101.135	88.0004	-106.195	88.0004	-110.563	88.0004	-112.025	88.259	-109.631	88.0004	-110.775	88.0004	-111.512	88.0004	-112.031
88.9362	-21.2318	88.3429	-57.7759	88.3429	-74.621	88.3429	-100.005	88.3429	-105.002	88.1438	-110.04	88.1438	-111.497	88.9362	-107.163	88.259	-109.831	88.259	-110.56	88.259	-111.08
89.2868	-21.0142	88.9362	-56.6964	88.9362	-73.2003	88.9362	-98.0468	88.9362	-102.935	88.9362	-107.156	88.9362	-108.586	89.2009	-106.244	88.9362	-107.358	88.9362	-108.069	88.9362	-108.579
89.894	-20.6364	89.2868	-56.0886	89.2868	-72.3997	89.2868	-96.9437	89.2868	-101.772	89.083	-106.647	89.083	-108.072	89.894	-103.837	89.2009	-106.437	89.2009	-107.141	89.2009	-107.646
90.2527	-20.4222	89.894	-55.0345	89.894	-71.0123	89.894	-95.033	89.894	-99.7556	89.894	-103.834	89.894	-105.232	90.1648	-102.941	89.894	-104.025	89.894	-104.71	89.894	-105.204
90.8742	-20.0522	90.2527	-54.439	90.2527	-70.2299	90.2527	-93.9577	90.2527	-98.6213	90.0442	-103.338	90.0442	-104.732	90.8742	-100.594	90.1648	-103.127	90.1648	-103.806	90.1648	-104.295
91.2413	-19.8424	90.8742	-53.4085	90.8742	-68.8748	90.8742	-92.0939	90.8742	-96.6552	90.8742	-100.595	90.8742	-101.963	91.1513	-99.7214	90.8742	-100.776	90.8742	-101.437	90.8742	-101.914
91.8773	-19.4791	91.2413	-52.8264	91.2413	-68.1107	91.2413	-91.0452	91.2413	-95.5493	91.0279	-100.112	91.0279	-101.475	91.8773	-97.4349	91.1513	-99.901	91.1513	-100.556	91.1513	-101.028
92.253	-19.2746	91.8773	-51.818	91.8773	-66.7872	91.8773	-89.2285	91.8773	-93.6336	91.8773	-97.4396	91.8773	-98.778	92.161	-96.5827	91.8773	-97.6099	91.8773	-98.2475	91.8773	-98.7084
92.9039	-18.9188	92.253	-51.2503	92.253	-66.0413	92.253	-88.2047	92.253	-92.5542	92.0346	-96.9668	92.0346	-98.3008	92.9039	-94.3542	92.161	-96.7559	92.161	-97.3872	92.161	-97.8438
93.2884	-18.7187	92.9039	-50.2648	92.9039	-64.749	92.9039	-86.4333	92.9039	-90.6866	92.9039	-94.3624	92.9039	-95.6719	93.1942	-93.5234	92.9039	-94.5229	92.9039	-95.1376	92.9039	-95.5827
93.9546	-18.3712	93.2884	-49.71	93.2884	-64.0207	93.2884	-85.4349	93.2884	-89.6342	93.0649	-93.9014	93.0649	-95.2065	93.9546	-91.3497	93.1942	-93.6904	93.1942	-94.2989	93.1942	-94.7398
94.3481	-18.1744	93.9546	-48.748	93.9546	-62.7589	93.9546	-83.7062	93.9546	-87.812	93.9546	-91.3613	93.9546	-92.6426	94.2516	-90.5417	93.9546	-91.5123	93.9546	-92.1048	93.9546	-92.5345
95.0298	-17.8342	94.3481	-48.205	94.3481	-62.048	94.3481	-82.7343	94.3481	-86.7879	94.1193	-90.9137	94.1193	-92.1908	95.0298	-88.4233	94.2516	-90.7027	94.2516	-91.2893	94.2516	-91.7148
95.4325	-17.6415	95.0298	-47.265	95.0298	-60.8161	95.0298	-81.0488	95.0298	-85.0116	95.0298	-88.4383	95.0298	-89.692	95.3338	-87.6362	95.0298	-88.58	95.0298	-89.1511	95.0298	-89.5657
96.1302	-17.3078	95.4325	-46.7345	95.4325	-60.1223	95.4325	-80.1015	95.4325	-84.0136	95.1984	-88.0022	95.1984	-89.2518	96.1302	-85.5744	95.3338	-87.7913	95.3338	-88.3567	95.3338	-88.7672
96.5424	-17.12	96.1302	-45.8155	96.1302	-58.9203	96.1302	-78.4605	96.1302	-82.2848	96.1302	-85.5927	96.1302	-86.8195	96.4414	-84.805	96.1302	-85.7255	96.1302	-86.2758	96.1302	-86.6757
97.2564	-16.7934	96.5424	-45.298	96.5424	-58.2427	96.5424	-77.535	96.5424	-81.31	96.3028	-85.1653	96.3028	-86.3881	97.2564	-82.7966	96.4414	-84.9546	96.4414	-85.4993	96.4414	-85.8953
97.6782	-16.6097	97.2564	-44.4004	97.2564	-57.0698	97.2564	-75.9356	97.2564	-79.6255	97.2564	-82.8179	97.2564	-84.0187	97.5748	-82.0468	97.2564	-82.9421	97.2564	-83.4724	97.2564	-83.858
98.4089	-16.2907	97.6782	-43.8949	97.6782	-56.4084	97.6782	-75.0333	97.6782	-78.6754	97.433	-82.4012	97.433	-83.598	98.4089	-80.0872	97.5748	-82.1908	97.5748	-82.7157	97.5748	-83.0975
98.8406	-16.1103	98.4089	-43.0187	98.4089	-55.2629	98.4089	-73.4718	98.4089	-77.0313	98.4089	-80.1115	98.4089	-81.2866	98.7348	-79.3598	98.4089	-80.2274	98.4089	-80.7381	98.4089	-81.1099
99.5885	-15.7982	98.8406	-42.5246	98.8406	-54.6185	98.8406	-72.5953	98.8406	-76.1086	98.5897	-79.7085	98.5897	-80.8798	99.5885	-77.4509	98.7348	-79.4986	98.7348	-80.0041	98.7348	-80.3722
100.03	-15.6218	99.5885	-41.6689	99.5885	-53.5007	99.5885	-71.0735	99.5885	-74.5064	99.5885	-77.478	99.5885	-78.6282	99.922	-76.7426	99.5885	-77.5859	99.5885	-78.0778	99.5885	-78.4361
100.796	-15.316	100.03	-41.1866	100.03	-52.8721	100.03	-70.2196	100.03	-73.6077	99.7734	-77.0856	99.7734	-78.2321	100.796	-74.8876	99.922	-76.8763	99.922	-77.3632	99.922	-77.7178
101.248	-15.1439	100.796	-40.3511	100.796	-51.7832	100.796	-68.7404	100.796	-72.0508	100.796	-74.9175	100.796	-76.0433	101.137	-74.1937	100.796	-75.0176	100.796	-75.4913	100.796	-75.8366
102.031	-14.8452	101.248	-39.8802	101.248	-51.1685	101.248	-67.9049	101.248	-71.1715	100.985	-74.5311	100.985	-75.6532	102.031	-72.3827	101.137	-74.3223	101.137	-74.7912	101.137	-75.1329
102.494	-14.6764	102.031	-39.0642	102.031	-50.1045	102.031	-66.4598	102.031	-69.6508	102.031	-72.4152	102.031	-73.5172	102.38	-71.7115	102.031	-72.5078	102.031	-72.9639	102.031	-73.2965
103.295	-14.3843	102.494	-38.6048	102.494	-49.5067	102.494	-65.6498	102.494	-68.7987	102.225	-72.0433	102.225	-73.1417	103.295	-69.9478	102.38	-71.8353	102.38	-72.2866	102.38	-72.6159
103.769	-14.2194	103.295	-37.8082	103.295	-48.4688	103.295	-64.2418	103.295	-67.3173	103.295	-69.9828	103.295	-71.0614	103.653	-69.2945	103.295	-70.0682	103.295	-70.5072	103.295	-70.8275
104.589	-13.9336	103.769	-37.3599	103.769	-47.886	103.769	-63.4532	103.769	-66.4878	103.494	-69.6208	103.494	-70.6959	104.589	-67.5833	103.653	-69.4137	103.653	-69.8481	103.653	-70.1652
105.074	-13.7724	104.589	-36.5834	104.589	-46.8765	104.589	-62.087	104.589	-65.0508	104.589	-67.6207	104.589	-68.6765	104.955	-66.9413	104.589	-67.6992	104.589	-68.1217	104.589	-68.4302
105.913	-13.493	105.074	-36.1449	105.074	-46.3055	105.074	-61.3136	105.074	-64.2375	104.792	-67.2622	104.792	-68.3145	105.913	-65.2691	104.955	-67.056	104.955	-67.4741	104.955	-67.7793
106.409	-13.3355	105.913	-35.3858	105.913	-45.318	105.913	-59.9773	105.913	-62.8322	105.913	-65.3088	105.913	-66.3421	106.288	-64.6505	105.913	-65.3806	105.913	-65.7871	105.913	-66.084
107.269	-13.0623	106.409	-34.9593	106.409	-44.7644	106.409	-59.2298	106.409	-62.0465	106.121	-64.966	106.121	-65.996	107.269	-63.0224	106.288	-64.7608	106.288	-65.1631	106.288	-65.4569
107.776	-12.9084	107.269	-34.2184	107.269	-43.8014	107.269	-57.928	107.269	-60.6779	107.269	-63.0643	107.269	-64.0756	107.652	-62.4206	107.269	-63.1297	107.269	-63.5207	107.269	-63.8065
108.656	-12.6417	107.776	-33.8024	107.776	-43.2619	107.776	-57.2006	107.776	-59.9133	107.481	-62.7308	107.481	-63.7388	108.656	-60.8442	107.652	-62.5267	107.652	-62.9136	107.652	-63.1965
109.175	-12.4909	108.656	-33.0817	108.656	-42.3274	108.656	-55.9403	108.656	-58.5888	108.656	-60.8881	108.656	-61.8779	109.048	-60.2502	108.656	-60.9474	108.656	-61.3235	108.656	-61.5986
110.075	-12.2298	109.175	-32.6737	109.175	-41.7973	109.175	-55.2248	109.175	-57.8367	108.873	-60.5552	108.873	-61.5417	110.075	-58.7074	109.048	-60.3523	109.048	-60.7244	109.048	-60.9965
110.607	-12.083	110.075	-31.9682	110.075	-40.8816	110.075	-53.9899	110.075	-56.5391	110.075	-58.7533	110.075	-59.7218	110.476	-58.1381	110.075	-58.8066	110.075	-59.1682	110.075	-59.4327
111.528	-11.8286	110.607	-31.5727	110.607	-40.3696	110.607	-53.3011	110.607	-55.8155	110.298	-58.4377	110.298	-59.4031	111.528	-56.6468	110.476	-58.2362	110.476	-58.5939	110.476	-58.8557
112.072	-11.6843	111.528	-30.8877	111.528	-39.4826	111.528	-52.1079	111.528	-54.5619	111.528	-56.6944	111.528	-57.6421	111.938	-56.0827	111.528	-56.7421	111.528	-57.0898	111.528	-57.3442
113.014	-11.436	112.072	-30.4988	112.072	-38.9782	112.072	-51.4285	112.072	-53.8482	111.755	-56.3771	111.755	-57.3217	113.014	-54.6325	111.938	-56.1769	111.938	-56.5209	111.938	-56.7726
113.571	-11.2949	113.014	-29.831	113.014	-38.1143	113.014	-50.2677	113.014	-52.6289	113.014	-54.6817	113.014	-55.609	113.435	-54.0827	113.014	-54.7241	113.014	-55.0583	113.014	-55.3029
114.536	-11.051	113.571	-29.4514	113.571	-37.6222	113.571	-49.6057	113.571	-51.9335	113.247	-54.372	113.247	-55.2961	114.536	-52.6602	113.435	-54.1733	113.435	-54.5038	113.435	-54.7458
115.106	-10.9144	114.536	-28.7961	114.536	-36.7738	114.536	-48.4653	114.536	-50.7358	114.536	-52.711	114.536	-53.618	114.966	-52.1369	114.536	-52.7481	114.536	-53.0692	114.536	-53.3043
116.093	-10.6778	115.106	-28.4301	115.106	-36.3009	115.106	-47.8315	115.106	-50.0703	114.774	-52.421	114.774	-53.3249	116.093	-50.7662	114.966	-52.2239	114.966	-52.5415	114.966	-52.7741
116.676	-10.5428	116.093	-27.796	116.093	-35.4818	116.093	-46.7335	116.093	-48.9174	116.093	-50.8185	116.093	-51.7057	116.533	-50.2439	116.093	-50.8507	116.093	-51.1592	116.093	-51.3852
117.686	-10.3099	116.676	-27.4342	116.676	-35.0135	116.676	-46.1048	116.676	-48.2573	116.337	-50.5229	116.337	-51.4069	117.686	-48.8967	116.533	-50.3274	116.533	-50.6325	116.533	-50.856
118.283	-10.1799	117.686	-26.8106	117.686	-34.2073	117.686	-45.0236	117.686	-47.1223	117.686	-48.9503	117.686	-49.8177	118.137	-48.4024	117.686	-48.9778	117.686	-49.274	117.686	-49.491
119.317	-9.9545	118.283	-26.4632	118.283	-33.7593	118.283	-44.4244	118.283	-46.4934	117.936	-48.6763	117.936	-49.5408	119.317	-47.1077	118.137	-48.4826	118.137	-48.7755	118.137	-48.9902
119.928	-9.82541	119.317	-25.8614	119.317	-32.9832	119.317	-43.3863	119.317	-45.4039	119.317	-47.1624	119.317	-48.0106	119.778	-46.6112	119.317	-47.1855	119.317	-47.47	119.317	-47.6785
120.986	-9.60557	119.928	-25.5166	119.928	-32.5375	119.928	-42.7892	119.928	-44.7773	119.573	-46.88	119.573	-47.7251	120.986	-45.3531	119.778	-46.6881	119.778	-46.9694	119.778	-47.1755
121.611	-9.4793	120.986	-24.9305	120.986	-31.7823	120.986	-41.7801	120.986	-43.7185	120.986	-45.4089	120.986	-46.238	121.458	-44.8689	120.986	-45.4278	120.986	-45.7009	120.986	-45.901
122.694	-9.26208	121.611	-24.5938	121.611	-31.3474	121.611	-41.1981	121.611	-43.1078	121.248	-45.1327	121.248	-45.9587	122.694	-43.6277	121.458	-44.9427	121.458	-45.2127	121.458	-45.4105
123.334	-9.14137	122.694	-24.0151	122.694	-30.6009	122.694	-40.2002	122.694	-42.0608	122.694	-43.6845	122.694	-44.4944	123.177	-43.1744	122.694	-43.6993	122.694	-43.9613	122.694	-44.1532
124.442	-8.93228	123.334	-23.6944	123.334	-30.1882	123.334	-39.6501	123.334	-41.4838	122.962	-43.4332	122.962	-44.2403	124.442	-41.9871	123.177	-43.2452	123.177	-43.5043	123.177	-43.694
125.097	-8.81146	124.442	-23.1388	124.442	-29.4732	124.442	-38.697	124.442	-40.4841	124.442	-42.0447	124.442	-42.8361	124.937	-41.5264	124.442	-42.0558	124.442	-42.3073	124.442	-42.4914
126.231	-8.6041	125.097	-22.8177	125.097	-29.0591	125.097	-38.144	125.097	-39.904	124.717	-41.7802	124.717	-42.5686	126.231	-40.3513	124.937	-41.5943	124.937	-41.8429	124.937	-42.0248
126.901	-8.48938	126.231	-22.2672	126.231	-28.35	126.231	-37.198	126.231	-38.9119	126.231	-40.4096	126.231	-41.1822	126.737	-39.9238	126.231	-40.4171	126.231	-40.6582	126.231	-40.8346
128.062	-8.29066	126.901	-21.9633	126.901	-27.9596	126.901	-36.6787	126.901	-38.3675	126.512	-40.1726	126.512	-40.9423	128.062	-38.8039	126.737	-39.9888	126.737	-40.2272	126.737	-40.4016
128.748	-8.17499	128.062	-21.437	128.062	-27.2833	128.062	-35.7792	128.062	-37.4243	128.062	-38.8628	128.062	-39.6172	128.58	-38.3652	128.062	-38.867	128.062	-39.0984	128.062	-39.2674
129.936	-7.97707	128.748	-21.1307	128.748	-26.8889	128.748	-35.2533	128.748	-36.8729	128.349	-38.609	128.349	-39.3604	129.936	-37.2526	128.58	-38.4275	128.58	-38.6562	128.58	-38.8231
130.638	-7.86811	129.936	-20.6069	129.936	-26.2152	129.936	-34.3566	129.936	-35.9328	129.936	-37.312	129.936	-38.0478	130.466	-36.8496	129.936	-37.313	129.936	-37.5348	129.936	-37.6964
131.854	-7.67937	130.638	-20.3193	130.638	-25.8461	130.638	-33.8667	130.638	-35.4193	130.23	-37.0885	130.23	-37.8215	131.854	-35.794	130.466	-36.9092	130.466	-37.1286	130.466	-37.2883
132.572	-7.56859	131.854	-19.821	131.854	-25.2067	131.854	-33.018	131.854	-34.5298	131.854	-35.8536	131.854	-36.5715	132.396	-35.3758	131.854	-35.8518	131.854	-36.0647	131.854	-36.2193
133.816	-7.37965	132.572	-19.5286	132.572	-24.8307	132.572	-32.5178	132.572	-34.0055	132.154	-35.6097	132.154	-36.3246	133.816	-34.3223	132.396	-35.4328	132.396	-35.6433	132.396	-35.7958
134.551	-7.27624	133.816	-19.0303	133.816	-24.1906	133.816	-31.6675	133.816	-33.1143	133.816	-34.3822	133.816	-35.0817	134.371	-33.9426	133.816	-34.3775	133.816	-34.5818	133.816	-34.7291
135.825	-7.09711	134.551	-18.7581	134.551	-23.8419	134.551	-31.2055	134.551	-32.6303	134.124	-34.1716	134.124	-34.8684	135.825	-32.948	134.371	-33.9972	134.371	-34.1992	134.371	-34.3446
136.577	-6.99092	135.825	-18.2866	135.825	-23.2378	135.825	-30.4053	135.825	-31.7919	135.825	-33.008	135.825	-33.6897	136.393	-32.5489	135.825	-33.0008	135.825	-33.1972	135.825	-33.3375
137.88	-6.81055	136.577	-18.0073	136.577	-22.8791	136.577	-29.929	136.577	-31.2928	136.14	-32.773	136.14	-33.4517	137.88	-31.5512	136.393	-32.601	136.393	-32.7952	136.393	-32.9334
138.65	-6.71246	137.88	-17.533	137.88	-22.2708	137.88	-29.1225	137.88	-30.4478	137.88	-31.6112	137.88	-32.2746	138.461	-31.1935	137.88	-31.6016	137.88	-31.7906	137.88	-31.9233
139.984	-6.54253	138.65	-17.2756	138.65	-21.9414	138.65	-28.6871	138.65	-29.9918	138.202	-31.4128	138.202	-32.0735	139.984	-30.2568	138.461	-31.2434	138.461	-31.4316	138.461	-31.5612
140.772	-6.44068	139.984	-16.8297	139.984	-21.3709	139.984	-27.9329	139.984	-29.2019	139.984	-30.3167	139.984	-30.9626	140.579	-29.8755	139.984	-30.3051	139.984	-30.4911	139.984	-30.6129
142.137	-6.26842	140.772	-16.5627	140.772	-21.0284	140.772	-27.479	140.772	-28.7264	140.314	-30.0899	140.314	-30.7326	142.137	-28.9303	140.579	-29.9231	140.579	-30.1081	140.579	-30.2268
142.943	-6.17543	142.137	-16.1112	142.137	-20.4501	142.137	-26.7138	142.137	-27.925	142.137	-28.9899	142.137	-29.6174	142.745	-28.5936	142.137	-28.9762	142.137	-29.1384	142.137	-29.2699
144.34	-6.01433	142.943	-15.8679	142.943	-20.1392	142.943	-26.3036	142.943	-27.4955	142.474	-28.8031	142.474	-29.4279	144.34	-27.7117	142.745	-28.639	142.745	-28.7961	142.745	-28.9291
145.165	-5.91653	144.34	-15.4464	144.34	-19.6006	144.34	-25.5931	144.34	-26.7516	144.34	-27.771	144.34	-28.3811	144.963	-27.3468	144.34	-27.7556	144.34	-27.8995	144.34	-28.0364
146.595	-5.7597	145.165	-15.1908	145.165	-19.2733	145.165	-25.16	145.165	-26.2981	144.685	-27.5515	144.685	-28.1583	146.595	-26.4912	144.963	-27.3901	144.963	-27.5383	144.963	-27.667
147.439	-5.66383	146.595	-14.7811	146.595	-18.75	146.595	-24.4704	146.595	-25.5762	146.595	-26.55	146.595	-27.1422	147.232	-26.134	146.595	-26.5331	146.595	-26.6797	146.595	-26.8009
148.902	-5.50293	147.439	-14.5309	147.439	-18.4298	147.439	-24.0472	147.439	-25.1331	146.948	-26.3338	146.948	-26.9227	148.902	-25.2615	147.232	-26.1752	147.232	-26.3194	147.232	-26.4394
149.767	-5.41715	148.902	-14.1112	148.902	-17.8932	148.902	-23.3393	148.902	-24.3919	148.902	-25.3198	148.902	-25.8933	149.555	-24.9541	148.902	-25.3013	148.902	-25.4413	148.902	-25.5563
151.264	-5.26856	149.767	-13.8877	149.767	-17.6082	149.767	-22.9643	149.767	-23.9995	149.264	-25.1492	149.264	-25.7201	151.264	-24.1489	149.555	-24.9934	149.555	-25.1318	149.555	-25.2451
152.148	-5.17634	151.264	-13.5006	151.264	-17.1145	151.264	-22.3149	151.264	-23.3199	151.264	-24.2065	151.264	-24.7627	151.932	-23.8062	151.264	-24.1869	151.264	-24.3211	151.264	-24.4302
153.681	-5.02247	152.148	-13.2607	152.148	-16.8079	152.148	-21.9103	152.148	-22.8964	151.634	-23.9964	151.634	-24.5493	153.681	-22.9784	151.932	-23.8436	151.932	-23.9758	151.932	-24.0833
154.586	-4.94122	153.681	-12.8605	153.681	-16.2969	153.681	-21.2373	153.681	-22.1921	153.681	-23.0351	153.681	-23.5726	154.364	-22.6891	153.681	-23.0144	153.681	-23.142	153.681	-23.2455
156.154	-4.80046	154.586	-12.6494	154.586	-16.028	154.586	-20.8842	154.586	-21.8227	154.06	-22.8745	154.06	-23.4094	156.154	-21.9314	154.364	-22.7247	154.364	-22.8506	154.364	-22.9527
157.081	-4.71162	156.154	-12.2837	156.154	-15.5622	156.154	-20.2726	156.154	-21.1829	156.154	-21.9872	156.154	-22.5074	156.854	-21.6019	156.154	-21.9657	156.154	-22.0872	156.154	-22.1859
158.686	-4.57463	157.081	-12.0533	157.081	-15.2681	157.081	-19.8852	157.081	-20.7775	156.542	-21.7825	156.542	-22.2992	158.686	-20.8668	156.854	-21.6356	156.854	-21.7552	156.854	-21.8524
159.634	-4.48738	158.686	-11.6979	158.686	-14.8157	158.686	-19.2917	158.686	-20.1567	158.686	-20.9216	158.686	-21.4236	159.402	-20.5435	158.686	-20.8993	158.686	-21.0145	158.686	-21.1085
161.276	-4.34324	159.634	-11.472	159.634	-14.5274	159.634	-18.9124	159.634	-19.7598	159.083	-20.7193	159.083	-21.2177	161.276	-19.777	159.402	-20.5755	159.402	-20.6887	159.402	-20.7813
162.247	-4.26834	161.276	-11.0987	161.276	-14.0517	161.276	-18.2875	161.276	-19.1061	161.276	-19.8306	161.276	-20.3134	162.009	-19.5128	161.276	-19.8078	161.276	-19.9159	161.276	-20.0057
163.928	-4.13858	162.247	-10.9049	162.247	-13.8053	162.247	-17.9648	162.247	-18.7686	161.683	-19.6839	161.683	-20.164	163.928	-18.8209	162.009	-19.5432	162.009	-19.6496	162.009	-19.7384
164.921	-4.05431	163.928	-10.5691	163.928	-13.3783	163.928	-17.4057	163.928	-18.1839	163.928	-18.8733	163.928	-19.3386	164.678	-18.509	163.928	-18.8501	163.928	-18.9521	163.928	-19.0382
166.641	-3.92801	164.921	-10.3515	164.921	-13.1011	164.921	-17.0415	164.921	-17.8029	164.344	-18.6753	164.344	-19.137	166.641	-17.8376	164.678	-18.5378	164.678	-18.6379	164.678	-18.7227
167.658	-3.84514	166.641	-10.0251	166.641	-12.6863	166.641	-16.4988	166.641	-17.2355	166.641	-17.8886	166.641	-18.3355	167.408	-17.531	166.641	-17.8652	166.641	-17.9579	166.641	-18.0432
169.418	-3.70973	167.658	-9.81143	167.658	-12.4142	167.658	-16.1417	167.658	-16.8619	167.067	-17.6925	167.067	-18.1356	169.418	-16.8193	167.408	-17.5582	167.408	-17.6449	167.408	-17.7331
170.458	-3.64064	169.418	-9.46227	169.418	-11.97	169.418	-15.5596	169.418	-16.2532	169.418	-16.8688	169.418	-17.2958	170.203	-16.5778	169.418	-16.8453	169.418	-16.9464	169.418	-17.0129
172.26	-3.50793	170.458	-9.28412	170.458	-11.7439	170.458	-15.2643	170.458	-15.9445	169.854	-16.7346	169.854	-17.1589	172.26	-15.8828	170.203	-16.6034	170.203	-16.7056	170.203	-16.7686
173.325	-3.44065	172.26	-8.94236	172.26	-11.3094	172.26	-14.6954	172.26	-15.3496	172.26	-15.9307	172.26	-16.3389	173.064	-15.6484	172.26	-15.9073	172.26	-16.0052	172.26	-16.0655
175.169	-3.32411	173.325	-8.7691	173.325	-11.0896	173.325	-14.4086	173.325	-15.0498	172.706	-15.8004	172.706	-16.2059	175.169	-15.0342	173.064	-15.6725	173.064	-15.7675	173.064	-15.8282
176.258	-3.245	175.169	-8.46897	175.169	-10.7089	175.169	-13.9118	175.169	-14.5305	175.169	-15.0805	175.169	-15.471	175.991	-14.7418	175.169	-15.0574	175.169	-15.1449	175.169	-15.2069
178.145	-3.13149	176.258	-8.26587	176.258	-10.4506	176.258	-13.5736	176.258	-14.177	175.625	-14.8891	175.625	-15.2755	178.145	-14.1453	175.991	-14.7644	175.991	-14.8512	175.991	-14.911
179.26	-3.0535	178.145	-7.9739	178.145	-10.0805	178.145	-13.091	178.145	-13.6725	178.145	-14.1898	178.145	-14.5611	178.987	-13.857	178.145	-14.167	178.145	-14.2497	178.145	-14.3076
181.191	-2.92817	179.26	-7.77393	179.26	-9.82637	179.26	-12.7585	179.26	-13.3249	178.612	-13.9996	178.612	-14.3667	181.191	-13.208	178.987	-13.8783	178.987	-13.9588	178.987	-14.0159
182.332	-2.86597	181.191	-7.45244	181.191	-9.4183	181.191	-12.2254	181.191	-12.7677	181.191	-13.2504	181.191	-13.6009	182.053	-12.993	181.191	-13.2283	181.191	-13.3046	181.191	-13.3594
184.309	-2.74288	182.332	-7.2928	182.332	-9.21613	182.332	-11.9622	182.332	-12.4927	181.669	-13.1309	181.669	-13.4786	184.309	-12.3579	182.053	-13.0129	182.053	-13.0879	182.053	-13.1419
185.477	-2.68225	184.309	-6.97743	184.309	-8.81602	184.309	-11.44	184.309	-11.9468	184.309	-12.3983	184.309	-12.7291	185.191	-12.1489	184.309	-12.3768	184.309	-12.4478	184.309	-12.4995
187.5	-2.57721	185.477	-6.82197	185.477	-8.61926	185.477	-11.184	185.477	-11.6793	184.798	-12.282	184.798	-12.6101	187.5	-11.6013	185.191	-12.1675	185.191	-12.2371	185.191	-12.2881
188.695	-2.50214	187.5	-6.55268	187.5	-8.27841	187.5	-10.7405	187.5	-11.216	187.5	-11.6397	187.5	-11.9525	188.402	-11.3236	187.5	-11.6191	187.5	-11.6854	187.5	-11.7343
190.765	-2.39971	188.695	-6.36092	188.695	-8.03509	188.695	-10.4228	188.695	-10.884	188	-11.452	188	-11.7602	190.765	-10.7909	188.402	-11.3409	188.402	-11.4055	188.402	-11.4534
191.988	-2.32546	190.765	-6.09858	190.765	-7.70319	190.765	-9.99128	190.765	-10.4332	190.765	-10.8271	190.765	-11.1198	191.688	-10.5161	190.765	-10.8074	190.765	-10.8688	190.765	-10.9147
194.107	-2.22551	191.988	-5.90915	191.988	-7.46295	191.988	-9.67788	191.988	-10.1056	191.277	-10.6399	191.277	-10.9278	194.107	-9.99765	191.688	-10.5321	191.688	-10.5919	191.688	-10.6368
195.358	-2.15201	194.107	-5.65343	194.107	-7.13959	194.107	-9.25773	194.107	-9.66671	194.107	-10.0314	194.107	-10.3039	195.051	-9.72539	194.107	-10.0129	194.107	-10.0696	194.107	-10.1127
197.526	-2.05444	195.358	-5.46612	195.358	-6.90214	195.358	-8.94819	195.358	-9.34323	194.631	-9.84447	194.631	-10.112	197.526	-9.22044	195.051	-9.74018	195.051	-9.79528	195.051	-9.83741
198.807	-1.9816	197.526	-5.21672	197.526	-6.5869	197.526	-8.53887	197.526	-8.91568	197.526	-9.25176	197.526	-9.50359	198.494	-8.95044	197.526	-9.23446	197.526	-9.28658	197.526	-9.32839
201.026	-1.86782	198.807	-5.03131	198.807	-6.35197	198.807	-8.23281	198.807	-8.59585	198.063	-9.06484	198.063	-9.31154	201.026	-8.37349	198.494	-8.96404	198.494	-9.01458	198.494	-9.05796
202.337	-1.81404	201.026	-4.7414	201.026	-5.98506	201.026	-7.75554	201.026	-8.0972	201.026	-8.40194	201.026	-8.6304	202.016	-8.1902	201.026	-8.38619	201.026	-8.43336	201.026	-8.46357
204.608	-1.70172	202.337	-4.60416	202.337	-5.81174	202.337	-7.53077	202.337	-7.86244	201.575	-8.2999	201.575	-8.52546	204.608	-7.62254	202.016	-8.20261	202.016	-8.24872	202.016	-8.27687
205.95	-1.6491	204.608	-4.31827	204.608	-5.45007	204.608	-7.06061	204.608	-7.37124	204.608	-7.64823	204.608	-7.85518	205.621	-7.44357	204.608	-7.63408	204.608	-7.67688	204.608	-7.70368
208.274	-1.53812	205.95	-4.18411	205.95	-5.28071	205.95	-6.84109	205.95	-7.14198	205.17	-7.54858	205.17	-7.75258	208.274	-6.88439	205.621	-7.45484	205.621	-7.4966	205.621	-7.52285
209.647	-1.48659	208.274	-3.90187	208.274	-4.9238	208.274	-6.37737	208.274	-6.65752	208.274	-6.90719	208.274	-7.09213	209.311	-6.70947	208.274	-6.89479	208.274	-6.93332	208.274	-6.95433
212.026	-1.37678	209.647	-3.7706	209.647	-4.75814	209.647	-6.16277	209.647	-6.43341	208.849	-6.80976	208.849	-6.99169	212.026	-6.15791	209.311	-6.7196	209.311	-6.75712	209.311	-6.77837
213.431	-1.32628	212.026	-3.49159	212.026	-4.40545	212.026	-5.70478	212.026	-5.95496	212.026	-6.17765	212.026	-6.34001	213.087	-5.98675	212.026	-6.16719	212.026	-6.20152	212.026	-6.2287
215.865	-1.2175	213.431	-3.36301	213.431	-4.24324	213.431	-5.49475	213.431	-5.73562	212.614	-6.08228	212.614	-6.24156	215.865	-5.44193	213.087	-5.99576	213.087	-6.02911	213.087	-6.05643
217.303	-1.16793	215.865	-3.08683	215.865	-3.89426	215.865	-5.04177	215.865	-5.26241	215.865	-5.45841	215.865	-5.59746	216.951	-5.27423	215.865	-5.4501	215.865	-5.48032	215.865	-5.50444
219.795	-1.06001	217.303	-2.96073	217.303	-3.73522	217.303	-4.83595	217.303	-5.04746	216.467	-5.36494	216.467	-5.50081	219.795	-4.73524	216.951	-5.28215	216.951	-5.3114	216.951	-5.33434
221.266	-1.01131	219.795	-2.68693	219.795	-3.38936	219.795	-4.38725	219.795	-4.57873	219.795	-4.74823	219.795	-4.86303	220.906	-4.57071	219.795	-4.74233	219.795	-4.76847	219.795	-4.78833
223.816	-0.904089	221.266	-2.56311	221.266	-3.23324	221.266	-4.18527	221.266	-4.36777	220.411	-4.65648	220.411	-4.76794	223.816	-4.03657	220.906	-4.57754	220.906	-4.60273	220.906	-4.62183
225.322	-0.856176	223.816	-2.29127	223.816	-2.88994	223.816	-3.73999	223.816	-3.90254	223.816	-4.04573	223.816	-4.13491	224.953	-3.87489	223.816	-4.04258	223.816	-4.06469	223.816	-4.08123
227.931	-0.749432	225.322	-2.1695	225.322	-2.73645	225.322	-3.54149	225.322	-3.6952	224.447	-3.9555	224.447	-4.04112	227.931	-3.3446	224.953	-3.88066	224.953	-3.90182	224.953	-3.9176
229.473	-0.702225	227.931	-1.89903	227.931	-2.39501	227.931	-3.09896	227.931	-3.23289	227.931	-3.34955	227.931	-3.41115	229.095	-3.18546	227.931	-3.34955	227.931	-3.36763	227.931	-3.38094
232.143	-0.595851	229.473	-1.77911	229.473	-2.24387	229.473	-2.90351	229.473	-3.02866	228.577	-3.26062	228.577	-3.31826	232.143	-2.6579	229.095	-3.19016	229.095	-3.20731	229.095	-3.21987
233.721	-0.549246	232.143	-1.50975	232.143	-1.9038	232.143	-2.46238	232.143	-2.56746	232.143	-2.65779	232.143	-2.6889	233.334	-2.50096	232.143	-2.66179	232.143	-2.67585	232.143	-2.68596
236.454	-0.468512	233.721	-1.39138	233.721	-1.75467	233.721	-2.26962	233.721	-2.36597	232.804	-2.5699	232.804	-2.59614	236.454	-2.08986	233.334	-2.50459	233.334	-2.51771	233.334	-2.52704
238.068	-0.396768	236.454	-1.18634	236.454	-1.49633	236.454	-1.93571	236.454	-2.01691	236.454	-2.08425	236.454	-2.08358	237.673	-1.81992	236.454	-2.09285	236.454	-2.10348	236.454	-2.11079
240.865	-0.316971	238.068	-1.00501	238.068	-1.26744	238.068	-1.63918	238.068	-1.70675	237.13	-1.88089	237.13	-1.86571	240.865	-1.41366	237.673	-1.82247	237.673	-1.83139	237.673	-1.83728
242.517	-0.244814	240.865	-0.802394	240.865	-1.01216	240.865	-1.30908	240.865	-1.36139	240.865	-1.39978	240.865	-1.35296	242.112	-1.14074	240.865	-1.41556	240.865	-1.42197	240.865	-1.42577
245.38	-0.165779	242.517	-0.620134	242.517	-0.78186	242.517	-1.00955	242.517	-1.04734	241.557	-1.19683	241.557	-1.15505	245.38	-0.737909	242.112	-1.14223	242.112	-1.14706	242.112	-1.14962
247.071	-0.0926921	245.38	-0.419514	245.38	-0.528998	245.38	-0.681148	245.38	-0.699676	245.38	-0.700447	245.38	-0.540261	246.656	-0.460055	245.38	-0.738562	245.38	-0.739647	245.38	-0.738313
250	-0.0141584	247.071	-0.234908	247.071	-0.295769	247.071	-0.375564	247.071	-0.370043	246.088	-0.441922	246.088	-0.0599289	250	-0.0616766	246.656	-0.459802	246.656	-0.456111	246.656	-0.448874
		250	-0.0355297	250	-0.0447532	250	-0.0537642	250	-0.041932	250	-0.0108809	250	0.218048			250	-0.0611858	250	-0.0576567	250	-0.0522367
