# Supplementary material for: From radial to unidirectional water pumping in zeta-potential modulated Nafion nanostructures
Source: Nat Commun. 2022 May 19;13:2812. doi: 10.1038/s41467-022-30554-7 (PMC9120507; doi:10.1038/s41467-022-30554-7)
Supplement: Supplementary file 11 — Source Data [file 41467_2022_30554_MOESM11_ESM.zip › source_data/Supplementary_Figure 5b.xls]

## Sheet: Sheet1
Data 1		Data 2		Data 3		Data 4		Data 5		Data 6		Data 7		Data 8		Data 9		Data 10		Data 11
Li concentration	1.10-6M		5.10-6M		1.10-5M		5.10-5M		1.10-4M		5.10-4M		1.10-3M		5.10-3M		1.10-2M		5.10-2M		1.10-1M
Distance	Velocity	Distance	Velocity	Distance	Velocity	Distance	Velocity	Distance	Velocity	Distance	Velocity	Distance	Velocity	Distance	Velocity	Distance	Velocity	Distance	Velocity	Distance	Velocity
µm	µm/s	µm	µm/s	µm	µm/s	µm	µm/s	µm	µm/s	µm	µm/s	µm	µm/s	µm	µm/s	µm	µm/s	µm	µm/s	µm	µm/s
1.65658	-0.00249641	0	0	0	0	0	0	0	0	0	0	0	0	1.2506	-0.00395918	0	0	0	0	0	0
4.52629	-0.00682097	1.65658	-0.00581471	1.65658	-0.00694165	1.65658	-0.00766324	1.65658	-0.00743447	0.693642	-0.00271489	0.693642	-0.00260765	4.52629	-0.0143294	1.2506	-0.00356024	1.2506	-0.00222247	1.2506	-0.00137032
6.03428	-0.0094811	4.52629	-0.0158876	4.52629	-0.0189667	4.52629	-0.0209383	4.52629	-0.0203132	4.52629	-0.0177158	4.52629	-0.017016	5.66471	-0.0200718	4.52629	-0.0128856	4.52629	-0.00804376	4.52629	-0.00495958
8.64657	-0.0140893	6.03428	-0.0222748	6.03428	-0.0267334	6.03428	-0.0299078	6.03428	-0.0291818	5.15772	-0.0213557	5.15772	-0.0207173	8.64657	-0.0351127	5.66471	-0.01843	5.66471	-0.0127568	5.66471	-0.00903116
10.0193	-0.0168543	8.64657	-0.0333394	8.64657	-0.0401876	8.64657	-0.0454457	8.64657	-0.0445448	8.64657	-0.0414679	8.64657	-0.0411687	9.68287	-0.0401898	8.64657	-0.0329523	8.64657	-0.0251015	8.64657	-0.0196958
12.3973	-0.0216442	10.0193	-0.0400066	10.0193	-0.048305	10.0193	-0.0548089	10.0193	-0.0537884	9.22135	-0.0448079	9.22135	-0.0443039	12.3973	-0.0534881	9.68287	-0.0375196	9.68287	-0.0280855	9.68287	-0.0217597
13.6468	-0.0245997	12.3973	-0.0515562	12.3973	-0.0623667	12.3973	-0.0710286	12.3973	-0.0698011	12.3973	-0.0632627	12.3973	-0.061627	13.3406	-0.0600801	12.3973	-0.0494827	12.3973	-0.0359013	12.3973	-0.0271655
15.8115	-0.0297194	13.6468	-0.0586822	13.6468	-0.0710401	13.6468	-0.0809924	13.6468	-0.0796235	12.9205	-0.0673911	12.9205	-0.0658818	15.8115	-0.0773463	13.3406	-0.0559576	13.3406	-0.0417333	13.3406	-0.0324168
16.949	-0.032945	15.8115	-0.0710267	15.8115	-0.0860652	15.8115	-0.0982526	15.8115	-0.0966389	15.8115	-0.0902017	15.8115	-0.0893915	16.6702	-0.0828969	15.8115	-0.0729171	15.8115	-0.057009	15.8115	-0.0461715
18.9195	-0.0385327	16.949	-0.0788307	16.949	-0.0955685	16.949	-0.109123	16.949	-0.10732	16.2878	-0.0939252	16.2878	-0.092801	18.9195	-0.0974354	16.6702	-0.0778039	16.6702	-0.0599184	16.6702	-0.04799
19.9549	-0.0421359	18.9195	-0.0923498	18.9195	-0.112031	18.9195	-0.127955	18.9195	-0.125824	18.9195	-0.114499	18.9195	-0.11164	19.7012	-0.105646	18.9195	-0.0906038	18.9195	-0.0675388	18.9195	-0.0527534
21.7486	-0.0483776	19.9549	-0.101077	19.9549	-0.122668	19.9549	-0.140115	19.9549	-0.137774	19.353	-0.119582	19.353	-0.116913	21.7486	-0.127152	19.7012	-0.0987688	19.7012	-0.0751965	19.7012	-0.0598419
22.6912	-0.0524253	21.7486	-0.116195	21.7486	-0.141094	21.7486	-0.161179	21.7486	-0.158475	21.7486	-0.147671	21.7486	-0.146053	22.4602	-0.133839	21.7486	-0.120155	21.7486	-0.0952542	21.7486	-0.0784086
24.324	-0.0594371	22.6912	-0.126044	22.6912	-0.153113	22.6912	-0.17488	22.6912	-0.171898	22.1433	-0.152243	22.1433	-0.150165	24.324	-0.151355	22.4602	-0.125941	22.4602	-0.098439	22.4602	-0.0802204
25.1821	-0.0640555	24.324	-0.143106	24.324	-0.173932	24.324	-0.198613	24.324	-0.19515	24.324	-0.177505	24.324	-0.172884	24.9718	-0.162156	24.324	-0.141095	24.324	-0.106781	24.324	-0.0849658
26.6684	-0.072056	25.1821	-0.154354	25.1821	-0.187672	25.1821	-0.214289	25.1821	-0.210525	24.6833	-0.184101	24.6833	-0.179758	26.6684	-0.190447	24.9718	-0.151951	24.9718	-0.117311	24.9718	-0.0949303
27.4495	-0.0773102	26.6684	-0.17384	26.6684	-0.211476	26.6684	-0.241446	26.6684	-0.237159	26.6684	-0.22055	26.6684	-0.217739	27.2581	-0.198823	26.6684	-0.180387	26.6684	-0.144894	26.6684	-0.12103
28.8025	-0.0864121	27.4495	-0.186705	27.4495	-0.227214	27.4495	-0.259363	27.4495	-0.254676	26.9955	-0.22641	26.9955	-0.222931	28.8025	-0.220762	27.2581	-0.187498	27.2581	-0.148455	27.2581	-0.122791
29.5135	-0.0924678	28.8025	-0.208992	28.8025	-0.254477	28.8025	-0.290401	28.8025	-0.285022	28.8025	-0.258787	28.8025	-0.251619	29.3393	-0.235357	28.8025	-0.206126	28.8025	-0.157784	28.8025	-0.127402
30.7452	-0.102958	29.5135	-0.223827	29.5135	-0.272649	29.5135	-0.311129	29.5135	-0.305325	29.1002	-0.267563	29.1002	-0.2608	30.7452	-0.273585	29.3393	-0.220941	29.3393	-0.172587	29.3393	-0.141666
31.3924	-0.109879	30.7452	-0.249527	30.7452	-0.304127	30.7452	-0.347036	30.7452	-0.340496	30.7452	-0.316054	30.7452	-0.311527	31.2338	-0.284231	30.7452	-0.259747	30.7452	-0.211362	30.7452	-0.179028
32.5136	-0.121869	31.3924	-0.266588	31.3924	-0.325057	31.3924	-0.37087	31.3924	-0.363764	31.0162	-0.323716	31.0162	-0.318226	32.5136	-0.312114	31.2338	-0.268582	31.2338	-0.215231	31.2338	-0.180468
33.1027	-0.129883	32.5136	-0.296142	32.5136	-0.361314	32.5136	-0.412158	32.5136	-0.404069	32.5136	-0.366049	32.5136	-0.355238	32.9583	-0.332109	32.5136	-0.291724	32.5136	-0.225364	32.5136	-0.184239
34.1233	-0.143766	33.1027	-0.3159	33.1027	-0.385587	33.1027	-0.439885	33.1027	-0.431212	32.7603	-0.377865	32.7603	-0.367646	34.1233	-0.38448	32.9583	-0.312214	32.9583	-0.246394	32.9583	-0.204816
34.6596	-0.152929	34.1233	-0.350128	34.1233	-0.427635	34.1233	-0.487918	34.1233	-0.478232	34.1233	-0.443156	34.1233	-0.436205	34.5282	-0.398059	34.1233	-0.365883	34.1233	-0.301478	34.1233	-0.258712
35.5887	-0.168802	34.6596	-0.372884	34.6596	-0.455641	34.6596	-0.519865	34.6596	-0.509389	34.3479	-0.453272	34.3479	-0.444937	35.5887	-0.433627	34.5282	-0.376838	34.5282	-0.305376	34.5282	-0.259273
36.0769	-0.179431	35.5887	-0.412305	35.5887	-0.504156	35.5887	-0.575206	35.5887	-0.563363	35.5887	-0.509164	35.5887	-0.493187	35.9573	-0.461215	35.5887	-0.405533	35.5887	-0.315587	35.5887	-0.260742
36.9226	-0.197844	36.0769	-0.438701	36.0769	-0.536693	36.0769	-0.612484	36.0769	-0.599857	35.7931	-0.525165	35.7931	-0.51005	36.9226	-0.533476	35.9573	-0.434063	35.9573	-0.345594	35.9573	-0.290489
37.367	-0.209969	36.9226	-0.484428	36.9226	-0.593057	36.9226	-0.677062	36.9226	-0.663075	36.9226	-0.613572	36.9226	-0.603226	37.2581	-0.55078	36.9226	-0.508793	36.9226	-0.424191	36.9226	-0.368405
38.1369	-0.230973	37.367	-0.514806	37.367	-0.63058	37.367	-0.720005	37.367	-0.704941	37.1087	-0.626996	37.1087	-0.614677	38.1369	-0.596103	37.2581	-0.522274	37.2581	-0.42756	37.2581	-0.367133
38.5414	-0.245038	38.1369	-0.56743	38.1369	-0.695581	38.1369	-0.794395	38.1369	-0.777466	38.1369	-0.701167	38.1369	-0.677945	38.4423	-0.634284	38.1369	-0.557583	38.1369	-0.436385	38.1369	-0.363802
39.2422	-0.269403	38.5414	-0.602662	38.5414	-0.73918	38.5414	-0.844586	38.5414	-0.826635	38.3063	-0.722877	38.3063	-0.700907	39.2422	-0.734291	38.4423	-0.597408	38.4423	-0.479199	38.4423	-0.40672
39.6105	-0.285374	39.2422	-0.663695	39.2422	-0.814705	39.2422	-0.93153	39.2422	-0.911812	39.2422	-0.842832	39.2422	-0.827781	39.5202	-0.756302	39.2422	-0.701722	39.2422	-0.591342	39.2422	-0.519135
40.2484	-0.313042	39.6105	-0.70414	39.6105	-0.864878	39.6105	-0.989249	39.6105	-0.9681	39.3964	-0.860699	39.3964	-0.842861	40.2484	-0.813954	39.5202	-0.718173	39.5202	-0.593285	39.5202	-0.51459
40.5837	-0.33154	40.2484	-0.774204	40.2484	-0.951794	40.2484	-1.08923	40.2484	-1.06561	40.2484	-0.959421	40.2484	-0.92618	40.5015	-0.866759	40.2484	-0.761261	40.2484	-0.598373	40.2484	-0.502686
41.1644	-0.363584	40.5837	-0.821036	40.5837	-1.01001	40.5837	-1.15672	40.5837	-1.13183	40.3888	-0.988858	40.3888	-0.957411	41.1644	-1.00507	40.5015	-0.816762	40.5015	-0.659174	40.5015	-0.564199
41.4695	-0.384452	41.1644	-0.902163	41.1644	-1.11087	41.1644	-1.27363	41.1644	-1.24654	41.1644	-1.15151	41.1644	-1.12998	41.3947	-1.0331	41.1644	-0.962136	41.1644	-0.81843	41.1644	-0.725321
41.9981	-0.4206	41.4695	-0.955697	41.4695	-1.17762	41.4695	-1.351	41.4695	-1.32209	41.2921	-1.17534	41.2921	-1.14993	41.9981	-1.10653	41.3947	-0.98216	41.3947	-0.817779	41.3947	-0.715623
42.2759	-0.444684	41.9981	-1.04843	41.9981	-1.29325	41.9981	-1.48503	41.9981	-1.45296	41.9981	-1.30702	41.9981	-1.26016	42.2078	-1.17918	41.9981	-1.03461	41.9981	-0.816074	41.9981	-0.690222
42.7571	-0.486405	42.2759	-1.11021	42.2759	-1.37048	42.2759	-1.5754	42.2759	-1.54187	42.1145	-1.34678	42.1145	-1.30244	42.7571	-1.36947	42.2078	-1.11143	42.2078	-0.901484	42.2078	-0.777253
43.01	-0.513331	42.7571	-1.21722	42.7571	-1.50426	42.7571	-1.73195	42.7571	-1.69589	42.7571	-1.56651	42.7571	-1.53611	42.948	-1.40548	42.7571	-1.31266	42.7571	-1.1252	42.7571	-1.00521
43.448	-0.559977	43.01	-1.2874	43.01	-1.59229	43.01	-1.83507	43.01	-1.79684	42.863	-1.59835	42.863	-1.56266	43.448	-1.49982	42.948	-1.33737	42.948	-1.12094	42.948	-0.988497
43.6782	-0.590868	43.448	-1.40895	43.448	-1.74479	43.448	-2.01371	43.448	-1.97171	43.448	-1.77428	43.448	-1.70936	43.6218	-1.59863	43.448	-1.40207	43.448	-1.10978	43.448	-0.944717
44.077	-0.644381	43.6782	-1.48945	43.6782	-1.84609	43.6782	-2.13377	43.6782	-2.0903	43.5444	-1.82759	43.5444	-1.76611	44.077	-1.85745	43.6218	-1.50695	43.6218	-1.22745	43.6218	-1.06518
44.2865	-0.67852	44.077	-1.6289	44.077	-2.02157	44.077	-2.34175	44.077	-2.29573	44.077	-2.12216	44.077	-2.07967	44.2351	-1.90467	44.077	-1.78167	44.077	-1.53566	44.077	-1.38072
44.6495	-0.737658	44.2865	-1.71952	44.2865	-2.13608	44.2865	-2.47781	44.2865	-2.4295	44.1647	-2.16473	44.1647	-2.11527	44.6495	-2.02835	44.2351	-1.81344	44.2351	-1.52809	44.2351	-1.35645
44.8402	-0.776445	44.6495	-1.8765	44.6495	-2.33445	44.6495	-2.71351	44.6495	-2.66124	44.6495	-2.39993	44.6495	-2.31199	44.7935	-2.1601	44.6495	-1.89666	44.6495	-1.50826	44.6495	-1.29285
45.1706	-0.843636	44.8402	-1.97948	44.8402	-2.46503	44.8402	-2.87085	44.8402	-2.81754	44.7293	-2.47045	44.7293	-2.387	45.1706	-2.50521	44.7935	-2.03654	44.7935	-1.66542	44.7935	-1.45403
45.3443	-0.885872	45.1706	-2.15787	45.1706	-2.69124	45.1706	-3.14341	45.1706	-3.0883	45.1706	-2.86013	45.1706	-2.80144	45.3017	-2.56913	45.1706	-2.4029	45.1706	-2.07706	45.1706	-1.87621
45.645	-0.959039	45.3443	-2.27232	45.3443	-2.83708	45.3443	-3.31996	45.3443	-3.26305	45.2433	-2.91692	45.2433	-2.84952	45.645	-2.73654	45.3017	-2.4468	45.3017	-2.07006	45.3017	-1.84777
45.8031	-1.00631	45.645	-2.4706	45.645	-3.08973	45.645	-3.6258	45.645	-3.56577	45.645	-3.2307	45.645	-3.11519	45.7643	-2.90692	45.645	-2.56177	45.645	-2.05174	45.645	-1.77326
46.0769	-1.0882	45.8031	-2.59877	45.8031	-3.25368	45.8031	-3.82747	45.8031	-3.76769	45.7112	-3.32201	45.7112	-3.21201	46.0769	-3.35318	45.7643	-2.74182	45.7643	-2.25227	45.7643	-1.97851
46.2208	-1.13873	46.0769	-2.82081	46.0769	-3.53769	46.0769	-4.17684	46.0769	-4.11747	46.0769	-3.82656	46.0769	-3.74696	46.1855	-3.4427	46.0769	-3.21341	46.0769	-2.77752	46.0769	-2.51611
46.47	-1.22628	46.2208	-2.96078	46.2208	-3.71766	46.2208	-4.39983	46.2208	-4.34037	46.1371	-3.90166	46.1371	-3.81201	46.47	-3.67718	46.1855	-3.27891	46.1855	-2.78187	46.1855	-2.49473
46.601	-1.28158	46.47	-3.20324	46.47	-4.02941	46.47	-4.78613	46.47	-4.72651	46.47	-4.3166	46.47	-4.17145	46.5689	-3.88809	46.47	-3.45048	46.47	-2.79327	46.47	-2.43872
46.8278	-1.37739	46.601	-3.35657	46.601	-4.22734	46.601	-5.03571	46.601	-4.97903	46.5248	-4.431	46.5248	-4.29209	46.8278	-4.44054	46.5689	-3.67102	46.5689	-3.03353	46.5689	-2.68295
46.9471	-1.43518	46.8278	-3.62219	46.8278	-4.57021	46.8278	-5.46806	46.8278	-5.41646	46.8278	-5.06308	46.8278	-4.95867	46.9178	-4.56804	46.8278	-4.2487	46.8278	-3.66286	46.8278	-3.32267
47.1536	-1.53529	46.9471	-3.78556	46.9471	-4.78215	46.9471	-5.73799	46.9471	-5.68994	46.8778	-5.16021	46.8778	-5.04563	47.1536	-4.90202	46.9178	-4.35054	46.9178	-3.69885	46.9178	-3.33077
47.2621	-1.59657	47.1536	-4.06858	47.1536	-5.14929	47.1536	-6.20559	47.1536	-6.16369	47.1536	-5.69693	47.1536	-5.52615	47.2355	-5.14836	47.1536	-4.61728	47.1536	-3.79311	47.1536	-3.35198
47.4501	-1.70272	47.2621	-4.24194	47.2621	-5.37495	47.2621	-6.4981	47.2621	-6.46369	47.199	-5.83329	47.199	-5.66896	47.4501	-5.79359	47.2355	-4.8705	47.2355	-4.05862	47.2355	-3.61839
47.5489	-1.76498	47.4501	-4.54227	47.4501	-5.76587	47.4501	-7.0048	47.4501	-6.98339	47.4501	-6.58674	47.4501	-6.45808	47.5247	-5.9715	47.4501	-5.53374	47.4501	-4.75406	47.4501	-4.31619
47.7201	-1.87285	47.5489	-4.72085	47.5489	-5.99913	47.5489	-7.31067	47.5489	-7.29869	47.4915	-6.70684	47.4915	-6.57011	47.7201	-6.43751	47.5247	-5.68882	47.5247	-4.84931	47.5247	-4.38561
47.81	-1.93615	47.7201	-5.0302	47.7201	-6.40321	47.7201	-7.84054	47.7201	-7.84489	47.7201	-7.37046	47.7201	-7.18911	47.7879	-6.70456	47.7201	-6.09502	47.7201	-5.09879	47.7201	-4.56745
47.9658	-2.0458	47.81	-5.21148	47.81	-6.64033	47.81	-8.1561	47.81	-8.17404	47.7577	-7.52129	47.7577	-7.34608	47.9658	-7.40403	47.7879	-6.36351	47.7879	-5.36562	47.7879	-4.83007
48.0476	-2.108	47.9658	-5.52552	47.9658	-7.0511	47.9658	-8.70274	47.9658	-8.74422	47.9658	-8.35471	47.9658	-8.21342	48.0276	-7.63528	47.9658	-7.06676	47.9658	-6.06452	47.9658	-5.51796
48.1895	-2.21575	48.0476	-5.70389	48.0476	-7.28436	48.0476	-9.01612	48.0476	-9.07391	48.0001	-8.49165	48.0001	-8.34727	48.1895	-8.24098	48.0276	-7.28386	48.0276	-6.24199	48.0276	-5.67744
48.264	-2.27577	48.1895	-6.01286	48.1895	-7.68843	48.1895	-9.55899	48.1895	-9.64505	48.1895	-9.24828	48.1895	-9.08685	48.2457	-8.50412	48.1895	-7.85251	48.1895	-6.70684	48.1895	-6.09518
48.3931	-2.37975	48.264	-6.18351	48.264	-7.91084	48.264	-9.85957	48.264	-9.96454	48.2207	-9.39712	48.2207	-9.24137	48.3931	-9.19335	48.2457	-8.11154	48.2457	-6.95019	48.2457	-6.32986
48.4609	-2.43636	48.3931	-6.47914	48.3931	-8.29613	48.3931	-10.3803	48.3931	-10.518	48.3931	-10.2195	48.3931	-10.0952	48.4443	-9.45758	48.3931	-8.79002	48.3931	-7.58759	48.3931	-6.94456
48.5784	-2.53443	48.4609	-6.63711	48.4609	-8.5004	48.4609	-10.6559	48.4609	-10.8141	48.4215	-10.3559	48.4215	-10.2357	48.5784	-10.1497	48.4443	-9.05379	48.4443	-7.84442	48.4443	-7.19668
48.6402	-2.58578	48.5784	-6.91075	48.5784	-8.85427	48.5784	-11.1334	48.5784	-11.327	48.5784	-11.1096	48.5784	-11.0121	48.625	-10.3767	48.5784	-9.74468	48.5784	-8.51714	48.5784	-7.85705
48.7471	-2.67472	48.6402	-7.05074	48.6402	-9.03286	48.6402	-11.3704	48.6402	-11.583	48.6043	-11.232	48.6043	-11.14	48.7471	-10.9712	48.625	-9.96657	48.625	-8.72113	48.625	-8.05319
48.8033	-2.72056	48.7471	-7.29325	48.7471	-9.34224	48.7471	-11.7808	48.7471	-12.0264	48.7471	-11.908	48.7471	-11.8463	48.7896	-11.218	48.7471	-10.5478	48.7471	-9.25545	48.7471	-8.56695
48.9007	-2.79998	48.8033	-7.41275	48.8033	-9.49128	48.8033	-11.9717	48.8033	-12.234	48.7707	-12.0167	48.7707	-11.9657	48.9007	-11.8642	48.7896	-10.8088	48.7896	-9.54603	48.7896	-8.86841
48.9519	-2.83845	48.9007	-7.61977	48.9007	-9.74946	48.9007	-12.3022	48.9007	-12.5935	48.9007	-12.6171	48.9007	-12.6251	48.9393	-12.0201	48.9007	-11.4924	48.9007	-10.3071	48.9007	-9.65803
49.0405	-2.9051	48.9519	-7.7156	48.9519	-9.86485	48.9519	-12.4381	48.9519	-12.7397	48.9221	-12.6887	48.9221	-12.7017	49.0405	-12.4284	48.9393	-11.6492	48.9393	-10.4626	48.9393	-9.81425
49.0871	-2.93667	49.0405	-7.8816	49.0405	-10.0647	49.0405	-12.6735	49.0405	-12.993	49.0405	-13.0845	49.0405	-13.125	49.0757	-12.5927	49.0405	-12.0599	49.0405	-10.8699	49.0405	-10.2234
49.1678	-2.99134	49.0871	-7.95461	49.0871	-10.1479	49.0871	-12.7563	49.0871	-13.0796	49.06	-13.1402	49.06	-13.1933	49.1678	-13.0228	49.0757	-12.2481	49.0757	-11.1145	49.0757	-10.4914
49.2102	-3.01503	49.1678	-8.0811	49.1678	-10.2919	49.1678	-12.8997	49.1678	-13.2295	49.1678	-13.4478	49.1678	-13.5705	49.1998	-13.0797	49.1678	-12.741	49.1678	-11.755	49.1678	-11.1932
49.2837	-3.05607	49.2102	-8.13173	49.2102	-10.3442	49.2102	-12.9313	49.2102	-13.2558	49.1856	-13.4583	49.1856	-13.5837	49.2837	-13.229	49.1998	-12.8075	49.1998	-11.8453	49.1998	-11.2962
49.3222	-3.07291	49.2837	-8.21942	49.2837	-10.4348	49.2837	-12.986	49.2837	-13.3015	49.2837	-13.5168	49.2837	-13.657	49.3128	-13.2686	49.2837	-12.9815	49.2837	-12.082	49.2837	-11.5659
49.3891	-3.10207	49.3222	-8.25124	49.3222	-10.4618	49.3222	-12.9768	49.3222	-13.2794	49.2998	-13.5128	49.2998	-13.661	49.3891	-13.3723	49.3128	-13.045	49.3128	-12.2073	49.3128	-11.7189
49.4242	-3.1125	49.3891	-8.30634	49.3891	-10.5087	49.3891	-12.9608	49.3891	-13.2412	49.3891	-13.4905	49.3891	-13.6831	49.4156	-13.3259	49.3891	-13.2114	49.3891	-12.5357	49.3891	-12.1196
49.4851	-3.13058	49.4242	-8.32266	49.4242	-10.5158	49.4242	-12.9208	49.4242	-13.1814	49.4038	-13.4516	49.4038	-13.6423	49.4851	-13.2043	49.4156	-13.1771	49.4156	-12.5376	49.4156	-12.1404
49.5171	-3.13616	49.4851	-8.35092	49.4851	-10.5282	49.4851	-12.8515	49.4851	-13.0778	49.4851	-13.2368	49.4851	-13.4169	49.5093	-13.1299	49.4851	-13.0873	49.4851	-12.5426	49.4851	-12.1948
49.5725	-3.14582	49.5171	-8.35625	49.5171	-10.5222	49.5171	-12.7934	49.5171	-12.9955	49.4985	-13.1904	49.4985	-13.3703	49.5725	-12.9347	49.5093	-13.0276	49.5093	-12.5283	49.5093	-12.2029
49.6016	-3.14793	49.5725	-8.36549	49.5725	-10.5116	49.5725	-12.6928	49.5725	-12.8529	49.5725	-12.9338	49.5725	-13.1128	49.5945	-12.8145	49.5725	-12.8713	49.5725	-12.4908	49.5725	-12.224
49.6521	-3.15158	49.6016	-8.36383	49.6016	-10.498	49.6016	-12.6272	49.6016	-12.761	49.5847	-12.872	49.5847	-13.0441	49.6521	-12.4995	49.5945	-12.7572	49.5945	-12.4029	49.5945	-12.1512
49.6786	-3.15174	49.6521	-8.36094	49.6521	-10.4744	49.6521	-12.5136	49.6521	-12.6017	49.6521	-12.5304	49.6521	-12.6647	49.6721	-12.3646	49.6521	-12.4583	49.6521	-12.1726	49.6521	-11.9605
49.7245	-3.15202	49.6786	-8.35587	49.6786	-10.4581	49.6786	-12.4495	49.6786	-12.5113	49.6631	-12.4704	49.6631	-12.5978	49.7245	-12.0113	49.6721	-12.3262	49.6721	-12.0591	49.6721	-11.8588
49.7486	-3.15144	49.7245	-8.3471	49.7245	-10.4299	49.7245	-12.3383	49.7245	-12.3548	49.7245	-12.1385	49.7245	-12.228	49.7427	-11.868	49.7245	-11.98	49.7245	-11.7619	49.7245	-11.5924
49.7904	-3.15045	49.7486	-8.34133	49.7486	-10.4144	49.7486	-12.2816	49.7486	-12.2738	49.7346	-12.0793	49.7346	-12.1592	49.7904	-11.4924	49.7427	-11.8338	49.7427	-11.6208	49.7427	-11.4572
49.8123	-3.15002	49.7904	-8.33133	49.7904	-10.3877	49.7904	-12.1833	49.7904	-12.1335	49.7904	-11.7523	49.7904	-11.7791	49.807	-11.3554	49.7904	-11.4508	49.7904	-11.2511	49.7904	-11.1029
49.8504	-3.14928	49.8123	-8.32665	49.8123	-10.3753	49.8123	-12.1374	49.8123	-12.0665	49.7996	-11.7013	49.7996	-11.7188	49.8504	-10.9966	49.807	-11.3076	49.807	-11.1037	49.807	-10.9571
49.8704	-3.1495	49.8504	-8.31854	49.8504	-10.3538	49.8504	-12.0579	49.8504	-11.9504	49.8504	-11.4195	49.8504	-11.3852	49.8655	-10.8731	49.8504	-10.9325	49.8504	-10.7177	49.8504	-10.575
49.905	-3.14988	49.8704	-8.31594	49.8704	-10.3455	49.8704	-12.0241	49.8704	-11.8992	49.8588	-11.3769	49.8588	-11.3332	49.905	-10.5494	49.8655	-10.8001	49.8655	-10.5734	49.8655	-10.4285
49.9232	-3.15096	49.905	-8.31144	49.905	-10.3312	49.905	-11.9655	49.905	-11.8104	49.905	-11.1415	49.905	-11.0456	49.9188	-10.4443	49.905	-10.4535	49.905	-10.1956	49.905	-10.0446
49.9547	-3.15283	49.9232	-8.31128	49.9232	-10.3273	49.9232	-11.9435	49.9232	-11.7748	49.9126	-11.1088	49.9126	-11.0044	49.9547	-10.169	49.9188	-10.3382	49.9188	-10.0635	49.9188	-9.90752
49.9713	-3.15477	49.9547	-8.31099	49.9547	-10.3205	49.9547	-11.9054	49.9547	-11.7131	49.9547	-10.9278	49.9547	-10.7765	49.9672	-10.0838	49.9547	-10.0365	49.9547	-9.71772	49.9547	-9.54856
50	-3.15813	49.9713	-8.31321	49.9713	-10.3207	49.9713	-11.894	49.9713	-11.6916	49.9617	-10.9041	49.9617	-10.7453	50	-9.86062	49.9672	-9.94081	49.9672	-9.60248	49.9672	-9.42654
50.0169	-3.1612	50	-8.31706	50	-10.321	50	-11.8743	50	-11.6543	50	-10.7729	50	-10.5729	50.0128	-9.78785	50	-9.6902	50	-9.30064	50	-9.10692
50.0462	-3.16653	50.0169	-8.32206	50.0169	-10.3254	50.0169	-11.8721	50.0169	-11.6444	50.0071	-10.7559	50.0071	-10.5488	50.0462	-9.59725	50.0128	-9.60597	50.0128	-9.1932	50.0128	-8.9907
50.0635	-3.17091	50.0462	-8.33072	50.0462	-10.333	50.0462	-11.8682	50.0462	-11.6273	50.0462	-10.6616	50.0462	-10.416	50.0593	-9.54102	50.0462	-9.38535	50.0462	-8.9118	50.0462	-8.68626
50.0935	-3.17848	50.0635	-8.33894	50.0635	-10.3422	50.0635	-11.8763	50.0635	-11.6305	50.0534	-10.6526	50.0534	-10.4007	50.0935	-9.39374	50.0593	-9.31712	50.0593	-8.8175	50.0593	-8.5814
50.1112	-3.18425	50.0935	-8.35319	50.0935	-10.3581	50.0935	-11.8904	50.0935	-11.6361	50.0935	-10.6024	50.0935	-10.3162	50.1069	-9.35781	50.0935	-9.13839	50.0935	-8.57051	50.0935	-8.30673
50.1419	-3.19425	50.1112	-8.36499	50.1112	-10.3726	50.1112	-11.9097	50.1112	-11.6537	50.1009	-10.6023	50.1009	-10.311	50.1419	-9.26369	50.1069	-9.09046	50.1069	-8.49472	50.1069	-8.21901
50.16	-3.20145	50.1419	-8.38543	50.1419	-10.3977	50.1419	-11.9431	50.1419	-11.6841	50.1419	-10.6018	50.1419	-10.2822	50.1556	-9.25098	50.1419	-8.9649	50.1419	-8.29623	50.1419	-7.98922
50.1914	-3.21392	50.16	-8.40104	50.16	-10.4179	50.16	-11.9741	50.16	-11.7167	50.1495	-10.6114	50.1495	-10.2881	50.1914	-9.21768	50.1556	-8.94074	50.1556	-8.24362	50.1556	-7.92375
50.21	-3.2225	50.1914	-8.42808	50.1914	-10.4527	50.1914	-12.0278	50.1914	-11.7731	50.1914	-10.6644	50.1914	-10.3202	50.2054	-9.22995	50.1914	-8.87744	50.1914	-8.10582	50.1914	-7.75227
50.2421	-3.23736	50.21	-8.44757	50.21	-10.4786	50.21	-12.0704	50.21	-11.8208	50.1992	-10.6839	50.1992	-10.3374	50.2421	-9.2621	50.2054	-8.87931	50.2054	-8.07986	50.2054	-7.71306
50.2611	-3.24721	50.2421	-8.48134	50.2421	-10.5233	50.2421	-12.1443	50.2421	-11.9033	50.2421	-10.7916	50.2421	-10.4327	50.2564	-9.29978	50.2421	-8.88422	50.2421	-8.01184	50.2421	-7.61035
50.294	-3.26427	50.2611	-8.50466	50.2611	-10.5548	50.2611	-12.1983	50.2611	-11.9654	50.25	-10.8208	50.25	-10.4612	50.294	-9.39847	50.2564	-8.91296	50.2564	-8.01446	50.2564	-7.59986
50.3134	-3.27524	50.294	-8.54504	50.294	-10.6093	50.294	-12.2917	50.294	-12.0729	50.294	-10.9819	50.294	-10.6187	50.3086	-9.46056	50.294	-8.98823	50.294	-8.0213	50.294	-7.57236
50.347	-3.29423	50.3134	-8.57197	50.3134	-10.646	50.3134	-12.3559	50.3134	-12.1483	50.3021	-11.02	50.3021	-10.6578	50.347	-9.6232	50.3086	-9.04314	50.3086	-8.05273	50.3086	-7.59132
50.3669	-3.30613	50.347	-8.61861	50.347	-10.7096	50.347	-12.4672	50.347	-12.2788	50.347	-11.2306	50.347	-10.8736	50.3621	-9.70741	50.347	-9.18696	50.347	-8.13504	50.347	-7.64096
50.4014	-3.32673	50.3669	-8.6488	50.3669	-10.7511	50.3669	-12.5405	50.3669	-12.3656	50.3554	-11.2766	50.3554	-10.9219	50.4014	-9.928	50.3621	-9.2659	50.3621	-8.19383	50.3621	-7.68834
50.4217	-3.33934	50.4014	-8.70111	50.4014	-10.823	50.4014	-12.6675	50.4014	-12.5161	50.4014	-11.5305	50.4014	-11.1891	50.4167	-10.031	50.4014	-9.47265	50.4014	-8.34782	50.4014	-7.81245
50.457	-3.3612	50.4217	-8.73413	50.4217	-10.8686	50.4217	-12.7482	50.4217	-12.6123	50.4099	-11.5829	50.4099	-11.2451	50.457	-10.3007	50.4167	-9.57228	50.4167	-8.43107	50.4167	-7.8857
50.4778	-3.37433	50.457	-8.79134	50.457	-10.9476	50.457	-12.8879	50.457	-12.7789	50.457	-11.8722	50.457	-11.5547	50.4727	-10.4183	50.457	-9.83321	50.457	-8.64914	50.457	-8.07756
50.5139	-3.39709	50.4778	-8.82668	50.4778	-10.9965	50.4778	-12.9742	50.4778	-12.882	50.4657	-11.9293	50.4657	-11.6164	50.5139	-10.7264	50.4727	-9.9493	50.4727	-8.75281	50.4727	-8.17288
50.5352	-3.41056	50.5139	-8.88789	50.5139	-11.0812	50.5139	-13.1236	50.5139	-13.0605	50.5139	-12.2448	50.5139	-11.9576	50.53	-10.8542	50.5139	-10.2534	50.5139	-9.02437	50.5139	-8.42255
50.5721	-3.43389	50.5352	-8.92495	50.5352	-11.1325	50.5352	-13.2134	50.5352	-13.1679	50.5228	-12.3049	50.5228	-12.0231	50.5721	-11.1888	50.53	-10.3812	50.53	-9.14375	50.53	-8.53535
50.5939	-3.44751	50.5721	-8.98916	50.5721	-11.2213	50.5721	-13.369	50.5721	-13.3539	50.5721	-12.6369	50.5721	-12.3849	50.5886	-11.3221	50.5721	-10.7161	50.5721	-9.45642	50.5721	-8.83081
50.6317	-3.47111	50.5939	-9.02735	50.5939	-11.2741	50.5939	-13.4604	50.5939	-13.4629	50.5812	-12.6982	50.5812	-12.452	50.6317	-11.6713	50.5886	-10.8509	50.5886	-9.58648	50.5886	-8.95612
50.654	-3.48472	50.6317	-9.09351	50.6317	-11.3655	50.6317	-13.6187	50.6317	-13.6518	50.6317	-13.037	50.6317	-12.823	50.6486	-11.8059	50.6317	-11.204	50.6317	-9.92714	50.6317	-9.28434
50.6927	-3.50832	50.654	-9.13219	50.654	-11.4187	50.654	-13.7097	50.654	-13.76	50.6411	-13.0979	50.6411	-12.8899	50.6927	-12.1584	50.6486	-11.3413	50.6486	-10.063	50.6486	-9.41724
50.7155	-3.52179	50.6927	-9.19921	50.6927	-11.511	50.6927	-13.8673	50.6927	-13.9474	50.6927	-13.4346	50.6927	-13.2597	50.7099	-12.2904	50.6927	-11.7007	50.6927	-10.4188	50.6927	-9.76534
50.7551	-3.54513	50.7155	-9.23777	50.7155	-11.5639	50.7155	-13.9561	50.7155	-14.0526	50.7023	-13.4937	50.7023	-13.3247	50.7551	-12.6362	50.7099	-11.8362	50.7099	-10.556	50.7099	-9.90122
50.7785	-3.55832	50.7551	-9.30457	50.7551	-11.6554	50.7551	-14.1099	50.7551	-14.2347	50.7551	-13.8201	50.7551	-13.6838	50.7728	-12.7625	50.7551	-12.1911	50.7551	-10.9152	50.7551	-10.2571
50.819	-3.58117	50.7785	-9.34241	50.7785	-11.7069	50.7785	-14.1949	50.7785	-14.3347	50.7649	-13.8761	50.7649	-13.7455	50.819	-13.0931	50.7728	-12.3214	50.7728	-11.0498	50.7728	-10.392
50.8429	-3.59395	50.819	-9.40795	50.819	-11.7962	50.819	-14.342	50.819	-14.5081	50.819	-14.1856	50.819	-14.0865	50.8371	-13.2111	50.819	-12.6629	50.819	-11.4023	50.819	-10.7452
50.8844	-3.6161	50.8429	-9.44449	50.8429	-11.8455	50.8429	-14.4218	50.8429	-14.6014	50.829	-14.2376	50.829	-14.1437	50.8844	-13.52	50.8371	-12.7853	50.8371	-11.5311	50.8371	-10.8757
50.9089	-3.62835	50.8844	-9.50779	50.8844	-11.9311	50.8844	-14.5599	50.8844	-14.7631	50.8844	-14.5246	50.8844	-14.46	50.9029	-13.6278	50.8844	-13.1061	50.8844	-11.8686	50.8844	-11.2175
50.9513	-3.64958	50.9089	-9.54249	50.9089	-11.9775	50.9089	-14.6332	50.9089	-14.8484	50.8946	-14.5718	50.8946	-14.512	50.9513	-13.9102	50.9029	-13.2187	50.9029	-11.9892	50.9029	-11.341
50.9763	-3.66119	50.9513	-9.60261	50.9513	-12.058	50.9513	-14.7602	50.9513	-14.9961	50.9513	-14.8326	50.9513	-14.7996	50.9702	-14.0067	50.9513	-13.5135	50.9513	-12.3054	50.9513	-11.6646
51.0198	-3.6813	50.9763	-9.63501	50.9763	-12.1009	50.9763	-14.8262	50.9763	-15.0724	50.9618	-14.8746	50.9618	-14.8458	51.0198	-14.2593	50.9702	-13.6149	50.9702	-12.4162	50.9702	-11.7793
51.0454	-3.69215	51.0198	-9.69112	51.0198	-12.1751	51.0198	-14.9405	51.0198	-15.2045	51.0198	-15.1062	51.0198	-15.1012	51.0391	-14.3438	51.0198	-13.8803	51.0198	-12.7064	51.0198	-12.0796
51.0898	-3.71094	51.0454	-9.72078	51.0454	-12.2139	51.0454	-14.9985	51.0454	-15.2711	51.0305	-15.1426	51.0305	-15.1413	51.0898	-14.5651	51.0391	-13.9696	51.0391	-12.8063	51.0391	-12.1842
51.1161	-3.72092	51.0898	-9.77216	51.0898	-12.281	51.0898	-15.099	51.0898	-15.3864	51.0898	-15.3437	51.0898	-15.3634	51.1096	-14.6374	51.0898	-14.2036	51.0898	-13.068	51.0898	-12.4581
51.1616	-3.73821	51.1161	-9.79872	51.1161	-12.3151	51.1161	-15.1486	51.1161	-15.4429	51.1008	-15.3744	51.1008	-15.3974	51.1616	-14.8267	51.1096	-14.2807	51.1096	-13.1564	51.1096	-12.5518
51.1884	-3.74723	51.1616	-9.84472	51.1616	-12.3743	51.1616	-15.2344	51.1616	-15.5407	51.1616	-15.5443	51.1616	-15.5852	51.1818	-14.887	51.1616	-14.4826	51.1616	-13.3879	51.1616	-12.7972
51.2349	-3.76285	51.1884	-9.86789	51.1884	-12.4035	51.1884	-15.2753	51.1884	-15.587	51.1728	-15.5695	51.1728	-15.6131	51.2349	-15.0449	51.1818	-14.5475	51.1818	-13.4647	51.1818	-12.8798
51.2624	-3.77081	51.2349	-9.90801	51.2349	-12.4541	51.2349	-15.3461	51.2349	-15.6672	51.2349	-15.7086	51.2349	-15.7675	51.2557	-15.0935	51.2349	-14.7177	51.2349	-13.666	51.2349	-13.0963
51.3101	-3.7846	51.2624	-9.92755	51.2624	-12.4781	51.2624	-15.3782	51.2624	-15.7033	51.2465	-15.7283	51.2465	-15.7896	51.3101	-15.2211	51.2557	-14.7709	51.2557	-13.7314	51.2557	-13.1678
51.3382	-3.79142	51.3101	-9.96139	51.3101	-12.5196	51.3101	-15.4338	51.3101	-15.7659	51.3101	-15.8373	51.3101	-15.9113	51.3313	-15.2588	51.3101	-14.9103	51.3101	-13.9027	51.3101	-13.3552
51.3869	-3.80326	51.3382	-9.97714	51.3382	-12.5383	51.3382	-15.4573	51.3382	-15.7921	51.3218	-15.8518	51.3218	-15.9278	51.3869	-15.3577	51.3313	-14.9524	51.3313	-13.9571	51.3313	-13.4161
51.4157	-3.80889	51.3869	-10.0044	51.3869	-12.5705	51.3869	-15.4979	51.3869	-15.8376	51.3869	-15.9324	51.3869	-16.019	51.4087	-15.3852	51.3869	-15.0627	51.3869	-14.0998	51.3869	-13.5755
51.4656	-3.81866	51.4157	-10.0163	51.4157	-12.5837	51.4157	-15.5129	51.4157	-15.8543	51.399	-15.942	51.399	-16.0302	51.4656	-15.4574	51.4087	-15.0944	51.4087	-14.1439	51.4087	-13.6261
51.4951	-3.82306	51.4656	-10.0368	51.4656	-12.6066	51.4656	-15.5388	51.4656	-15.8833	51.4656	-15.9955	51.4656	-16.0924	51.4879	-15.4755	51.4656	-15.1775	51.4656	-14.2594	51.4656	-13.7586
51.5461	-3.83067	51.4951	-10.0447	51.4951	-12.6144	51.4951	-15.5456	51.4951	-15.891	51.4779	-16.0007	51.4779	-16.0988	51.5461	-15.5231	51.4879	-15.1996	51.4879	-14.2938	51.4879	-13.7996
51.5763	-3.8338	51.5461	-10.0584	51.5461	-12.6279	51.5461	-15.5575	51.5461	-15.9043	51.5461	-16.0292	51.5461	-16.1344	51.5689	-15.5326	51.5461	-15.2577	51.5461	-14.384	51.5461	-13.9071
51.6285	-3.83922	51.5763	-10.0623	51.5763	-12.6303	51.5763	-15.5565	51.5763	-15.9034	51.5588	-16.0302	51.5588	-16.1364	51.6285	-15.5577	51.5689	-15.2711	51.5689	-14.4095	51.5689	-13.9391
51.6594	-3.84105	51.6285	-10.0692	51.6285	-12.6346	51.6285	-15.5549	51.6285	-15.902	51.6285	-16.0356	51.6285	-16.1475	51.6518	-15.5596	51.6285	-15.3062	51.6285	-14.4762	51.6285	-14.0229
51.7129	-3.84424	51.6594	-10.0692	51.6594	-12.6318	51.6594	-15.5466	51.6594	-15.8932	51.6414	-16.0328	51.6414	-16.1455	51.7129	-15.5644	51.6518	-15.3117	51.6518	-14.4935	51.6518	-14.0467
51.7444	-3.84479	51.7129	-10.0693	51.7129	-12.627	51.7129	-15.5323	51.7129	-15.8781	51.7129	-16.0173	51.7129	-16.1345	51.7367	-15.5593	51.7129	-15.3261	51.7129	-14.5389	51.7129	-14.1091
51.7992	-3.84573	51.7444	-10.0656	51.7444	-12.6192	51.7444	-15.5172	51.7444	-15.862	51.7261	-16.0111	51.7261	-16.1288	51.7992	-15.5459	51.7367	-15.3245	51.7367	-14.5488	51.7367	-14.1253
51.8315	-3.845	51.7992	-10.0591	51.7992	-12.6057	51.7992	-15.491	51.7992	-15.8342	51.7992	-15.9765	51.7992	-16.0978	51.8236	-15.5346	51.7992	-15.3203	51.7992	-14.5746	51.7992	-14.1677
51.8875	-3.84373	51.8315	-10.0517	51.8315	-12.5931	51.8315	-15.4695	51.8315	-15.8114	51.8127	-15.9671	51.8127	-16.0889	51.8875	-15.5051	51.8236	-15.3124	51.8236	-14.5778	51.8236	-14.1771
51.9206	-3.84174	51.8875	-10.0388	51.8875	-12.5713	51.8875	-15.4323	51.8875	-15.7719	51.8875	-15.9155	51.8875	-16.04	51.9125	-15.4883	51.8875	-15.2915	51.8875	-14.5861	51.8875	-14.2016
51.9779	-3.83829	51.9206	-10.0278	51.9206	-12.5541	51.9206	-15.405	51.9206	-15.7431	51.9013	-15.9034	51.9013	-16.0283	51.9779	-15.4444	51.9125	-15.278	51.9125	-14.5832	51.9125	-14.2047
52.0117	-3.83508	51.9779	-10.0088	51.9779	-12.5244	51.9779	-15.3577	51.9779	-15.693	51.9779	-15.8364	51.9779	-15.9635	52.0034	-15.4228	51.9779	-15.2423	51.9779	-14.5757	51.9779	-14.2129
52.0704	-3.82951	52.0117	-9.99446	52.0117	-12.5029	52.0117	-15.3251	52.0117	-15.6586	51.9921	-15.8219	51.9921	-15.9492	52.0704	-15.3662	52.0034	-15.2238	52.0034	-14.5674	52.0034	-14.2104
52.105	-3.82511	52.0704	-9.96961	52.0704	-12.4657	52.0704	-15.2685	52.0704	-15.5991	52.0704	-15.7414	52.0704	-15.8704	52.0965	-15.3404	52.0704	-15.1751	52.0704	-14.5457	52.0704	-14.2039
52.1651	-3.81748	52.105	-9.95208	52.105	-12.4403	52.105	-15.231	52.105	-15.5597	52.0849	-15.7247	52.0849	-15.8539	52.1651	-15.2726	52.0965	-15.1521	52.0965	-14.5326	52.0965	-14.1964
52.2005	-3.81194	52.1651	-9.92171	52.1651	-12.3961	52.1651	-15.166	52.1651	-15.4916	52.1651	-15.6322	52.1651	-15.7626	52.1918	-15.2431	52.1651	-15.092	52.1651	-14.4982	52.1651	-14.1767
52.2619	-3.80235	52.2005	-9.90118	52.2005	-12.3669	52.2005	-15.1241	52.2005	-15.4478	52.1799	-15.6136	52.1799	-15.7442	52.2619	-15.1656	52.1918	-15.0652	52.1918	-14.4808	52.1918	-14.1646
52.2982	-3.79573	52.2619	-9.86562	52.2619	-12.3163	52.2619	-15.0516	52.2619	-15.372	52.2619	-15.5107	52.2619	-15.6421	52.2893	-15.1328	52.2619	-14.9949	52.2619	-14.4353	52.2619	-14.1331
52.3611	-3.78425	52.2982	-9.8423	52.2982	-12.2837	52.2982	-15.0058	52.2982	-15.3243	52.2771	-15.4904	52.2771	-15.6219	52.3611	-15.0469	52.2893	-14.9647	52.2893	-14.4141	52.2893	-14.1171
52.3982	-3.7766	52.3611	-9.8019	52.3611	-12.2272	52.3611	-14.9264	52.3611	-15.2417	52.3611	-15.3783	52.3611	-15.5105	52.3891	-15.0113	52.3611	-14.8857	52.3611	-14.3586	52.3611	-14.075
52.4626	-3.76335	52.3982	-9.77598	52.3982	-12.1914	52.3982	-14.8772	52.3982	-15.1905	52.3767	-15.3566	52.3767	-15.4889	52.4626	-14.9181	52.3891	-14.8526	52.3891	-14.334	52.3891	-14.0553
52.5006	-3.75474	52.4626	-9.73108	52.4626	-12.1294	52.4626	-14.7918	52.4626	-15.1019	52.4626	-15.2364	52.4626	-15.3692	52.4913	-14.8801	52.4626	-14.7659	52.4626	-14.2697	52.4626	-14.0038
52.5664	-3.73981	52.5006	-9.70278	52.5006	-12.0908	52.5006	-14.7394	52.5006	-15.0477	52.4785	-15.2135	52.4785	-15.3463	52.5664	-14.7805	52.4913	-14.7302	52.4913	-14.2422	52.4913	-13.9809
52.6053	-3.73029	52.5664	-9.65374	52.5664	-12.0238	52.5664	-14.6486	52.5664	-14.9539	52.5664	-15.0866	52.5664	-15.2197	52.5958	-14.7404	52.5664	-14.6369	52.5664	-14.1702	52.5664	-13.9211
52.6727	-3.71379	52.6053	-9.62324	52.6053	-11.9826	52.6053	-14.5935	52.6053	-14.8971	52.5827	-15.0625	52.5827	-15.1957	52.6727	-14.6354	52.5958	-14.599	52.5958	-14.1401	52.5958	-13.8954
52.7125	-3.70343	52.6727	-9.57041	52.6727	-11.9111	52.6727	-14.4981	52.6727	-14.7986	52.6727	-14.9296	52.6727	-15.0629	52.7028	-14.5936	52.6727	-14.4999	52.6727	-14.0613	52.6727	-13.8281
52.7815	-3.68547	52.7125	-9.53791	52.7125	-11.8675	52.7125	-14.4406	52.7125	-14.7396	52.6894	-14.9047	52.6894	-15.038	52.7815	-14.484	52.7028	-14.4602	52.7028	-14.0289	52.7028	-13.7999
52.8222	-3.67433	52.7815	-9.48162	52.7815	-11.792	52.7815	-14.3411	52.7815	-14.6372	52.7815	-14.7669	52.7815	-14.9003	52.8123	-14.4406	52.7815	-14.3562	52.7815	-13.9441	52.7815	-13.7261
52.8928	-3.65502	52.8222	-9.44732	52.8222	-11.7464	52.8222	-14.2815	52.8222	-14.5761	52.7986	-14.7412	52.7986	-14.8746	52.8928	-14.3271	52.8123	-14.3149	52.8123	-13.9098	52.8123	-13.6957
52.9345	-3.64316	52.8928	-9.3879	52.8928	-11.6673	52.8928	-14.1784	52.8928	-14.4704	52.8928	-14.599	52.8928	-14.7323	52.9243	-14.2824	52.8928	-14.2066	52.8928	-13.8198	52.8928	-13.616
53.0068	-3.62261	52.9345	-9.35198	52.9345	-11.6198	52.9345	-14.1172	52.9345	-14.4077	52.9103	-14.5726	52.9103	-14.706	53.0068	-14.1656	52.9243	-14.1639	52.9243	-13.7837	52.9243	-13.5837
53.0494	-3.61009	53.0068	-9.28974	53.0068	-11.5375	53.0068	-14.011	53.0068	-14.2991	53.0068	-14.4271	53.0068	-14.5604	53.039	-14.1199	53.0068	-14.0521	53.0068	-13.6892	53.0068	-13.499
53.1233	-3.5884	53.0494	-9.25236	53.0494	-11.4884	53.0494	-13.9483	53.0494	-14.2351	53.0246	-14.4002	53.0246	-14.5335	53.1233	-14.0003	53.039	-14.0083	53.039	-13.6516	53.039	-13.4649
53.167	-3.57528	53.1233	-9.18761	53.1233	-11.4033	53.1233	-13.8396	53.1233	-14.1241	53.1233	-14.2516	53.1233	-14.3847	53.1563	-13.9538	53.1233	-13.8934	53.1233	-13.5531	53.1233	-13.3756
53.2427	-3.55255	53.167	-9.14895	53.167	-11.3527	53.167	-13.7756	53.167	-14.0589	53.1416	-14.2243	53.1416	-14.3574	53.2427	-13.8319	53.1563	-13.8486	53.1563	-13.5142	53.1563	-13.3401
53.2874	-3.53889	53.2427	-9.08196	53.2427	-11.2652	53.2427	-13.6648	53.2427	-13.9459	53.2427	-14.0734	53.2427	-14.2065	53.2764	-13.7846	53.2427	-13.7313	53.2427	-13.4124	53.2427	-13.247
53.3648	-3.51522	53.2874	-9.04217	53.2874	-11.2134	53.2874	-13.5997	53.2874	-13.8798	53.2614	-14.0458	53.2614	-14.1787	53.3648	-13.6609	53.2764	-13.6857	53.2764	-13.3724	53.2764	-13.2101
53.4105	-3.50107	53.3648	-8.97322	53.3648	-11.1238	53.3648	-13.4871	53.3648	-13.7652	53.3648	-13.8929	53.3648	-14.0256	53.3993	-13.6131	53.3648	-13.5663	53.3648	-13.2676	53.3648	-13.1134
53.4898	-3.47656	53.4105	-8.93244	53.4105	-11.071	53.4105	-13.4213	53.4105	-13.6983	53.3839	-13.865	53.3839	-13.9977	53.4898	-13.4879	53.3993	-13.52	53.3993	-13.2266	53.3993	-13.0755
53.5366	-3.46197	53.4898	-8.86179	53.4898	-10.9796	53.4898	-13.3073	53.4898	-13.5825	53.4898	-13.7108	53.4898	-13.8433	53.5251	-13.4397	53.4898	-13.3989	53.4898	-13.1194	53.4898	-12.976
53.6177	-3.4367	53.5366	-8.82016	53.5366	-10.9259	53.5366	-13.2408	53.5366	-13.5151	53.5094	-13.6827	53.5094	-13.8152	53.6177	-13.3133	53.5251	-13.3522	53.5251	-13.0776	53.5251	-12.9369
53.6656	-3.42173	53.6177	-8.74803	53.6177	-10.8329	53.6177	-13.1257	53.6177	-13.3983	53.6177	-13.5273	53.6177	-13.6594	53.6538	-13.2648	53.6177	-13.2297	53.6177	-12.9681	53.6177	-12.8347
53.7486	-3.39579	53.6656	-8.70568	53.6656	-10.7786	53.6656	-13.0587	53.6656	-13.3305	53.6377	-13.4991	53.6377	-13.6312	53.7486	-13.1376	53.6538	-13.1825	53.6538	-12.9257	53.6538	-12.7949
53.7976	-3.38048	53.7486	-8.6323	53.7486	-10.6844	53.7486	-12.9428	53.7486	-13.213	53.7486	-13.3431	53.7486	-13.4749	53.7856	-13.0888	53.7486	-13.059	53.7486	-12.8145	53.7486	-12.6906
53.8825	-3.35396	53.7976	-8.58934	53.7976	-10.6294	53.7976	-12.8755	53.7976	-13.1449	53.7691	-13.3148	53.7691	-13.4465	53.8825	-12.961	53.7856	-13.0116	53.7856	-12.7715	53.7856	-12.65
53.9327	-3.33835	53.8825	-8.51492	53.8825	-10.5343	53.8825	-12.7589	53.8825	-13.027	53.8825	-13.1582	53.8825	-13.2896	53.9204	-12.9121	53.8825	-12.8872	53.8825	-12.6587	53.8825	-12.5437
54.0196	-3.31132	53.9327	-8.47147	53.9327	-10.4789	53.9327	-12.6915	53.9327	-12.9588	53.9035	-13.1298	53.9035	-13.2612	54.0196	-12.784	53.9204	-12.8396	53.9204	-12.6153	53.9204	-12.5026
54.071	-3.29546	54.0196	-8.39619	54.0196	-10.3829	54.0196	-12.5746	54.0196	-12.8406	54.0196	-12.9732	54.0196	-13.1042	54.0584	-12.735	54.0196	-12.7148	54.0196	-12.5014	54.0196	-12.3948
54.1599	-3.26798	54.071	-8.35234	54.071	-10.3272	54.071	-12.507	54.071	-12.7724	54.0411	-12.9449	54.0411	-13.0758	54.1599	-12.6067	54.0584	-12.6669	54.0584	-12.4575	54.0584	-12.3531
54.2125	-3.25191	54.1599	-8.27638	54.1599	-10.2307	54.1599	-12.39	54.1599	-12.6542	54.1599	-12.7881	54.1599	-12.9186	54.1996	-12.5577	54.1599	-12.5417	54.1599	-12.3426	54.1599	-12.2438
54.3035	-3.22406	54.2125	-8.23223	54.2125	-10.1748	54.2125	-12.3224	54.2125	-12.586	54.1819	-12.7598	54.1819	-12.8902	54.3035	-12.4294	54.1996	-12.4939	54.1996	-12.2984	54.1996	-12.2017
54.3573	-3.2078	54.3035	-8.15575	54.3035	-10.0779	54.3035	-12.2054	54.3035	-12.4679	54.3035	-12.6035	54.3035	-12.7335	54.3441	-12.3805	54.3035	-12.3685	54.3035	-12.1828	54.3035	-12.0915
54.4505	-3.17964	54.3573	-8.11138	54.3573	-10.0218	54.3573	-12.138	54.3573	-12.3998	54.3261	-12.5752	54.3261	-12.7052	54.4505	-12.2523	54.3441	-12.3206	54.3441	-12.1385	54.3441	-12.049
54.5055	-3.16324	54.4505	-8.03452	54.4505	-9.92471	54.4505	-12.0211	54.4505	-12.282	54.4505	-12.4191	54.4505	-12.5486	54.492	-12.2035	54.4505	-12.1952	54.4505	-12.0222	54.4505	-11.9378
54.6009	-3.13484	54.5055	-7.99002	54.5055	-9.86863	54.5055	-11.9539	54.5055	-12.2142	54.4735	-12.391	54.4735	-12.5204	54.6009	-12.0757	54.492	-12.1474	54.492	-11.9777	54.492	-11.8951
54.6572	-3.11832	54.6009	-7.91293	54.6009	-9.77148	54.6009	-11.8374	54.6009	-12.0967	54.6009	-12.2356	54.6009	-12.3645	54.6434	-12.027	54.6009	-12.0222	54.6009	-11.8611	54.6009	-11.7832
54.7548	-3.08971	54.6572	-7.86835	54.6572	-9.71545	54.6572	-11.7704	54.6572	-12.0292	54.6245	-12.2076	54.6245	-12.3364	54.7548	-11.8996	54.6434	-11.9745	54.6434	-11.8165	54.6434	-11.7403
54.8125	-3.07311	54.7548	-7.79114	54.7548	-9.61838	54.7548	-11.6543	54.7548	-11.9122	54.7548	-12.0527	54.7548	-12.181	54.7983	-11.8511	54.7548	-11.8495	54.7548	-11.6996	54.7548	-11.6278
54.9123	-3.04436	54.8125	-7.74657	54.8125	-9.56247	54.8125	-11.5876	54.8125	-11.845	54.7789	-12.0249	54.7789	-12.153	54.9123	-11.7242	54.7983	-11.8019	54.7983	-11.6549	54.7983	-11.5848
54.9713	-3.0277	54.9123	-7.66935	54.9123	-9.46561	54.9123	-11.4721	54.9123	-11.7286	54.9123	-11.871	54.9123	-11.9986	54.9569	-11.6759	54.9123	-11.6774	54.9123	-11.538	54.9123	-11.472
55.0735	-2.99885	54.9713	-7.62484	54.9713	-9.40989	54.9713	-11.4058	54.9713	-11.6618	54.937	-11.8433	54.937	-11.9708	55.0735	-11.5496	54.9569	-11.63	54.9569	-11.4933	54.9569	-11.4288
55.1339	-2.98216	55.0735	-7.54772	55.0735	-9.31335	55.0735	-11.291	55.0735	-11.5461	55.0735	-11.6901	55.0735	-11.817	55.1191	-11.5016	55.0735	-11.5058	55.0735	-11.3763	55.0735	-11.3158
55.2385	-2.95324	55.1339	-7.50331	55.1339	-9.25786	55.1339	-11.2251	55.1339	-11.4798	55.0988	-11.6626	55.0988	-11.7894	55.2385	-11.3759	55.1191	-11.4586	55.1191	-11.3317	55.1191	-11.2726
55.3003	-2.93654	55.2385	-7.42638	55.2385	-9.16175	55.2385	-11.111	55.2385	-11.3648	55.2385	-11.5106	55.2385	-11.6368	55.2852	-11.3282	55.2385	-11.3351	55.2385	-11.215	55.2385	-11.1594
55.4074	-2.9076	55.3003	-7.38213	55.3003	-9.10656	55.3003	-11.0456	55.3003	-11.2989	55.2644	-11.4832	55.2644	-11.6093	55.4074	-11.2032	55.2852	-11.2881	55.2852	-11.1704	55.2852	-11.1162
55.4706	-2.89091	55.4074	-7.30547	55.4074	-9.01095	55.4074	-10.9323	55.4074	-11.1848	55.4074	-11.3321	55.4074	-11.4576	55.4551	-11.1559	55.4074	-11.1651	55.4074	-11.0538	55.4074	-11.003
55.5802	-2.86199	55.4706	-7.26142	55.4706	-8.9561	55.4706	-10.8674	55.4706	-11.1194	55.4338	-11.305	55.4338	-11.4303	55.5802	-11.0317	55.4551	-11.1184	55.4551	-11.0094	55.4551	-10.9598
55.6449	-2.84533	55.5802	-7.18511	55.5802	-8.86108	55.5802	-10.7549	55.5802	-11.0062	55.5802	-11.1551	55.5802	-11.2798	55.629	-10.9846	55.5802	-10.9962	55.5802	-10.8931	55.5802	-10.8468
55.757	-2.81646	55.6449	-7.1413	55.6449	-8.80661	55.6449	-10.6906	55.6449	-10.9413	55.6073	-11.1282	55.6073	-11.2528	55.757	-10.8613	55.629	-10.9498	55.629	-10.8488	55.629	-10.8037
55.8232	-2.79984	55.757	-7.0654	55.757	-8.71224	55.757	-10.579	55.757	-10.829	55.757	-10.9794	55.757	-11.1033	55.807	-10.8146	55.757	-10.8282	55.757	-10.7329	55.757	-10.6908
55.938	-2.77105	55.8232	-7.02187	55.8232	-8.65819	55.8232	-10.5152	55.8232	-10.7647	55.7847	-10.9527	55.7847	-11.0764	55.938	-10.6922	55.807	-10.7821	55.807	-10.6888	55.807	-10.6478
56.0058	-2.75449	55.938	-6.94644	55.938	-8.56455	55.938	-10.4047	55.938	-10.6533	55.938	-10.8052	55.938	-10.9282	55.9892	-10.6458	55.938	-10.6614	55.938	-10.5734	55.938	-10.5352
56.1232	-2.72581	56.0058	-6.90321	56.0058	-8.51094	56.0058	-10.3414	56.0058	-10.5896	55.9664	-10.7788	55.9664	-10.9016	56.1232	-10.5243	55.9892	-10.6156	55.9892	-10.5295	55.9892	-10.4923
56.1926	-2.70933	56.1232	-6.82831	56.1232	-8.41807	56.1232	-10.2319	56.1232	-10.4792	56.1232	-10.6325	56.1232	-10.7546	56.1756	-10.4783	56.1232	-10.4957	56.1232	-10.4145	56.1232	-10.38
56.3128	-2.68077	56.1926	-6.78541	56.1926	-8.36493	56.1926	-10.1693	56.1926	-10.4161	56.1522	-10.6062	56.1522	-10.7282	56.3128	-10.3578	56.1756	-10.4502	56.1756	-10.3709	56.1756	-10.3373
56.3838	-2.66438	56.3128	-6.71109	56.3128	-8.27288	56.3128	-10.0608	56.3128	-10.3068	56.3128	-10.4613	56.3128	-10.5825	56.3664	-10.3122	56.3128	-10.3312	56.3128	-10.2565	56.3128	-10.2254
56.5067	-2.63598	56.3838	-6.66854	56.3838	-8.22024	56.3838	-9.99874	56.3838	-10.2442	56.3425	-10.4353	56.3425	-10.5563	56.5067	-10.1926	56.3664	-10.2861	56.3664	-10.2131	56.3664	-10.1828
56.5794	-2.61969	56.5067	-6.59483	56.5067	-8.12906	56.5067	-9.89131	56.5067	-10.1359	56.5067	-10.2916	56.5067	-10.4118	56.5616	-10.1474	56.5067	-10.1679	56.5067	-10.0993	56.5067	-10.0714
56.7053	-2.59146	56.5794	-6.55266	56.5794	-8.07694	56.5794	-9.82992	56.5794	-10.074	56.5372	-10.2659	56.5372	-10.3859	56.7053	-10.0289	56.5616	-10.1232	56.5616	-10.0561	56.5616	-10.0291
56.7796	-2.57528	56.7053	-6.47961	56.7053	-7.98665	56.7053	-9.72358	56.7053	-9.96681	56.7053	-10.1236	56.7053	-10.2428	56.7614	-9.98403	56.7053	-10.006	56.7053	-9.94307	56.7053	-9.91818
56.9085	-2.54725	56.7796	-6.43783	56.7796	-7.93506	56.7796	-9.66283	56.7796	-9.90553	56.7364	-10.0981	56.7364	-10.2171	56.9085	-9.86655	56.7614	-9.96162	56.7614	-9.90016	56.7614	-9.87605
56.9846	-2.53119	56.9085	-6.36546	56.9085	-7.8457	56.9085	-9.5576	56.9085	-9.79939	56.9085	-9.9571	56.9085	-10.0753	56.9659	-9.8221	56.9085	-9.84537	56.9085	-9.78777	56.9085	-9.7657
57.1164	-2.50336	56.9846	-6.3241	56.9846	-7.79467	56.9846	-9.49751	56.9846	-9.73875	56.9403	-9.93184	56.9403	-10.0499	57.1164	-9.70568	56.9659	-9.80137	56.9659	-9.74516	56.9659	-9.72382
57.1943	-2.48743	57.1164	-6.25244	57.1164	-7.70626	57.1164	-9.39341	57.1164	-9.6337	57.1164	-9.79229	57.1164	-9.90948	57.1752	-9.66163	57.1164	-9.68611	57.1164	-9.63354	57.1164	-9.6141
57.3292	-2.45982	57.1943	-6.2115	57.1943	-7.65579	57.1943	-9.33397	57.1943	-9.57371	57.149	-9.76727	57.149	-9.8843	57.3292	-9.54626	57.1752	-9.64248	57.1752	-9.59121	57.1752	-9.57246
57.4089	-2.44403	57.3292	-6.14058	57.3292	-7.56836	57.3292	-9.23101	57.3292	-9.46977	57.3292	-9.62907	57.3292	-9.74519	57.3894	-9.50263	57.3292	-9.52821	57.3292	-9.48034	57.3292	-9.46337
57.547	-2.41666	57.4089	-6.10008	57.4089	-7.51846	57.4089	-9.17223	57.4089	-9.41041	57.3626	-9.60432	57.3626	-9.72027	57.547	-9.38835	57.3894	-9.48497	57.3894	-9.43833	57.3894	-9.42199
57.6286	-2.40101	57.547	-6.02992	57.547	-7.43202	57.547	-9.07041	57.547	-9.30759	57.547	-9.46754	57.547	-9.58258	57.6086	-9.34513	57.547	-9.37173	57.547	-9.32828	57.547	-9.31361
57.7699	-2.37389	57.6286	-5.98987	57.6286	-7.3827	57.6286	-9.0123	57.6286	-9.24889	57.5812	-9.44303	57.5812	-9.55791	57.7699	-9.23193	57.6086	-9.32888	57.6086	-9.28658	57.6086	-9.2725
57.8534	-2.35838	57.7699	-5.92048	57.7699	-7.29727	57.7699	-8.91164	57.7699	-9.14719	57.7699	-9.30763	57.7699	-9.42156	57.8329	-9.18913	57.7699	-9.21665	57.7699	-9.17735	57.7699	-9.16482
57.998	-2.33152	57.8534	-5.88088	57.8534	-7.24854	57.8534	-8.8542	57.8534	-9.08913	57.8048	-9.28338	57.8048	-9.39715	57.998	-9.07703	57.8329	-9.1742	57.8329	-9.13597	57.8329	-9.124
58.0834	-2.31616	57.998	-5.81228	57.998	-7.16412	57.998	-8.7547	57.998	-8.98856	57.998	-9.14941	57.998	-9.26222	58.0625	-9.03465	57.998	-9.06302	57.998	-9.0276	57.998	-9.01708
58.2314	-2.28957	58.0834	-5.77315	58.0834	-7.11599	58.0834	-8.69792	58.0834	-8.93115	58.0338	-9.12542	58.0338	-9.23805	58.2314	-8.92364	58.0625	-9.02097	58.0625	-8.98656	58.0625	-8.97655
58.3189	-2.27437	58.2314	-5.70535	58.2314	-7.0326	58.2314	-8.59958	58.2314	-8.8317	58.2314	-8.99283	58.2314	-9.1045	58.2975	-8.88169	58.2314	-8.91083	58.2314	-8.87905	58.2314	-8.87039
58.4704	-2.24805	58.3189	-5.66669	58.3189	-6.98506	58.3189	-8.54348	58.3189	-8.77495	58.2681	-8.9691	58.2681	-9.08058	58.4704	-8.77179	58.2975	-8.86918	58.2975	-8.83835	58.2975	-8.83017
58.5598	-2.23302	58.4704	-5.5997	58.4704	-6.90271	58.4704	-8.44629	58.4704	-8.67663	58.4704	-8.83794	58.4704	-8.94844	58.5379	-8.73026	58.4704	-8.7601	58.4704	-8.73173	58.4704	-8.72482
58.7149	-2.20698	58.5598	-5.56151	58.5598	-6.85577	58.5598	-8.39086	58.5598	-8.62052	58.5078	-8.81446	58.5078	-8.92478	58.7149	-8.62147	58.5379	-8.71886	58.5379	-8.69137	58.5379	-8.6849
58.8064	-2.19211	58.7149	-5.49534	58.7149	-6.77446	58.7149	-8.29484	58.7149	-8.52333	58.7149	-8.6847	58.7149	-8.79402	58.784	-8.58036	58.7149	-8.61083	58.7149	-8.58566	58.7149	-8.58036
58.9651	-2.16636	58.8064	-5.45763	58.8064	-6.72812	58.8064	-8.24008	58.8064	-8.46787	58.7532	-8.66147	58.7532	-8.77061	58.9651	-8.47269	58.784	-8.57	58.784	-8.54565	58.784	-8.54077
59.0588	-2.15166	58.9651	-5.39229	58.9651	-6.64785	58.9651	-8.14521	58.9651	-8.3718	58.9651	-8.53313	58.9651	-8.64126	59.0359	-8.432	58.9651	-8.46305	58.9651	-8.44086	58.9651	-8.43707
59.2212	-2.12619	59.0588	-5.35505	59.0588	-6.60211	59.0588	-8.09111	59.0588	-8.31699	59.0043	-8.51016	59.0043	-8.6181	59.2212	-8.32544	59.0359	-8.42262	59.0359	-8.40121	59.0359	-8.39781
59.3171	-2.11167	59.2212	-5.29054	59.2212	-6.52288	59.2212	-7.9974	59.2212	-8.22204	59.2212	-8.38322	59.2212	-8.49013	59.2936	-8.28519	59.2212	-8.31673	59.2212	-8.29734	59.2212	-8.29496
59.4833	-2.0865	59.3171	-5.25378	59.3171	-6.47774	59.3171	-7.94397	59.3171	-8.16787	59.2613	-8.3605	59.2613	-8.46723	59.4833	-8.17974	59.2936	-8.27672	59.2936	-8.25805	59.2936	-8.25602
59.5814	-2.07214	59.4833	-5.19011	59.4833	-6.39955	59.4833	-7.85141	59.4833	-8.07404	59.4833	-8.23497	59.4833	-8.34067	59.5574	-8.13991	59.4833	-8.17191	59.4833	-8.15514	59.4833	-8.15405
59.7515	-2.04727	59.5814	-5.15383	59.5814	-6.35501	59.5814	-7.79864	59.5814	-8.02052	59.5244	-8.2125	59.5244	-8.31801	59.7515	-8.03558	59.5574	-8.13231	59.5574	-8.11621	59.5574	-8.11545
59.852	-2.03309	59.7515	-5.09099	59.7515	-6.27786	59.7515	-7.70722	59.7515	-7.9278	59.7515	-8.08837	59.7515	-8.19283	59.8273	-7.99618	59.7515	-8.02857	59.7515	-8.01424	59.7515	-8.01436
60.026	-2.00853	59.852	-5.05519	59.852	-6.23393	59.852	-7.65511	59.852	-7.87491	59.7936	-8.06615	59.7936	-8.17042	60.026	-7.89297	59.8273	-7.98938	59.8273	-7.97568	59.8273	-7.9761
60.1288	-1.99452	60.026	-4.99319	60.026	-6.15781	60.026	-7.56483	60.026	-7.7833	60.026	-7.94342	60.026	-8.04664	60.1036	-7.85399	60.026	-7.88673	60.026	-7.87467	60.026	-7.87591
60.3069	-1.97026	60.1288	-4.95787	60.1288	-6.11447	60.1288	-7.51337	60.1288	-7.73105	60.069	-7.92146	60.069	-8.02449	60.3069	-7.75189	60.1036	-7.84795	60.1036	-7.83648	60.1036	-7.838
60.4121	-1.95643	60.3069	-4.8967	60.3069	-6.03938	60.3069	-7.42423	60.3069	-7.64055	60.3069	-7.80011	60.3069	-7.90208	60.3863	-7.71334	60.3069	-7.74637	60.3069	-7.73644	60.3069	-7.73871
60.5944	-1.93247	60.4121	-4.86186	60.4121	-5.99663	60.4121	-7.37342	60.4121	-7.58893	60.351	-7.7784	60.351	-7.88017	60.5944	-7.61235	60.3863	-7.70801	60.3863	-7.69862	60.3863	-7.70116
60.7021	-1.91881	60.5944	-4.80152	60.5944	-5.92258	60.5944	-7.2854	60.5944	-7.49952	60.5944	-7.65844	60.5944	-7.75915	60.6757	-7.57422	60.5944	-7.60751	60.5944	-7.59957	60.5944	-7.60279
60.8886	-1.89516	60.7021	-4.76716	60.7021	-5.88042	60.7021	-7.23524	60.7021	-7.44854	60.6395	-7.63698	60.6395	-7.7375	60.8886	-7.47435	60.6757	-7.56956	60.6757	-7.56212	60.6757	-7.56559
60.9989	-1.88169	60.8886	-4.70764	60.8886	-5.80738	60.8886	-7.14834	60.8886	-7.36021	60.8886	-7.5184	60.8886	-7.61784	60.9718	-7.43664	60.8886	-7.47014	60.8886	-7.46404	60.8886	-7.46814
61.1898	-1.85834	60.9989	-4.67376	60.9989	-5.76581	60.9989	-7.09882	60.9989	-7.30986	60.9348	-7.49719	60.9348	-7.59644	61.1898	-7.33788	60.9718	-7.4326	60.9718	-7.42697	60.9718	-7.4313
61.3026	-1.84504	61.1898	-4.61507	61.1898	-5.69379	61.1898	-7.01303	61.1898	-7.22262	61.1898	-7.37999	61.1898	-7.47816	61.2749	-7.3006	61.1898	-7.33426	61.1898	-7.32988	61.1898	-7.3348
61.4979	-1.82201	61.3026	-4.58167	61.3026	-5.65279	61.3026	-6.96415	61.3026	-7.17288	61.237	-7.35903	61.237	-7.457	61.4979	-7.20294	61.2749	-7.29713	61.2749	-7.2932	61.2749	-7.29831
61.6134	-1.80888	61.4979	-4.5238	61.4979	-5.58178	61.4979	-6.87947	61.4979	-7.08673	61.4979	-7.24319	61.4979	-7.34008	61.5851	-7.16608	61.4979	-7.19988	61.4979	-7.1971	61.4979	-7.20275
61.8133	-1.78615	61.6134	-4.49086	61.6134	-5.54137	61.6134	-6.83122	61.6134	-7.03761	61.5463	-7.22247	61.5463	-7.31917	61.8133	-7.06953	61.5851	-7.16316	61.5851	-7.16079	61.5851	-7.16663
61.9315	-1.77321	61.8133	-4.43381	61.8133	-5.47136	61.8133	-6.74763	61.8133	-6.95252	61.8133	-7.10801	61.8133	-7.20362	61.9025	-7.03308	61.8133	-7.06698	61.8133	-7.06568	61.8133	-7.07202
62.1361	-1.75079	61.9315	-4.40134	61.9315	-5.43151	61.9315	-6.70001	61.9315	-6.90402	61.8628	-7.08753	61.8628	-7.18295	62.1361	-6.93763	61.9025	-7.03068	61.9025	-7.02976	61.9025	-7.03626
62.257	-1.73802	62.1361	-4.3451	62.1361	-5.36249	62.1361	-6.61751	62.1361	-6.82	62.1361	-6.97442	62.1361	-7.06875	62.2274	-6.90161	62.1361	-6.93558	62.1361	-6.93565	62.1361	-6.94261
62.4664	-1.7159	62.257	-4.3131	62.257	-5.32322	62.257	-6.57052	62.257	-6.7721	62.1867	-6.95419	62.1867	-7.04833	62.4664	-6.80726	62.2274	-6.89968	62.2274	-6.90011	62.2274	-6.90722
62.5901	-1.70331	62.4664	-4.25766	62.4664	-5.25519	62.4664	-6.4891	62.4664	-6.68914	62.4664	-6.84243	62.4664	-6.93548	62.5598	-6.77166	62.4664	-6.80566	62.4664	-6.80701	62.4664	-6.81453
62.8045	-1.6815	62.5901	-4.22612	62.5901	-5.21648	62.5901	-6.44272	62.5901	-6.64185	62.5182	-6.82245	62.5182	-6.9153	62.8045	-6.67841	62.5598	-6.77017	62.5598	-6.77185	62.5598	-6.77951
62.9311	-1.66908	62.8045	-4.17149	62.8045	-5.14942	62.8045	-6.36238	62.8045	-6.55994	62.8045	-6.71203	62.8045	-6.8038	62.9001	-6.64322	62.8045	-6.67722	62.8045	-6.67975	62.8045	-6.68779
63.1505	-1.64757	62.9311	-4.14041	62.9311	-5.11127	62.9311	-6.31661	62.9311	-6.51326	62.8575	-6.69229	62.8575	-6.78386	63.1505	-6.55106	62.9001	-6.64215	62.9001	-6.64497	62.9001	-6.65314
63.28	-1.63533	63.1505	-4.08656	63.1505	-5.04518	63.1505	-6.23733	63.1505	-6.43239	63.1505	-6.58321	63.1505	-6.6737	63.2483	-6.51629	63.1505	-6.55027	63.1505	-6.55388	63.1505	-6.5624
63.5045	-1.61413	63.28	-4.05594	63.28	-5.00758	63.28	-6.19218	63.28	-6.38631	63.2047	-6.56371	63.2047	-6.654	63.5045	-6.42522	63.2483	-6.5156	63.2483	-6.51949	63.2483	-6.52812
63.6372	-1.60206	63.5045	-4.00288	63.5045	-4.94245	63.5045	-6.11396	63.5045	-6.30648	63.5045	-6.45597	63.5045	-6.54517	63.6046	-6.39087	63.5045	-6.42479	63.5045	-6.42941	63.5045	-6.43835
63.8669	-1.58115	63.6372	-3.97271	63.6372	-4.9054	63.6372	-6.06941	63.6372	-6.26099	63.5601	-6.43671	63.5601	-6.52572	63.8669	-6.30088	63.6046	-6.39053	63.6046	-6.3954	63.6046	-6.40445
64.0026	-1.56926	63.8669	-3.92043	63.8669	-4.84122	63.8669	-5.99223	63.8669	-6.18219	63.8669	-6.33029	63.8669	-6.41822	63.9694	-6.26694	63.8669	-6.30079	63.8669	-6.30633	63.8669	-6.31566
64.2377	-1.54865	64.0026	-3.8907	64.0026	-4.80471	64.0026	-5.94828	64.0026	-6.1373	63.9237	-6.31127	63.9237	-6.399	64.2377	-6.17804	63.9694	-6.26694	63.9694	-6.27271	63.9694	-6.28213
64.3766	-1.53693	64.2377	-3.83921	64.2377	-4.74147	64.2377	-5.87215	64.2377	-6.05952	64.2377	-6.20617	64.2377	-6.29282	64.3426	-6.14451	64.2377	-6.17827	64.2377	-6.18465	64.2377	-6.19433
64.6173	-1.51662	64.3766	-3.80992	64.3766	-4.7055	64.3766	-5.8288	64.3766	-6.01521	64.2959	-6.18739	64.2959	-6.27385	64.6173	-6.0567	64.3426	-6.14482	64.3426	-6.15142	64.3426	-6.16118
64.7594	-1.50507	64.6173	-3.75919	64.6173	-4.6432	64.6173	-5.75369	64.6173	-5.93846	64.6173	-6.0836	64.6173	-6.16899	64.7246	-6.02358	64.6173	-6.05721	64.6173	-6.06437	64.6173	-6.07436
65.0057	-1.48506	64.7594	-3.73034	64.7594	-4.60776	64.7594	-5.71093	64.7594	-5.89473	64.6768	-6.06505	64.6768	-6.15025	65.0057	-5.93684	64.7246	-6.02417	64.7246	-6.03153	64.7246	-6.0416
65.1512	-1.47367	65.0057	-3.68037	65.0057	-4.54638	65.0057	-5.63685	65.0057	-5.81899	65.0057	-5.96258	65.0057	-6.0467	65.1155	-5.90413	65.0057	-5.93762	65.0057	-5.94549	65.0057	-5.95577
65.4032	-1.45396	65.1512	-3.65196	65.1512	-4.51147	65.1512	-5.59468	65.1512	-5.77584	65.0666	-5.94427	65.0666	-6.02819	65.4032	-5.81846	65.1155	-5.90498	65.1155	-5.91303	65.1155	-5.92337
65.5521	-1.44274	65.4032	-3.60274	65.4032	-4.451	65.4032	-5.52162	65.4032	-5.7011	65.4032	-5.84309	65.4032	-5.92596	65.5156	-5.78616	65.4032	-5.81949	65.4032	-5.82801	65.4032	-5.83853
65.81	-1.42331	65.5521	-3.57476	65.5521	-4.41662	65.5521	-5.48002	65.5521	-5.65854	65.4655	-5.82502	65.4655	-5.90769	65.81	-5.70157	65.5156	-5.78726	65.5156	-5.79594	65.5156	-5.80651
65.9624	-1.41227	65.81	-3.52629	65.81	-4.35706	65.81	-5.40797	65.81	-5.58479	65.81	-5.72514	65.81	-5.80675	65.925	-5.66968	65.81	-5.70283	65.81	-5.71193	65.81	-5.72265
66.2263	-1.39313	65.9624	-3.49873	65.9624	-4.32319	65.9624	-5.36695	65.9624	-5.5428	65.8738	-5.7073	65.8738	-5.78872	66.2263	-5.58615	65.925	-5.67099	65.925	-5.68024	65.925	-5.69102
66.3823	-1.38224	66.2263	-3.451	66.2263	-4.26452	66.2263	-5.2959	66.2263	-5.47005	66.2263	-5.60871	66.2263	-5.68907	66.3441	-5.55466	66.2263	-5.58762	66.2263	-5.59725	66.2263	-5.60815
66.6524	-1.36339	66.3823	-3.42387	66.3823	-4.23117	66.3823	-5.25546	66.3823	-5.42862	66.2916	-5.5911	66.2916	-5.67127	66.6524	-5.47219	66.3441	-5.55618	66.3441	-5.56595	66.3441	-5.5769
66.812	-1.35267	66.6524	-3.37687	66.6524	-4.17339	66.6524	-5.1854	66.6524	-5.35686	66.6524	-5.4938	66.6524	-5.57292	66.7729	-5.44111	66.6524	-5.47386	66.6524	-5.48396	66.6524	-5.49503
67.0885	-1.33411	66.812	-3.35015	66.812	-4.14054	66.812	-5.14553	66.812	-5.316	66.7192	-5.47642	66.7192	-5.55536	67.0885	-5.35971	66.7729	-5.44283	66.7729	-5.45305	66.7729	-5.46416
67.2518	-1.32355	67.0885	-3.30388	67.0885	-4.08364	67.0885	-5.07646	67.0885	-5.24521	67.0885	-5.38039	67.0885	-5.45829	67.2118	-5.32903	67.0885	-5.36155	67.0885	-5.37208	67.0885	-5.38329
67.5348	-1.30527	67.2518	-3.27758	67.2518	-4.0513	67.2518	-5.03715	67.2518	-5.20491	67.1569	-5.36324	67.1569	-5.44096	67.5348	-5.24868	67.2118	-5.33092	67.2118	-5.34155	67.2118	-5.3528
67.7019	-1.29487	67.5348	-3.23202	67.5348	-3.99527	67.5348	-4.96906	67.5348	-5.1351	67.5348	-5.26849	67.5348	-5.34517	67.6609	-5.21841	67.5348	-5.25068	67.5348	-5.2616	67.5348	-5.27292
67.9915	-1.27687	67.7019	-3.20613	67.7019	-3.96342	67.7019	-4.93031	67.7019	-5.09536	67.6047	-5.25157	67.6047	-5.32807	67.9915	-5.13911	67.6609	-5.22045	67.6609	-5.23145	67.6609	-5.24281
68.1625	-1.26664	67.9915	-3.16128	67.9915	-3.90825	67.9915	-4.86319	67.9915	-5.02652	67.9915	-5.15809	67.9915	-5.23356	68.1206	-5.10924	67.9915	-5.14126	67.9915	-5.15251	67.9915	-5.16393
68.4589	-1.24891	68.1625	-3.13579	68.1625	-3.8769	68.1625	-4.825	68.1625	-4.98734	68.0631	-5.1414	68.0631	-5.21668	68.4589	-5.03099	68.1206	-5.11142	68.1206	-5.12275	68.1206	-5.13419
68.6339	-1.23883	68.4589	-3.09165	68.4589	-3.82258	68.4589	-4.75884	68.4589	-4.91945	68.4589	-5.04918	68.4589	-5.12344	68.591	-5.00152	68.4589	-5.03327	68.4589	-5.04481	68.4589	-5.05631
68.9372	-1.22138	68.6339	-3.06657	68.6339	-3.79172	68.6339	-4.7212	68.6339	-4.88082	68.5322	-5.03272	68.5322	-5.10679	68.9372	-4.92432	68.591	-5.00383	68.591	-5.01544	68.591	-5.02695
69.1164	-1.21146	68.9372	-3.02312	68.9372	-3.73825	68.9372	-4.656	68.9372	-4.81389	68.9372	-4.94175	68.9372	-5.01482	69.0725	-4.89524	68.9372	-4.92671	68.9372	-4.93851	68.9372	-4.95006
69.4268	-1.19428	69.1164	-2.99843	69.1164	-3.70786	69.1164	-4.61891	69.1164	-4.77581	69.0123	-4.92551	69.0123	-4.9984	69.4268	-4.81908	69.0725	-4.89767	69.0725	-4.90953	69.0725	-4.92108
69.6101	-1.18452	69.4268	-2.95567	69.4268	-3.65523	69.4268	-4.55466	69.4268	-4.70984	69.4268	-4.8358	69.4268	-4.90769	69.5652	-4.7904	69.4268	-4.82158	69.4268	-4.83361	69.4268	-4.84518
69.9278	-1.16761	69.6101	-2.93138	69.6101	-3.62532	69.6101	-4.51812	69.6101	-4.6723	69.5036	-4.81979	69.5036	-4.8915	69.9278	-4.71528	69.5652	-4.79293	69.5652	-4.80501	69.5652	-4.81658
70.1154	-1.158	69.9278	-2.8893	69.9278	-3.57351	69.9278	-4.45481	69.9278	-4.60727	69.9278	-4.73132	69.9278	-4.80203	70.0695	-4.687	69.9278	-4.71788	69.9278	-4.73009	69.9278	-4.74167
70.4405	-1.14136	70.1154	-2.8654	70.1154	-3.54408	70.1154	-4.4188	70.1154	-4.57027	70.0064	-4.71553	70.0064	-4.78607	70.4405	-4.61292	70.0695	-4.68962	70.0695	-4.70187	70.0695	-4.71345
70.6326	-1.13191	70.4405	-2.824	70.4405	-3.49309	70.4405	-4.35643	70.4405	-4.50618	70.4405	-4.6283	70.4405	-4.69786	70.5855	-4.58503	70.4405	-4.6156	70.4405	-4.62796	70.4405	-4.63954
70.9653	-1.11553	70.6326	-2.80048	70.6326	-3.46413	70.6326	-4.32097	70.6326	-4.46972	70.5209	-4.61273	70.5209	-4.68212	70.9653	-4.51197	70.5855	-4.58773	70.5855	-4.60012	70.5855	-4.6117
71.1618	-1.10623	70.9653	-2.75975	70.9653	-3.41396	70.9653	-4.25953	70.9653	-4.40656	70.9653	-4.52674	70.9653	-4.59515	71.1137	-4.48448	70.9653	-4.51473	70.9653	-4.52722	70.9653	-4.53877
71.5023	-1.09011	71.1618	-2.73661	71.1618	-3.38546	71.1618	-4.22459	71.1618	-4.37063	71.0476	-4.51139	71.0476	-4.57963	71.5023	-4.41245	71.1137	-4.48725	71.1137	-4.49976	71.1137	-4.51131
71.7035	-1.08096	71.5023	-2.69654	71.5023	-3.33608	71.5023	-4.16408	71.5023	-4.3084	71.5023	-4.42663	71.5023	-4.4939	71.6542	-4.38534	71.5023	-4.41527	71.5023	-4.42785	71.5023	-4.43937
72.0519	-1.0651	71.7035	-2.67378	71.7035	-3.30804	71.7035	-4.12967	71.7035	-4.27301	71.5865	-4.4115	71.5865	-4.47861	72.0519	-4.31434	71.6542	-4.38817	71.6542	-4.40078	71.6542	-4.41228
72.2578	-1.0561	72.0519	-2.63436	72.0519	-3.25947	72.0519	-4.07007	72.0519	-4.2117	72.0519	-4.32796	72.0519	-4.39411	72.2073	-4.28762	72.0519	-4.31721	72.0519	-4.32987	72.0519	-4.34133
72.6144	-1.0405	72.2578	-2.61198	72.2578	-3.23188	72.2578	-4.03619	72.2578	-4.17683	72.1381	-4.31306	72.1381	-4.37904	72.6144	-4.21764	72.2073	-4.29051	72.2073	-4.30318	72.2073	-4.31462
72.8251	-1.03164	72.6144	-2.57321	72.6144	-3.18409	72.6144	-3.9775	72.6144	-4.11644	72.6144	-4.23073	72.6144	-4.29576	72.7734	-4.19131	72.6144	-4.22056	72.6144	-4.23326	72.6144	-4.24466
73.19	-1.0163	72.8251	-2.5512	72.8251	-3.15696	72.8251	-3.94414	72.8251	-4.0821	72.7026	-4.21604	72.7026	-4.28092	73.19	-4.12235	72.7734	-4.19424	72.7734	-4.20695	72.7734	-4.21833
73.4056	-1.00759	73.19	-2.51307	73.19	-3.10995	73.19	-3.88635	73.19	-4.02262	73.19	-4.13492	73.19	-4.19886	73.3528	-4.0964	73.19	-4.1253	73.19	-4.13803	73.19	-4.14935
73.7791	-0.992501	73.4056	-2.49142	73.4056	-3.08326	73.4056	-3.85351	73.4056	-3.98881	73.2803	-4.12046	73.2803	-4.18423	73.7791	-4.02845	73.3528	-4.09937	73.3528	-4.11209	73.3528	-4.12339
73.9998	-0.983934	73.7791	-2.45393	73.7791	-3.03703	73.7791	-3.79662	73.7791	-3.93023	73.7791	-4.04055	73.7791	-4.1034	73.9457	-4.00289	73.7791	-4.03143	73.7791	-4.04416	73.7791	-4.05539
74.382	-0.969094	73.9998	-2.43264	73.9998	-3.01078	73.9998	-3.76429	73.9998	-3.89693	73.8715	-4.0263	73.8715	-4.08899	74.382	-3.93594	73.9457	-4.00588	73.9457	-4.01861	73.9457	-4.02981
74.6079	-0.960671	74.382	-2.39578	74.382	-2.96531	74.382	-3.70829	74.382	-3.83925	74.382	-3.94758	74.382	-4.00937	74.5525	-3.91077	74.382	-3.93895	74.382	-3.95167	74.382	-3.9628
74.9991	-0.946079	74.6079	-2.37485	74.6079	-2.9395	74.6079	-3.67648	74.6079	-3.80647	74.4766	-3.93355	74.4766	-3.99517	74.9991	-3.84482	74.5525	-3.91378	74.5525	-3.92648	74.5525	-3.93759
75.2302	-0.937797	74.9991	-2.33861	74.9991	-2.89479	74.9991	-3.62136	74.9991	-3.74969	74.9991	-3.85603	74.9991	-3.91675	75.1735	-3.82003	74.9991	-3.84785	74.9991	-3.86053	74.9991	-3.87155
75.6305	-0.923451	75.2302	-2.31804	75.2302	-2.86941	75.2302	-3.59005	75.2302	-3.71742	75.0958	-3.84221	75.0958	-3.90278	75.6305	-3.75508	75.1735	-3.82306	75.1735	-3.83572	75.1735	-3.84671
75.867	-0.915309	75.6305	-2.28241	75.6305	-2.82545	75.6305	-3.53581	75.6305	-3.66152	75.6305	-3.76588	75.6305	-3.82555	75.8091	-3.73067	75.6305	-3.75812	75.6305	-3.77075	75.6305	-3.78165
76.2768	-0.901205	75.867	-2.26219	75.867	-2.8005	75.867	-3.505	75.867	-3.62976	75.7296	-3.75228	75.7296	-3.81179	76.2768	-3.66672	75.8091	-3.73371	75.8091	-3.74631	75.8091	-3.75719
76.5188	-0.893203	76.2768	-2.22717	76.2768	-2.75728	76.2768	-3.45164	76.2768	-3.57475	76.2768	-3.67712	76.2768	-3.73576	76.4595	-3.64268	76.2768	-3.66976	76.2768	-3.68232	76.2768	-3.6931
76.9381	-0.879339	76.5188	-2.2073	76.5188	-2.73275	76.5188	-3.42133	76.5188	-3.54349	76.3781	-3.66373	76.3781	-3.72222	76.9381	-3.57972	76.4595	-3.64573	76.4595	-3.65826	76.4595	-3.66901
77.1859	-0.871474	76.9381	-2.17288	76.9381	-2.69027	76.9381	-3.36883	76.9381	-3.48936	76.9381	-3.58975	76.9381	-3.64737	77.1252	-3.55606	76.9381	-3.58276	76.9381	-3.59524	76.9381	-3.60589
77.615	-0.857849	77.1859	-2.15336	77.1859	-2.66616	77.1859	-3.33902	77.1859	-3.45861	77.0419	-3.57657	77.0419	-3.63404	77.615	-3.49408	77.1252	-3.5591	77.1252	-3.57155	77.1252	-3.58216
77.8685	-0.85012	77.615	-2.11953	77.615	-2.62441	77.615	-3.28737	77.615	-3.40534	77.615	-3.50376	77.615	-3.56038	77.8064	-3.4708	77.615	-3.49712	77.615	-3.5095	77.615	-3.52002
78.3077	-0.83673	77.8685	-2.10035	77.8685	-2.60072	77.8685	-3.25805	77.8685	-3.37509	77.7212	-3.49079	77.7212	-3.54726	78.3077	-3.4098	77.8064	-3.47383	77.8064	-3.48618	77.8064	-3.49666
78.5672	-0.829136	78.3077	-2.06712	78.3077	-2.55969	78.3077	-3.20726	78.3077	-3.32269	78.3077	-3.41914	78.3077	-3.47477	78.5036	-3.38689	78.3077	-3.41283	78.3077	-3.4251	78.3077	-3.43547
79.0166	-0.815979	78.5672	-2.04827	78.5672	-2.53641	78.5672	-3.17843	78.5672	-3.29293	78.4164	-3.40638	78.4164	-3.46186	79.0166	-3.32686	78.5036	-3.38991	78.5036	-3.40215	78.5036	-3.41248
79.2822	-0.808518	79.0166	-2.01562	79.0166	-2.49609	79.0166	-3.12848	79.0166	-3.24139	79.0166	-3.33589	79.0166	-3.39053	79.2171	-3.30432	79.0166	-3.32988	79.0166	-3.34203	79.0166	-3.35226
79.7422	-0.795593	79.2822	-1.99711	79.2822	-2.47322	79.2822	-3.10013	79.2822	-3.21213	79.1278	-3.32334	79.1278	-3.37784	79.7422	-3.24527	79.2171	-3.30733	79.2171	-3.31944	79.2171	-3.32963
80.0139	-0.788263	79.7422	-1.96504	79.7422	-2.43361	79.7422	-3.05102	79.7422	-3.16144	79.7422	-3.25399	79.7422	-3.30767	79.9473	-3.22309	79.7422	-3.24827	79.7422	-3.26028	79.7422	-3.27036
80.4847	-0.775567	80.0139	-1.94686	80.0139	-2.41114	80.0139	-3.02315	80.0139	-3.13267	79.856	-3.24165	79.856	-3.29518	80.4847	-3.165	79.9473	-3.22608	79.9473	-3.23806	79.9473	-3.2481
80.7628	-0.768368	80.4847	-1.91536	80.4847	-2.37223	80.4847	-2.97488	80.4847	-3.08283	80.4847	-3.17344	80.4847	-3.22617	80.6946	-3.14319	80.4847	-3.16798	80.4847	-3.17986	80.4847	-3.18978
81.2446	-0.755897	80.7628	-1.89751	80.7628	-2.35016	80.7628	-2.94749	80.7628	-3.05454	80.6011	-3.1613	80.6011	-3.21389	81.2446	-3.08606	80.6946	-3.14616	80.6946	-3.158	80.6946	-3.16788
81.5292	-0.748828	81.2446	-1.86657	81.2446	-2.31194	81.2446	-2.90004	81.2446	-3.00554	81.2446	-3.09423	81.2446	-3.14602	81.4594	-3.06462	81.2446	-3.08902	81.2446	-3.10075	81.2446	-3.11051
82.0223	-0.736581	81.5292	-1.84904	81.5292	-2.29027	81.5292	-2.87312	81.5292	-2.97774	81.3638	-3.0823	81.3638	-3.13394	82.0223	-3.00844	81.4594	-3.06756	81.4594	-3.07925	81.4594	-3.08897
82.3135	-0.729639	82.0223	-1.81867	82.0223	-2.25274	82.0223	-2.82649	82.0223	-2.92957	82.0223	-3.01635	82.0223	-3.06721	82.2422	-2.98736	82.0223	-3.01137	82.0223	-3.02294	82.0223	-3.03254
82.8181	-0.717614	82.3135	-1.80146	82.3135	-2.23146	82.3135	-2.80004	82.3135	-2.90225	82.1442	-3.00462	82.1442	-3.05534	82.8181	-2.93213	82.2422	-2.99027	82.2422	-3.0018	82.2422	-3.01136
83.1163	-0.710799	82.8181	-1.77164	82.8181	-2.1946	82.8181	-2.75422	82.8181	-2.85491	82.8181	-2.93979	82.8181	-2.98974	83.0432	-2.9114	82.8181	-2.93502	82.8181	-2.94643	82.8181	-2.95587
83.6327	-0.698993	83.1163	-1.75474	83.1163	-2.17371	83.1163	-2.72824	83.1163	-2.82806	82.943	-2.92826	82.943	-2.97808	83.6327	-2.85712	83.0432	-2.91429	83.0432	-2.92565	83.0432	-2.93504
83.9378	-0.692303	83.6327	-1.72547	83.6327	-2.13752	83.6327	-2.68323	83.6327	-2.78155	83.6327	-2.86455	83.6327	-2.9136	83.863	-2.83675	83.6327	-2.85998	83.6327	-2.87122	83.6327	-2.88048
84.4663	-0.680713	83.9378	-1.70889	83.9378	-2.11702	83.9378	-2.6577	83.9378	-2.75517	83.7604	-2.85322	83.7604	-2.90214	84.4663	-2.7834	83.863	-2.8396	83.863	-2.85079	83.863	-2.86
84.7785	-0.674147	84.4663	-1.68016	84.4663	-2.08149	84.4663	-2.61349	84.4663	-2.70948	84.4663	-2.79061	84.4663	-2.83878	84.702	-2.76338	84.4663	-2.78622	84.4663	-2.79728	84.4663	-2.80637
85.3194	-0.662772	84.7785	-1.66388	84.7785	-2.06137	84.7785	-2.58842	84.7785	-2.68356	84.597	-2.77947	84.597	-2.82751	85.3194	-2.71096	84.702	-2.7662	84.702	-2.77721	84.702	-2.78624
85.6389	-0.656328	85.3194	-1.63569	85.3194	-2.0265	85.3194	-2.545	85.3194	-2.63868	85.3194	-2.71796	85.3194	-2.76526	85.5606	-2.6913	85.3194	-2.71375	85.3194	-2.72463	85.3194	-2.73351
86.1924	-0.645165	85.6389	-1.61972	85.6389	-2.00675	85.6389	-2.52039	85.6389	-2.61323	85.4532	-2.70702	85.4532	-2.75419	86.1924	-2.63979	85.5606	-2.69407	85.5606	-2.7049	85.5606	-2.71371
86.5195	-0.638842	86.1924	-1.59206	86.1924	-1.97254	86.1924	-2.47775	86.1924	-2.56915	86.1924	-2.6466	86.1924	-2.69304	86.4393	-2.62048	86.1924	-2.64254	86.1924	-2.65324	86.1924	-2.66185
87.086	-0.627889	86.5195	-1.57639	86.5195	-1.95316	86.5195	-2.45359	86.5195	-2.54416	86.3294	-2.63586	86.3294	-2.68217	87.086	-2.5699	86.4393	-2.62322	86.4393	-2.63386	86.4393	-2.64242
87.4206	-0.621686	87.086	-1.54925	87.086	-1.91958	87.086	-2.41173	87.086	-2.50087	87.086	-2.57651	87.086	-2.62211	87.3386	-2.55093	87.086	-2.5726	87.086	-2.58311	87.086	-2.59154
88.0004	-0.61094	87.4206	-1.53388	87.4206	-1.90057	87.4206	-2.38801	87.4206	-2.47634	87.2261	-2.56597	87.2261	-2.61144	88.0004	-2.50125	87.3386	-2.55363	87.3386	-2.56408	87.3386	-2.57246
88.3429	-0.604855	88.0004	-1.50726	88.0004	-1.86763	88.0004	-2.34692	88.0004	-2.43384	88.0004	-2.50769	88.0004	-2.55246	88.259	-2.48263	88.0004	-2.50392	88.0004	-2.51423	88.0004	-2.52249
88.9362	-0.594314	88.3429	-1.49219	88.3429	-1.84898	88.3429	-2.32365	88.3429	-2.40976	88.1438	-2.49734	88.1438	-2.54198	88.9362	-2.43386	88.259	-2.48528	88.259	-2.49555	88.259	-2.50373
89.2868	-0.588346	88.9362	-1.46608	88.9362	-1.81668	88.9362	-2.28332	88.9362	-2.36805	88.9362	-2.44012	88.9362	-2.48407	89.2009	-2.41558	88.9362	-2.43648	88.9362	-2.4466	88.9362	-2.45458
89.894	-0.578008	89.2868	-1.4513	89.2868	-1.79839	89.2868	-2.26048	89.2868	-2.34442	89.083	-2.42996	89.083	-2.47378	89.894	-2.36769	89.2009	-2.41818	89.2009	-2.42825	89.2009	-2.43618
90.2527	-0.572156	89.894	-1.4257	89.894	-1.7667	89.894	-2.22091	89.894	-2.30348	89.894	-2.3738	89.894	-2.41694	90.1648	-2.34975	89.894	-2.37027	89.894	-2.38019	89.894	-2.38797
90.8742	-0.562018	90.2527	-1.4112	90.2527	-1.74877	90.2527	-2.1985	90.2527	-2.28029	90.0442	-2.36383	90.0442	-2.40684	90.8742	-2.30276	90.1648	-2.35231	90.1648	-2.36218	90.1648	-2.36992
91.2413	-0.55628	90.8742	-1.3861	90.8742	-1.7177	90.8742	-2.15968	90.8742	-2.24012	90.8742	-2.30871	90.8742	-2.35105	91.1513	-2.28515	90.8742	-2.30529	90.8742	-2.31501	90.8742	-2.32262
91.8773	-0.546339	91.2413	-1.37189	91.2413	-1.70011	91.2413	-2.1377	91.2413	-2.21737	91.0279	-2.29892	91.0279	-2.34114	91.8773	-2.23904	91.1513	-2.28767	91.1513	-2.29733	91.1513	-2.3049
92.253	-0.540714	91.8773	-1.34728	91.8773	-1.66965	91.8773	-2.09962	91.8773	-2.17796	91.8773	-2.24484	91.8773	-2.2864	92.161	-2.22176	91.8773	-2.24152	91.8773	-2.25104	91.8773	-2.25848
92.9039	-0.53097	92.253	-1.33336	92.253	-1.65241	92.253	-2.07807	92.253	-2.15565	92.0346	-2.23524	92.0346	-2.27668	92.9039	-2.17652	92.161	-2.22423	92.161	-2.2337	92.161	-2.24109
93.2884	-0.525456	92.9039	-1.30924	92.9039	-1.62255	92.9039	-2.04072	92.9039	-2.11699	92.9039	-2.18219	92.9039	-2.22297	93.1942	-2.15957	92.9039	-2.17895	92.9039	-2.18827	92.9039	-2.19555
93.9546	-0.515905	93.2884	-1.29559	93.2884	-1.60565	93.2884	-2.01958	93.2884	-2.09511	93.0649	-2.17277	93.0649	-2.21344	93.9546	-2.11519	93.1942	-2.16199	93.1942	-2.17126	93.1942	-2.17849
94.3481	-0.510501	93.9546	-1.27195	93.9546	-1.57638	93.9546	-1.98297	93.9546	-2.0572	93.9546	-2.12073	93.9546	-2.16075	94.2516	-2.09857	93.9546	-2.11758	93.9546	-2.12669	93.9546	-2.13381
95.0298	-0.50114	94.3481	-1.25858	94.3481	-1.55983	94.3481	-1.96224	94.3481	-2.03574	94.1193	-2.11149	94.1193	-2.1514	95.0298	-2.05505	94.2516	-2.10094	94.2516	-2.11	94.2516	-2.11707
95.4325	-0.495845	95.0298	-1.23541	95.0298	-1.53114	95.0298	-1.92634	95.0298	-1.99857	95.0298	-2.06046	95.0298	-2.09973	95.3338	-2.03875	95.0298	-2.05738	95.0298	-2.06629	95.0298	-2.07325
96.1302	-0.486673	95.4325	-1.22231	95.4325	-1.51492	95.4325	-1.90603	95.4325	-1.97753	95.1984	-2.0514	95.1984	-2.09056	96.1302	-1.99607	95.3338	-2.04107	95.3338	-2.04993	95.3338	-2.05684
96.5424	-0.481485	96.1302	-1.19962	96.1302	-1.48682	96.1302	-1.87084	96.1302	-1.94109	96.1302	-2.00136	96.1302	-2.0399	96.4414	-1.9801	96.1302	-1.99836	96.1302	-2.00707	96.1302	-2.01385
97.2564	-0.472499	96.5424	-1.18678	96.5424	-1.47092	96.5424	-1.85093	96.5424	-1.92047	96.3028	-1.99248	96.3028	-2.03091	97.2564	-1.93826	96.4414	-1.98237	96.4414	-1.99102	96.4414	-1.99776
97.6782	-0.467417	97.2564	-1.16455	97.2564	-1.44339	97.2564	-1.81644	97.2564	-1.88475	97.2564	-1.94343	97.2564	-1.98124	97.5748	-1.9226	97.2564	-1.94049	97.2564	-1.949	97.2564	-1.95562
98.4089	-0.458614	97.6782	-1.15198	97.6782	-1.42782	97.6782	-1.79693	97.6782	-1.86455	97.433	-1.93473	97.433	-1.97243	98.4089	-1.88159	97.5748	-1.92482	97.5748	-1.93327	97.5748	-1.93985
98.8406	-0.453637	98.4089	-1.13021	98.4089	-1.40085	98.4089	-1.76313	98.4089	-1.82954	98.4089	-1.88665	98.4089	-1.92374	98.7348	-1.86624	98.4089	-1.88377	98.4089	-1.89207	98.4089	-1.89853
99.5885	-0.445015	98.8406	-1.1179	98.8406	-1.38561	98.8406	-1.74402	98.8406	-1.80974	98.5897	-1.87812	98.5897	-1.91511	99.5885	-1.82605	98.7348	-1.86841	98.7348	-1.87666	98.7348	-1.88307
100.03	-0.440141	99.5885	-1.09658	99.5885	-1.3592	99.5885	-1.71091	99.5885	-1.77544	99.5885	-1.831	99.5885	-1.86739	99.922	-1.81101	99.5885	-1.82818	99.5885	-1.83628	99.5885	-1.84258
100.796	-0.431698	100.03	-1.08453	100.03	-1.34427	100.03	-1.69219	100.03	-1.75605	99.7734	-1.82265	99.7734	-1.85893	100.796	-1.77163	99.922	-1.81313	99.922	-1.82117	99.922	-1.82743
101.248	-0.426926	100.796	-1.06365	100.796	-1.31841	100.796	-1.65976	100.796	-1.72245	100.796	-1.77648	100.796	-1.81217	101.137	-1.7569	100.796	-1.77371	100.796	-1.78161	100.796	-1.78775
102.031	-0.418659	101.248	-1.05185	101.248	-1.30379	101.248	-1.64142	101.248	-1.70345	100.985	-1.7683	100.985	-1.80388	102.031	-1.71832	101.137	-1.75897	101.137	-1.76681	101.137	-1.7729
102.494	-0.413987	102.031	-1.03141	102.031	-1.27847	102.031	-1.60966	102.031	-1.67054	102.031	-1.72308	102.031	-1.75808	102.38	-1.70389	102.031	-1.72035	102.031	-1.72805	102.031	-1.73403
103.295	-0.405893	102.494	-1.01987	102.494	-1.26416	102.494	-1.59171	102.494	-1.65193	102.225	-1.71506	102.225	-1.74996	103.295	-1.6661	102.38	-1.70591	102.38	-1.71355	102.38	-1.71949
103.769	-0.40132	103.295	-0.999859	103.295	-1.23937	103.295	-1.56061	103.295	-1.6197	103.295	-1.67077	103.295	-1.70509	103.653	-1.65198	103.295	-1.66809	103.295	-1.67558	103.295	-1.6814
104.589	-0.393398	103.769	-0.988557	103.769	-1.22537	103.769	-1.54303	103.769	-1.60149	103.494	-1.66292	103.494	-1.69714	104.589	-1.61497	103.653	-1.65394	103.653	-1.66139	103.653	-1.66716
105.074	-0.388922	104.589	-0.968978	104.589	-1.20111	104.589	-1.51258	104.589	-1.56993	104.589	-1.61954	104.589	-1.65319	104.955	-1.60114	104.589	-1.6169	104.589	-1.6242	104.589	-1.62986
105.913	-0.381169	105.074	-0.957918	105.074	-1.18741	105.074	-1.49537	105.074	-1.55209	104.792	-1.61186	104.792	-1.6454	105.913	-1.5649	104.955	-1.60305	104.955	-1.6103	104.955	-1.61592
106.409	-0.376789	105.913	-0.938759	105.913	-1.16367	105.913	-1.46556	105.913	-1.5212	105.913	-1.56939	105.913	-1.60237	106.288	-1.55136	105.913	-1.56678	105.913	-1.57389	105.913	-1.57939
107.269	-0.369202	106.409	-0.927938	106.409	-1.15026	106.409	-1.44872	106.409	-1.50374	106.121	-1.56186	106.121	-1.59475	107.269	-1.51589	106.288	-1.55323	106.288	-1.56028	106.288	-1.56574
107.776	-0.364916	107.269	-0.909192	107.269	-1.12703	107.269	-1.41955	107.269	-1.4735	107.269	-1.52029	107.269	-1.55262	107.652	-1.50263	107.269	-1.51772	107.269	-1.52463	107.269	-1.52998
108.656	-0.357493	107.776	-0.898607	107.776	-1.11391	107.776	-1.40307	107.776	-1.45642	107.481	-1.51292	107.481	-1.54516	108.656	-1.46792	107.652	-1.50445	107.652	-1.51131	107.652	-1.51662
109.175	-0.353301	108.656	-0.880269	108.656	-1.09118	108.656	-1.37452	108.656	-1.42682	108.656	-1.47223	108.656	-1.50392	109.048	-1.45494	108.656	-1.4697	108.656	-1.47641	108.656	-1.48162
110.075	-0.346038	109.175	-0.869914	109.175	-1.07835	109.175	-1.35839	109.175	-1.41011	108.873	-1.46502	108.873	-1.49661	110.075	-1.42097	109.048	-1.45671	109.048	-1.46338	109.048	-1.46854
110.607	-0.341938	110.075	-0.851978	110.075	-1.05612	110.075	-1.33046	110.075	-1.38115	110.075	-1.4252	110.075	-1.45625	110.476	-1.40827	110.075	-1.4227	110.075	-1.42922	110.075	-1.43428
111.528	-0.334834	110.607	-0.841851	110.607	-1.04357	110.607	-1.31469	110.607	-1.36479	110.298	-1.41815	110.298	-1.4491	111.528	-1.37503	110.476	-1.40999	110.476	-1.41647	110.476	-1.42148
112.072	-0.330823	111.528	-0.824309	111.528	-1.02183	111.528	-1.28736	111.528	-1.33646	111.528	-1.37918	111.528	-1.4096	111.938	-1.36261	111.528	-1.37671	111.528	-1.38305	111.528	-1.38795
113.014	-0.323876	112.072	-0.814407	112.072	-1.00956	112.072	-1.27193	112.072	-1.32046	111.755	-1.37228	111.755	-1.4026	113.014	-1.33008	111.938	-1.36428	111.938	-1.37057	111.938	-1.37543
113.571	-0.319954	113.014	-0.797253	113.014	-0.988295	113.014	-1.2452	113.014	-1.29275	113.014	-1.33416	113.014	-1.36395	113.435	-1.31794	113.014	-1.33172	113.014	-1.33787	113.014	-1.34263
114.536	-0.31316	113.571	-0.787571	113.571	-0.976295	113.571	-1.23011	113.571	-1.2771	113.247	-1.32742	113.247	-1.35711	114.536	-1.28612	113.435	-1.31956	113.435	-1.32566	113.435	-1.33038
115.106	-0.309325	114.536	-0.770799	114.536	-0.955506	114.536	-1.20397	114.536	-1.24999	114.536	-1.29013	114.536	-1.3193	114.966	-1.27424	114.536	-1.28771	114.536	-1.29368	114.536	-1.2983
116.093	-0.302682	115.106	-0.761334	115.106	-0.943774	115.106	-1.18922	115.106	-1.23469	114.774	-1.28353	114.774	-1.3126	116.093	-1.24313	114.966	-1.27582	114.966	-1.28174	114.966	-1.28631
116.676	-0.298933	116.093	-0.744938	116.093	-0.923449	116.093	-1.16365	116.093	-1.20818	116.093	-1.24706	116.093	-1.27561	116.533	-1.23151	116.093	-1.24467	116.093	-1.25046	116.093	-1.25493
117.686	-0.292438	116.676	-0.735685	116.676	-0.91198	116.676	-1.14923	116.676	-1.19322	116.337	-1.24061	116.337	-1.26906	117.686	-1.20108	116.533	-1.23304	116.533	-1.23878	116.533	-1.24321
118.283	-0.288773	117.686	-0.719657	117.686	-0.892112	117.686	-1.12423	117.686	-1.16729	117.686	-1.20494	117.686	-1.23288	118.137	-1.18972	117.686	-1.20257	117.686	-1.20819	117.686	-1.21252
119.317	-0.282424	118.283	-0.710614	118.283	-0.880902	118.283	-1.11013	118.283	-1.15266	117.936	-1.19863	117.936	-1.22648	119.317	-1.15997	118.137	-1.1912	118.137	-1.19677	118.137	-1.20106
119.928	-0.278842	119.317	-0.694949	119.317	-0.861483	119.317	-1.0857	119.317	-1.12732	119.317	-1.16376	119.317	-1.1911	119.778	-1.14886	119.317	-1.16142	119.317	-1.16685	119.317	-1.17105
120.986	-0.272636	119.928	-0.686111	119.928	-0.850527	119.928	-1.07191	119.928	-1.11302	119.573	-1.15759	119.573	-1.18483	120.986	-1.11978	119.778	-1.1503	119.778	-1.15569	119.778	-1.15985
121.611	-0.269134	120.986	-0.670801	120.986	-0.831548	120.986	-1.04802	120.986	-1.08825	120.986	-1.1235	120.986	-1.15023	121.458	-1.10892	120.986	-1.12118	120.986	-1.12644	120.986	-1.13051
122.694	-0.263069	121.611	-0.662164	121.611	-0.820841	121.611	-1.03455	121.611	-1.07427	121.248	-1.11747	121.248	-1.14411	122.694	-1.08049	121.458	-1.11031	121.458	-1.11553	121.458	-1.11955
123.334	-0.259647	122.694	-0.647203	122.694	-0.802294	122.694	-1.0112	122.694	-1.05005	122.694	-1.08414	122.694	-1.11028	123.177	-1.06988	122.694	-1.08184	122.694	-1.08694	122.694	-1.09087
124.442	-0.25372	123.334	-0.638764	123.334	-0.791833	123.334	-0.998036	123.334	-1.03639	122.962	-1.07824	122.962	-1.10429	124.442	-1.04209	123.177	-1.07122	123.177	-1.07627	123.177	-1.08017
125.097	-0.250376	124.442	-0.624146	124.442	-0.77371	124.442	-0.975223	124.442	-1.01272	124.442	-1.04567	124.442	-1.07121	124.937	-1.03172	124.442	-1.0434	124.442	-1.04833	124.442	-1.05213
126.231	-0.244584	125.097	-0.615901	125.097	-0.763488	125.097	-0.962354	125.097	-0.999373	124.717	-1.03991	124.717	-1.06536	126.231	-1.00455	124.937	-1.03302	124.937	-1.0379	124.937	-1.04166
126.901	-0.241317	126.231	-0.601618	126.231	-0.745781	126.231	-0.940061	126.231	-0.976245	126.231	-1.00807	126.231	-1.03302	126.737	-0.994421	126.231	-1.00582	126.231	-1.01059	126.231	-1.01426
128.062	-0.235657	126.901	-0.593563	126.901	-0.735795	126.901	-0.927487	126.901	-0.963198	126.512	-1.00244	126.512	-1.0273	128.062	-0.967878	126.737	-0.995678	126.737	-1.0004	126.737	-1.00404
128.748	-0.232465	128.062	-0.57961	128.062	-0.718496	128.062	-0.905705	128.062	-0.940598	128.062	-0.971325	128.062	-0.995688	128.58	-0.957976	128.062	-0.969105	128.062	-0.973715	128.062	-0.977254
129.936	-0.226935	128.748	-0.571741	128.748	-0.70874	128.748	-0.893419	128.748	-0.927851	128.349	-0.965822	128.349	-0.990096	129.936	-0.93204	128.58	-0.959191	128.58	-0.963758	128.58	-0.967263
130.638	-0.223816	129.936	-0.558109	129.936	-0.69184	129.936	-0.872137	129.936	-0.905768	129.936	-0.935417	129.936	-0.959194	130.466	-0.922365	129.936	-0.933224	129.936	-0.937678	129.936	-0.941091
131.854	-0.218414	130.638	-0.550423	130.638	-0.68231	130.638	-0.860134	130.638	-0.893313	130.23	-0.930041	130.23	-0.953728	131.854	-0.897024	130.466	-0.923538	130.466	-0.92795	130.466	-0.931329
132.572	-0.215367	131.854	-0.537107	131.854	-0.665802	131.854	-0.839342	131.854	-0.871737	131.854	-0.900335	131.854	-0.923527	132.396	-0.887571	131.854	-0.898166	131.854	-0.902471	131.854	-0.905757
133.816	-0.210089	132.572	-0.529599	132.572	-0.656493	132.572	-0.827616	132.572	-0.859569	132.154	-0.895081	132.154	-0.918184	133.816	-0.862811	132.396	-0.888702	132.396	-0.892966	132.396	-0.896217
134.551	-0.207112	133.816	-0.516592	133.816	-0.640367	133.816	-0.807303	133.816	-0.83849	133.816	-0.866052	133.816	-0.888661	134.371	-0.853576	133.816	-0.863912	133.816	-0.868067	133.816	-0.871231
135.825	-0.201956	134.551	-0.509258	134.551	-0.631274	134.551	-0.795849	134.551	-0.826602	134.124	-0.86092	134.124	-0.88344	135.825	-0.829387	134.371	-0.854666	134.371	-0.858785	134.371	-0.861911
136.577	-0.199048	135.825	-0.496553	135.825	-0.615523	135.825	-0.776005	135.825	-0.806008	135.825	-0.832562	135.825	-0.85459	136.393	-0.820365	135.825	-0.830449	135.825	-0.834472	135.825	-0.8375
137.88	-0.19401	136.577	-0.48939	136.577	-0.606641	136.577	-0.764816	136.577	-0.794395	136.14	-0.827547	136.14	-0.849486	137.88	-0.796732	136.393	-0.821415	136.393	-0.825405	136.393	-0.828394
138.65	-0.19117	137.88	-0.47698	137.88	-0.591256	137.88	-0.745431	137.88	-0.774277	137.88	-0.799835	137.88	-0.821283	138.461	-0.787919	137.88	-0.797754	137.88	-0.801656	137.88	-0.804544
139.984	-0.186249	138.65	-0.469983	138.65	-0.582581	138.65	-0.734501	138.65	-0.762932	138.202	-0.794936	138.202	-0.816295	139.984	-0.764833	138.461	-0.78893	138.461	-0.792784	138.461	-0.795648
140.772	-0.183474	139.984	-0.457862	139.984	-0.567553	139.984	-0.715566	139.984	-0.743279	139.984	-0.767868	139.984	-0.788736	140.579	-0.756222	139.984	-0.765816	139.984	-0.769547	139.984	-0.772348
142.137	-0.178666	140.772	-0.451027	140.772	-0.559079	140.772	-0.704888	140.772	-0.732195	140.314	-0.76308	140.314	-0.783859	142.137	-0.733667	140.579	-0.757194	140.579	-0.760862	140.579	-0.763657
142.943	-0.175955	142.137	-0.439188	142.137	-0.5444	142.137	-0.686391	142.137	-0.712995	142.137	-0.736627	142.137	-0.756915	142.745	-0.725255	142.137	-0.734612	142.137	-0.738116	142.137	-0.740892
144.34	-0.171259	142.943	-0.432512	142.943	-0.536123	142.943	-0.67596	142.943	-0.702168	142.474	-0.731951	142.474	-0.75215	144.34	-0.703223	142.745	-0.72619	142.745	-0.729632	142.745	-0.732402
145.165	-0.16861	144.34	-0.420948	144.34	-0.521785	144.34	-0.657892	144.34	-0.683411	144.34	-0.706113	144.34	-0.725822	144.963	-0.695003	144.34	-0.70413	144.34	-0.707408	144.34	-0.710163
146.595	-0.164021	145.165	-0.414426	145.165	-0.5137	145.165	-0.647702	145.165	-0.672833	144.685	-0.701543	144.685	-0.721163	146.595	-0.673475	144.963	-0.695901	144.963	-0.699134	144.963	-0.701866
147.439	-0.161433	146.595	-0.403129	146.595	-0.499693	146.595	-0.630049	146.595	-0.654508	146.595	-0.676287	146.595	-0.695416	147.232	-0.665446	146.595	-0.674346	146.595	-0.677464	146.595	-0.680136
148.902	-0.15695	147.439	-0.396758	147.439	-0.491795	147.439	-0.620094	147.439	-0.644173	146.948	-0.671823	146.948	-0.690863	148.902	-0.644416	147.232	-0.666307	147.232	-0.669395	147.232	-0.672031
149.767	-0.154421	148.902	-0.385722	148.902	-0.478113	148.902	-0.60285	148.902	-0.626271	148.902	-0.647159	148.902	-0.665704	149.555	-0.636569	148.902	-0.64525	148.902	-0.648262	148.902	-0.650802
151.264	-0.15004	149.767	-0.379498	149.767	-0.470395	149.767	-0.593122	149.767	-0.616172	149.264	-0.642794	149.264	-0.66125	151.264	-0.616015	149.555	-0.637393	149.555	-0.640372	149.555	-0.642881
152.148	-0.147569	151.264	-0.368715	151.264	-0.457027	151.264	-0.576272	151.264	-0.598678	151.264	-0.618677	151.264	-0.636638	151.932	-0.608349	151.264	-0.616814	151.264	-0.619707	151.264	-0.622133
153.681	-0.143288	152.148	-0.362633	152.148	-0.449487	152.148	-0.566767	152.148	-0.588811	151.634	-0.614415	151.634	-0.632285	153.681	-0.588269	151.932	-0.609139	151.932	-0.611997	151.932	-0.614394
154.586	-0.140873	153.681	-0.352098	153.681	-0.436426	153.681	-0.550303	153.681	-0.571718	153.681	-0.590863	153.681	-0.608235	154.364	-0.580774	153.681	-0.589034	153.681	-0.591803	153.681	-0.594123
156.154	-0.136688	154.586	-0.346154	154.586	-0.429057	154.586	-0.541014	154.586	-0.562073	154.06	-0.586693	154.06	-0.603975	156.154	-0.561143	154.364	-0.58153	154.364	-0.584264	154.364	-0.586557
157.081	-0.134327	156.154	-0.335857	156.154	-0.416291	156.154	-0.524921	156.154	-0.545364	156.154	-0.563652	156.154	-0.580434	156.854	-0.55382	156.154	-0.561874	156.154	-0.564516	156.154	-0.566738
158.686	-0.130237	157.081	-0.330049	157.081	-0.40909	157.081	-0.515843	157.081	-0.535938	156.542	-0.55958	156.542	-0.576271	158.686	-0.53464	156.854	-0.554542	156.854	-0.55715	156.854	-0.559345
159.634	-0.127929	158.686	-0.319987	158.686	-0.396615	158.686	-0.500116	158.686	-0.51961	158.686	-0.537079	158.686	-0.553268	159.402	-0.527476	158.686	-0.535337	158.686	-0.537856	158.686	-0.539981
161.276	-0.123929	159.634	-0.314307	159.634	-0.389573	159.634	-0.491239	159.634	-0.510391	159.083	-0.533092	159.083	-0.54919	161.276	-0.508713	159.402	-0.528165	159.402	-0.530647	159.402	-0.532749
162.247	-0.121672	161.276	-0.304467	161.276	-0.377375	161.276	-0.47586	161.276	-0.494422	161.276	-0.511062	161.276	-0.526656	162.009	-0.501713	161.276	-0.509378	161.276	-0.511764	161.276	-0.513805
163.928	-0.117761	162.247	-0.298916	162.247	-0.370492	162.247	-0.467183	162.247	-0.485411	161.683	-0.507169	161.683	-0.522671	163.928	-0.483379	162.009	-0.502369	162.009	-0.504714	162.009	-0.506738
164.921	-0.115552	163.928	-0.289298	163.928	-0.358569	163.928	-0.45215	163.928	-0.469801	163.928	-0.485658	163.928	-0.500652	164.678	-0.476526	163.928	-0.484012	163.928	-0.486248	163.928	-0.488227
166.641	-0.111726	164.921	-0.283865	164.921	-0.351834	164.921	-0.443659	164.921	-0.460982	164.344	-0.481843	164.344	-0.496744	166.641	-0.458576	164.678	-0.47715	164.678	-0.479353	164.678	-0.481308
167.658	-0.109566	166.641	-0.274454	166.641	-0.340167	166.641	-0.428949	166.641	-0.445706	166.641	-0.460758	166.641	-0.475151	167.408	-0.451879	166.641	-0.459178	166.641	-0.461292	166.641	-0.463185
169.418	-0.105824	167.658	-0.269143	167.658	-0.333582	167.658	-0.420647	167.658	-0.437084	167.067	-0.457033	167.067	-0.471333	169.418	-0.434338	167.408	-0.452472	167.408	-0.454592	167.408	-0.456423
170.458	-0.103708	169.418	-0.259941	169.418	-0.322175	169.418	-0.406264	169.418	-0.422147	169.418	-0.43645	169.418	-0.450235	170.203	-0.427774	169.418	-0.434909	169.418	-0.437042	169.418	-0.438711
172.26	-0.100042	170.458	-0.254738	170.458	-0.315726	170.458	-0.398132	170.458	-0.413701	169.854	-0.432793	169.854	-0.446485	172.26	-0.41058	170.203	-0.428336	170.203	-0.430474	170.203	-0.432083
173.325	-0.0979725	172.26	-0.245726	172.26	-0.304553	172.26	-0.384045	172.26	-0.39907	172.26	-0.412587	172.26	-0.425764	173.064	-0.404166	172.26	-0.411121	172.26	-0.413272	172.26	-0.414723
175.169	-0.0943871	173.325	-0.240638	173.325	-0.298246	173.325	-0.376092	173.325	-0.390809	172.706	-0.409018	172.706	-0.422101	175.169	-0.387364	173.064	-0.404698	173.064	-0.406812	173.064	-0.408246
176.258	-0.092357	175.169	-0.231823	175.169	-0.287319	175.169	-0.362314	175.169	-0.3765	175.169	-0.3893	175.169	-0.401861	175.991	-0.381066	175.169	-0.387875	175.169	-0.389891	175.169	-0.39128
178.145	-0.0888402	176.258	-0.226833	176.258	-0.281133	176.258	-0.354514	176.258	-0.368398	175.625	-0.38579	175.625	-0.398255	178.145	-0.364571	175.991	-0.381569	175.991	-0.383544	175.991	-0.384921
179.26	-0.0868541	178.145	-0.218188	178.145	-0.270417	178.145	-0.341001	178.145	-0.354362	178.145	-0.366395	178.145	-0.378335	178.987	-0.358418	178.145	-0.365053	178.145	-0.366921	178.145	-0.368265
181.191	-0.0834137	179.26	-0.213307	179.26	-0.264366	179.26	-0.333371	179.26	-0.346437	178.612	-0.362971	178.612	-0.374815	181.191	-0.342302	178.987	-0.358892	178.987	-0.360725	178.987	-0.362051
182.332	-0.081462	181.191	-0.204851	181.191	-0.253884	181.191	-0.320154	181.191	-0.332707	181.191	-0.344058	181.191	-0.355368	182.053	-0.336247	181.191	-0.342755	181.191	-0.344497	181.191	-0.345776
184.309	-0.0780809	182.332	-0.200054	182.332	-0.247938	182.332	-0.312656	182.332	-0.324919	181.669	-0.340681	181.669	-0.351895	184.309	-0.320388	182.053	-0.336692	182.053	-0.338403	182.053	-0.339663
185.477	-0.0761718	184.309	-0.191745	184.309	-0.237638	184.309	-0.299668	184.309	-0.311427	184.309	-0.322022	184.309	-0.332701	185.191	-0.314476	184.309	-0.320813	184.309	-0.322441	184.309	-0.323649
187.5	-0.0728647	185.477	-0.187054	185.477	-0.231823	185.477	-0.292335	185.477	-0.303809	184.798	-0.318733	184.798	-0.329313	187.5	-0.298992	185.191	-0.314893	185.191	-0.31649	185.191	-0.317679
188.695	-0.0709834	187.5	-0.178927	187.5	-0.22175	187.5	-0.279633	187.5	-0.290613	187.5	-0.30056	187.5	-0.310594	188.402	-0.293155	187.5	-0.299389	187.5	-0.300903	187.5	-0.302041
190.765	-0.0677245	188.695	-0.174305	188.695	-0.21602	188.695	-0.272407	188.695	-0.283107	188	-0.297303	188	-0.307238	190.765	-0.277866	188.402	-0.293544	188.402	-0.295029	188.402	-0.296147
191.988	-0.0658857	190.765	-0.166297	190.765	-0.206094	190.765	-0.259891	190.765	-0.270103	190.765	-0.279303	190.765	-0.288691	191.688	-0.272175	190.765	-0.278236	190.765	-0.279643	190.765	-0.280711
194.107	-0.0627004	191.988	-0.16178	191.988	-0.200495	191.988	-0.25283	191.988	-0.262767	191.277	-0.276137	191.277	-0.285424	194.107	-0.257269	191.688	-0.272537	191.688	-0.273915	191.688	-0.274966
195.358	-0.060881	194.107	-0.153954	194.107	-0.190796	194.107	-0.240599	194.107	-0.250058	194.107	-0.258642	194.107	-0.267368	195.051	-0.251623	194.107	-0.257612	194.107	-0.258913	194.107	-0.259919
197.526	-0.0577293	195.358	-0.149484	195.358	-0.185255	195.358	-0.233612	195.358	-0.242799	194.631	-0.255488	194.631	-0.264114	197.526	-0.236834	195.051	-0.251958	195.051	-0.253231	195.051	-0.254222
198.807	-0.0559545	197.526	-0.141742	197.526	-0.175658	197.526	-0.221509	197.526	-0.230223	197.526	-0.238064	197.526	-0.24613	198.494	-0.231345	197.526	-0.23715	197.526	-0.238348	197.526	-0.239301
201.026	-0.0528799	198.807	-0.137382	198.807	-0.170255	198.807	-0.214696	198.807	-0.223142	198.063	-0.23501	198.063	-0.242971	201.026	-0.216966	198.494	-0.231653	198.494	-0.232824	198.494	-0.233737
202.337	-0.0511129	201.026	-0.129831	201.026	-0.160895	201.026	-0.202893	201.026	-0.210876	201.026	-0.218132	201.026	-0.225515	202.016	-0.21148	201.026	-0.217256	201.026	-0.218353	201.026	-0.219163
204.608	-0.048052	202.337	-0.12549	202.337	-0.155515	202.337	-0.196108	202.337	-0.203825	201.575	-0.215066	201.575	-0.222345	204.608	-0.197112	202.016	-0.211763	202.016	-0.212832	202.016	-0.2136
205.95	-0.0463354	204.608	-0.117971	204.608	-0.146196	204.608	-0.184355	204.608	-0.191611	204.608	-0.198124	204.608	-0.204831	205.621	-0.191807	204.608	-0.197376	204.608	-0.198373	204.608	-0.199029
208.274	-0.0433616	205.95	-0.113756	205.95	-0.140972	205.95	-0.177766	205.95	-0.184764	205.17	-0.195171	205.17	-0.201769	208.274	-0.177909	205.621	-0.192063	205.621	-0.193033	205.621	-0.193669
209.647	-0.0416359	208.274	-0.106453	208.274	-0.131921	208.274	-0.166354	208.274	-0.172902	208.274	-0.178854	208.274	-0.184851	209.311	-0.172549	208.274	-0.178148	208.274	-0.179047	208.274	-0.17963
212.026	-0.0386464	209.647	-0.102215	209.647	-0.126667	209.647	-0.159727	209.647	-0.166015	208.849	-0.175856	208.849	-0.181746	212.026	-0.158509	209.311	-0.17278	209.311	-0.173652	209.311	-0.174237
213.431	-0.0369838	212.026	-0.094872	212.026	-0.117566	212.026	-0.148249	212.026	-0.154085	212.026	-0.159291	212.026	-0.164593	213.087	-0.153374	212.026	-0.158721	212.026	-0.159523	212.026	-0.160111
215.865	-0.0341036	213.431	-0.0907902	213.431	-0.112508	213.431	-0.14187	213.431	-0.147454	212.614	-0.156432	212.614	-0.161618	215.865	-0.139926	213.087	-0.15358	213.087	-0.154355	213.087	-0.154942
217.303	-0.0324048	215.865	-0.0837192	215.865	-0.103745	215.865	-0.130819	215.865	-0.135967	215.865	-0.140633	215.865	-0.145178	216.951	-0.134645	215.865	-0.140113	215.865	-0.140819	215.865	-0.141402
219.795	-0.029462	217.303	-0.079547	217.303	-0.0985737	217.303	-0.124296	217.303	-0.129186	216.467	-0.137679	216.467	-0.142114	219.795	-0.120815	216.951	-0.134826	216.951	-0.135505	216.951	-0.13606
221.266	-0.0278535	219.795	-0.0723195	219.795	-0.0896151	219.795	-0.112996	219.795	-0.117441	219.795	-0.121356	219.795	-0.125183	220.906	-0.115851	219.795	-0.120977	219.795	-0.121586	219.795	-0.122067
223.816	-0.025067	221.266	-0.0683704	221.266	-0.0847214	221.266	-0.106824	221.266	-0.111021	220.411	-0.118587	220.411	-0.122286	223.816	-0.102847	220.906	-0.116006	220.906	-0.116588	220.906	-0.117047
225.322	-0.0233721	223.816	-0.0615295	223.816	-0.0762439	223.816	-0.0961312	223.816	-0.099901	223.816	-0.103292	223.816	-0.10628	224.953	-0.0975823	223.816	-0.102985	223.816	-0.103499	223.816	-0.103897
227.931	-0.0204361	225.322	-0.0573714	225.322	-0.0710912	225.322	-0.0896342	225.322	-0.0931489	224.447	-0.100347	224.447	-0.103219	227.931	-0.0837926	224.953	-0.0977127	224.953	-0.0982	224.953	-0.098576
229.473	-0.0188992	227.931	-0.0501684	227.931	-0.0621652	227.931	-0.0783794	227.931	-0.0814521	227.931	-0.0840697	227.931	-0.0863083	229.095	-0.0790207	227.931	-0.0839041	227.931	-0.0843205	227.931	-0.0846381
232.143	-0.0162367	229.473	-0.0463786	229.473	-0.0574633	229.473	-0.0724347	229.473	-0.0752579	228.577	-0.081401	228.577	-0.0834814	232.143	-0.0665219	229.095	-0.0791256	229.095	-0.0795159	229.095	-0.0798119
233.721	-0.0144709	232.143	-0.0398134	232.143	-0.049318	232.143	-0.0621367	232.143	-0.0645277	232.143	-0.0666551	232.143	-0.0678616	233.334	-0.0611385	232.143	-0.0666093	232.143	-0.0669314	232.143	-0.0671704
236.454	-0.0114119	233.721	-0.035536	233.721	-0.0440353	233.721	-0.0555153	233.721	-0.0576653	232.804	-0.0636468	232.804	-0.0647497	236.454	-0.047038	233.334	-0.0612187	233.334	-0.0615136	233.334	-0.0617313
238.068	-0.0101184	236.454	-0.0281262	236.454	-0.0348841	236.454	-0.0440448	236.454	-0.0457774	236.454	-0.0470251	236.454	-0.0475551	237.673	-0.042732	236.454	-0.0470991	236.454	-0.0473228	236.454	-0.0474845
240.865	-0.00787768	238.068	-0.024788	238.068	-0.030695	238.068	-0.0386398	238.068	-0.040073	237.13	-0.0445729	237.13	-0.0447453	240.865	-0.0314531	237.673	-0.0427858	237.673	-0.0429788	237.673	-0.0431113
242.517	-0.00541048	240.865	-0.0190051	240.865	-0.0234382	240.865	-0.0292768	240.865	-0.0301912	240.865	-0.0310238	240.865	-0.0292203	242.112	-0.0244426	240.865	-0.0314878	240.865	-0.0316004	240.865	-0.0316568
245.38	-0.00113654	242.517	-0.0132882	242.517	-0.0164516	242.517	-0.0206739	242.517	-0.0213684	241.557	-0.027176	241.557	-0.0255704	245.38	-0.00608006	242.112	-0.0244694	242.112	-0.0245568	242.112	-0.0246003
247.071	-0.000720579	245.38	-0.00338487	245.38	-0.00434876	245.38	-0.00577098	245.38	-0.00608471	245.38	-0.00591576	245.38	-0.00540315	246.656	-0.00440016	245.38	-0.00608616	245.38	-0.00610752	245.38	-0.00611708
250	-1.35015e-17	247.071	-0.00214604	247.071	-0.00275715	247.071	-0.00365885	247.071	-0.00385776	246.088	-0.00500918	246.088	-0.00457514	250	3.78013e-17	246.656	-0.00440457	246.656	-0.00442003	246.656	-0.00442695
		250	-4.02102e-17	250	-5.16606e-17	250	-6.85557e-17	250	-7.22826e-17	250	2.62712e-18	250	2.39948e-18			250	3.78392e-17	250	3.7972e-17	250	3.80314e-17
