# Supplementary material for: From radial to unidirectional water pumping in zeta-potential modulated Nafion nanostructures
Source: Nat Commun. 2022 May 19;13:2812. doi: 10.1038/s41467-022-30554-7 (PMC9120507; doi:10.1038/s41467-022-30554-7)
Supplement: Supplementary file 11 — Source Data [file 41467_2022_30554_MOESM11_ESM.zip › source_data/Supplementary_Figure 6.xls]

## Sheet: Sheet1
Data 1		Data 2		Data 3		Data 4		Data 5
Li	1.10-4M	Na	1.10-4M	K	1.10-4M	Cd	3.3 10-5M	Cd	1.10-4M	Concentrations
Distance	Ef	Distance	Ef	Distance	Ef	Distance	Ef	Distance	Ef
µm	V/m	µm	V/m	µm	V/m	µm	V/m	µm	V/m
2.16923	-0.208426	0	0.127919	0	0.103042	1.91339	-0.242895	1.22508	-0.135968
2.26315	-0.223751	2.16923	-0.153592	2.16923	-0.0793258	4.52629	-0.806185	3.40548	-0.660821
4.43238	-0.577713	2.26315	-0.165781	2.26315	-0.0872214	6.26805	-1.24685	4.11563	-0.829675
4.52629	-0.593038	4.43238	-0.447292	4.43238	-0.269589	8.64657	-1.83851	4.52632	-0.962291
6.50094	-1.00194	4.52629	-0.459481	4.52629	-0.277485	10.2321	-2.2874	6.83907	-1.61637
6.58643	-1.01943	6.50094	-0.784622	6.50094	-0.487977	12.3973	-2.88717	8.64663	-2.12172
8.56108	-1.42327	6.58643	-0.798758	6.58643	-0.497512	13.8405	-3.36013	9.48429	-2.38096
8.64657	-1.41963	8.56108	-1.12526	8.56108	-0.717737	15.8115	-3.99624	11.2323	-2.91623
10.4441	-1.83211	8.64657	-1.11516	8.64657	-0.699231	17.1253	-4.51114	12.0125	-3.15265
10.5219	-1.84997	10.4441	-1.44874	10.4441	-0.924365	18.9195	-5.21427	12.3973	-3.26438
12.3194	-2.26244	10.5219	-1.46318	10.5219	-0.934112	20.1154	-5.78055	14.3926	-3.95832
12.3973	-2.2803	12.3194	-1.79675	12.3194	-1.15925	21.7486	-6.56218	15.8116	-4.44232
14.0335	-2.69423	12.3973	-1.81119	12.3973	-1.16899	22.8373	-7.20473	16.6892	-4.80193
14.1044	-2.71312	14.0335	-2.14074	14.0335	-1.38303	24.324	-8.08655	18.8365	-5.67017
15.7406	-3.1493	14.1044	-2.15604	14.1044	-1.3934	25.3151	-8.82064	18.895	-5.69359
15.8115	-3.14954	15.7406	-2.5094	15.7406	-1.63294	26.6684	-9.8231	18.9196	-5.70344
17.301	-3.62645	15.8115	-2.50473	15.8115	-1.62194	27.5706	-10.6672	20.9424	-6.69495
17.3655	-3.6471	17.301	-2.89199	17.301	-1.88605	28.8025	-11.8213	21.7488	-7.08514
18.855	-4.12401	17.3655	-2.90876	17.3655	-1.89749	29.6237	-12.7876	22.9057	-7.78404
18.9195	-4.12955	18.855	-3.29602	18.855	-2.1616	30.7452	-14.1072	24.3242	-8.6334
20.2754	-4.66235	18.9195	-3.29647	18.9195	-2.15552	31.4927	-15.2298	24.7819	-8.97532
20.3341	-4.68542	20.2754	-3.73029	20.2754	-2.45342	32.5136	-16.7617	26.2244	-10.0435
21.6899	-5.21822	20.3341	-3.74907	20.3341	-2.46632	33.1941	-18.0488	26.5592	-10.2895
21.7486	-5.24129	21.6899	-4.18289	21.6899	-2.76423	34.1233	-19.8063	26.6686	-10.3696
22.9829	-5.83313	21.7486	-4.20167	21.7486	-2.77712	34.7428	-21.3064	28.2118	-11.8095
23.0363	-5.85927	22.9829	-4.68156	22.9829	-3.10382	35.5887	-23.3519	28.8027	-12.3634
24.2706	-6.46302	23.0363	-4.7029	23.0363	-3.11858	36.1526	-25.0752	29.7824	-13.5072
24.324	-6.48016	24.2706	-5.19585	24.2706	-3.45947	36.9226	-27.4406	30.7454	-14.6214
25.4476	-7.17074	24.324	-5.20704	24.324	-3.46303	37.4359	-29.4366	31.2706	-15.4089
25.4962	-7.20064	25.4476	-5.7724	25.4476	-3.85663	38.1369	-32.1623	32.5138	-17.243
26.6198	-7.89122	25.4962	-5.79688	25.4962	-3.87367	38.6042	-34.4871	32.6765	-17.5469
26.6684	-7.9146	26.6198	-6.36224	26.6198	-4.26727	39.2422	-37.6556	33.4022	-18.8967
27.6912	-8.70947	26.6684	-6.37905	26.6684	-4.27555	39.6676	-40.3351	33.9883	-19.9803
27.7355	-8.74388	27.6912	-7.03145	27.6912	-4.73257	40.2484	-44.0049	34.1236	-20.2296
28.7582	-9.53875	27.7355	-7.05969	27.7355	-4.75236	40.6356	-47.1098	35.2092	-22.8042
28.8025	-9.57316	28.7582	-7.71209	28.7582	-5.20939	41.1644	-51.3497	35.5889	-23.7109
29.7335	-10.4875	28.8025	-7.74034	28.8025	-5.22917	41.5168	-54.9556	36.3576	-26.0125
29.7738	-10.5273	29.7335	-8.4906	29.7335	-5.75503	41.9981	-59.8692	36.9229	-27.7124
30.7049	-11.446	29.7738	-8.52332	29.7738	-5.77809	42.319	-64.0456	37.4349	-29.663
30.7452	-11.4857	30.7049	-9.27912	30.7049	-6.3106	42.7571	-69.739	38.1371	-32.3232
31.5927	-12.5477	30.7452	-9.31184	30.7452	-6.33365	43.0492	-74.5727	38.4434	-33.8266
31.6294	-12.5938	31.5927	-10.1858	31.5927	-6.95035	43.448	-81.1721	39.2425	-37.6971
32.4769	-13.6584	31.6294	-10.2238	31.6294	-6.97727	43.7139	-86.7686	39.3854	-38.5792
32.5136	-13.7031	32.4769	-11.1016	32.4769	-7.59897	44.077	-94.4066	40.2487	-43.902
33.2851	-14.9391	32.5136	-11.1369	32.5136	-7.62214	44.319	-100.89	40.2635	-44.0181
33.3185	-14.9926	33.2851	-12.1581	33.2851	-8.34879	44.6495	-109.738	40.3758	-44.9011
34.0899	-16.2286	33.3185	-12.2023	33.3185	-8.38025	44.8698	-117.244	41.0707	-50.3411
34.1233	-16.2815	34.0899	-13.2234	34.0899	-9.1069	45.1706	-127.495	41.1646	-51.0739
34.8256	-17.7181	34.1233	-13.2658	34.1233	-9.13546	45.3712	-136.17	41.8206	-57.6376
34.856	-17.7803	34.8256	-14.4549	34.8256	-9.98525	45.645	-148.036	41.9984	-59.4066
35.5583	-19.2169	34.856	-14.5063	34.856	-10.022	45.8276	-158.073	42.5175	-66.028
35.5887	-19.2791	35.5583	-15.6954	35.5583	-10.8718	46.0769	-171.798	42.7574	-69.0717
36.228	-20.95	35.5887	-15.7469	35.5887	-10.9086	46.2431	-183.39	43.164	-75.6794
36.2557	-21.0223	36.228	-17.1311	36.228	-11.9002	46.47	-199.254	43.4483	-80.2916
36.8949	-22.6933	36.2557	-17.191	36.2557	-11.9432	46.6213	-212.641	43.7628	-86.8019
36.9226	-22.7657	36.8949	-18.5765	36.8949	-12.9373	46.8278	-230.952	44.0772	-93.2919
37.5046	-24.71	36.9226	-18.6365	36.9226	-12.9803	46.9655	-246.372	44.3167	-99.6176
37.5298	-24.7942	37.5046	-20.2498	37.5046	-14.1406	47.1536	-267.445	44.6498	-108.396
38.1117	-26.7388	37.5298	-20.3197	37.5298	-14.191	47.2789	-285.215	44.8284	-114.416
38.1369	-26.8229	38.1117	-21.9345	38.1117	-15.3536	47.4501	-309.438	45.1709	-125.93
38.6666	-29.0857	38.1369	-22.0044	38.1369	-15.4039	47.5642	-329.807	45.3005	-131.49
38.6896	-29.1837	38.6666	-23.8849	38.6666	-16.761	47.7201	-357.589	45.6453	-146.291
39.2193	-31.4472	38.6896	-23.9664	38.6896	-16.8199	47.8239	-380.843	45.7356	-151.237
39.2422	-31.5437	39.2193	-25.8485	39.2193	-18.1795	47.9658	-412.559	46.0772	-169.949
39.7245	-34.1787	39.2422	-25.9277	39.2422	-18.2354	48.0603	-438.962	46.1361	-174.046
39.7453	-34.2928	39.7245	-28.1218	39.7245	-19.8249	48.1895	-474.996	46.4703	-197.416
40.2276	-36.9279	39.7453	-28.2168	39.7453	-19.8938	48.2755	-504.767	46.5045	-200.452
40.2484	-37.0393	40.2276	-30.4108	40.2276	-21.4833	48.3931	-545.411	46.8281	-229.323
40.6874	-40.1073	40.2484	-30.5025	40.2484	-21.5485	48.4714	-578.68	46.843	-230.965
40.7064	-40.2402	40.6874	-33.0601	40.6874	-23.4064	48.5784	-624.131	47.1511	-266.025
41.1454	-43.3082	40.7064	-33.1708	40.7064	-23.4869	48.6497	-660.898	47.1538	-266.324
41.1644	-43.4368	41.1454	-35.7285	41.1454	-25.3448	48.7471	-711.157	47.1539	-266.312
41.564	-47.0089	41.1644	-35.8345	41.1644	-25.4207	48.8121	-751.239	47.4375	-307.413
41.5813	-47.1636	41.564	-38.8158	41.564	-27.5918	48.9007	-805.974	47.4504	-309.219
41.9808	-50.7356	41.5813	-38.9449	41.5813	-27.6858	48.9598	-849.058	47.6979	-354.853
41.9981	-50.8842	41.9808	-41.9261	41.9808	-29.857	49.0405	-907.766	47.7204	-358.946
42.3619	-55.043	41.9981	-42.049	41.9981	-29.9452	49.0943	-953.15	47.9368	-409.581
42.3776	-55.223	42.3619	-45.5237	42.3619	-32.4818	49.1678	-1014.94	47.9661	-416.365
42.7414	-59.3819	42.3776	-45.6742	42.3776	-32.5916	49.2168	-1061.74	48.1556	-472.494
42.7571	-59.5536	42.7414	-49.1489	42.7414	-35.1282	49.2837	-1125.42	48.1898	-482.555
43.0882	-64.3955	42.7571	-49.2912	42.7571	-35.2307	49.3282	-1172.57	48.3561	-544.61
43.1026	-64.6051	43.0882	-53.3407	43.0882	-38.1934	49.3891	-1236.69	48.3934	-558.444
43.4337	-69.447	43.1026	-53.516	43.1026	-38.3217	49.4297	-1283.05	48.5396	-626.78
43.448	-69.6566	43.4337	-57.5654	43.4337	-41.2843	49.4851	-1346.06	48.5787	-645.026
43.7494	-75.2822	43.448	-57.7407	43.448	-41.4126	49.5221	-1390.52	48.7076	-719.827
43.7625	-75.5262	43.7494	-62.4489	43.7494	-44.863	49.5725	-1450.96	48.7474	-742.973
44.0639	-81.1627	43.7625	-62.6532	43.7625	-45.0128	49.6061	-1492.57	48.8611	-824.164
44.077	-81.4068	44.0639	-67.3717	44.0639	-48.4722	49.6521	-1549.15	48.901	-852.658
44.3513	-87.9531	44.077	-67.576	44.077	-48.6219	49.6827	-1587.22	49.0015	-939.861
44.3632	-88.2372	44.3513	-73.06	44.3513	-52.6492	49.7245	-1639	49.0408	-973.944
44.6376	-94.7976	44.3632	-73.298	44.3632	-52.8241	49.7523	-1673.1	49.1299	-1066.25
44.6495	-95.0816	44.6376	-78.7949	44.6376	-56.8622	49.7904	-1719.53	49.1681	-1105.88
44.8992	-102.698	44.6495	-79.0329	44.6495	-57.0371	49.8158	-1749.51	49.2471	-1201.92
44.91	-103.028	44.8992	-85.419	44.8992	-61.736	49.8504	-1790.38	49.284	-1246.72
45.1598	-110.662	44.91	-85.6962	44.91	-61.94	49.8735	-1816.33	49.3541	-1344.54
45.1706	-110.993	45.1598	-92.0981	45.1598	-66.6519	49.905	-1851.74	49.3894	-1393.65
45.398	-119.85	45.1706	-92.3752	45.1706	-66.8559	49.926	-1873.91	49.4519	-1490.98
45.4078	-120.234	45.398	-99.8085	45.398	-72.3356	49.9547	-1904.19	49.4854	-1543.13
45.6352	-129.113	45.4078	-100.131	45.4078	-72.5736	49.9739	-1922.93	49.5411	-1637.45
45.645	-129.497	45.6352	-107.583	45.6352	-78.0688	50	-1948.54	49.5728	-1691.05
45.852	-139.792	45.645	-107.906	45.645	-78.3068	50.0195	-1966.12	49.6225	-1779.98
45.861	-140.239	45.852	-116.553	45.852	-84.6928	50.0462	-1990.07	49.6524	-1833.28
46.0679	-150.559	45.861	-116.928	45.861	-84.9701	50.0662	-2006.21	49.6968	-1914.84
46.0769	-151.005	46.0679	-125.597	46.0679	-91.3743	50.0935	-2028.2	49.7248	-1966.12
46.2653	-162.959	46.0769	-125.973	46.0769	-91.6516	50.1139	-2042.64	49.7645	-2038.96
46.2734	-163.478	46.2653	-136.022	46.2653	-99.0866	50.1419	-2062.31	49.7907	-2086.79
46.4618	-175.462	46.2734	-136.458	46.2734	-99.4094	50.1628	-2074.81	49.8263	-2150.23
46.47	-175.981	46.4618	-146.533	46.4618	-106.866	50.1914	-2091.83	49.8507	-2193.59
46.6415	-189.844	46.47	-146.97	46.47	-107.188	50.2128	-2102.17	49.8827	-2247.63
46.6489	-190.446	46.6415	-158.633	46.6415	-115.833	50.2421	-2116.26	49.9053	-2285.92
46.8204	-204.344	46.6489	-159.139	46.6489	-116.208	50.264	-2124.3	49.934	-2331.07
46.8278	-204.945	46.8204	-170.833	46.8204	-124.877	50.294	-2135.25	49.9551	-2364.13
46.984	-220.993	46.8278	-171.339	46.8278	-125.253	50.3164	-2140.86	49.9809	-2401.22
46.9907	-221.69	46.984	-184.852	46.984	-135.285	50.347	-2148.51	50.0003	-2429.21
47.1468	-237.776	46.9907	-185.438	46.9907	-135.721	50.37	-2151.65	50.0263	-2462.78
47.1536	-238.431	47.1468	-198.985	47.1468	-145.781	50.4014	-2155.94	50.0465	-2488.76
47.2957	-257.004	47.1536	-199.534	47.1536	-146.187	50.4249	-2156.6	50.0728	-2518.15
47.3019	-257.808	47.2957	-215.187	47.2957	-157.831	50.457	-2157.53	50.0938	-2541.55
47.444	-276.381	47.3019	-215.864	47.3019	-158.335	50.481	-2155.77	50.1204	-2566.19
47.4501	-277.141	47.444	-231.517	47.444	-169.978	50.5139	-2153.4	50.1422	-2586.39
47.5795	-298.51	47.4501	-232.156	47.4501	-170.452	50.5385	-2149.34	50.169	-2605.87
47.5851	-299.435	47.5795	-250.18	47.5795	-183.883	50.5721	-2143.82	50.1917	-2622.33
47.7145	-320.804	47.5851	-250.96	47.5851	-184.464	50.5973	-2137.58	50.2188	-2636.39
47.7201	-321.687	47.7145	-268.984	47.7145	-197.895	50.6317	-2129.09	50.2424	-2648.65
47.8378	-346.161	47.7201	-269.727	47.7201	-198.447	50.6575	-2120.85	50.2697	-2657.23
47.8429	-347.221	47.8378	-290.386	47.8378	-213.869	50.6927	-2109.65	50.2943	-2664.96
47.9607	-371.695	47.8429	-291.281	47.8429	-214.537	50.7191	-2099.6	50.3218	-2668.18
47.9658	-372.717	47.9607	-311.941	47.9607	-229.959	50.7551	-2085.94	50.3474	-2671.18
48.073	-400.58	47.9658	-312.801	47.9658	-230.599	50.7821	-2074.3	50.3751	-2669.32
48.0776	-401.786	48.073	-336.343	48.073	-248.204	50.819	-2058.41	50.4017	-2667.57
48.1848	-429.649	48.0776	-337.362	48.0776	-248.966	50.8466	-2045.42	50.4296	-2661.04
48.1895	-430.829	48.1848	-360.903	48.1848	-266.57	50.8844	-2027.65	50.4573	-2654.61
48.287	-462.308	48.1895	-361.897	48.1895	-267.312	50.9127	-2013.49	50.4854	-2643.94
48.2913	-463.671	48.287	-388.518	48.287	-287.256	50.9513	-1994.11	50.5142	-2633.04
48.3888	-495.15	48.2913	-389.671	48.2913	-288.12	50.9802	-1978.97	50.5424	-2618.8
48.3931	-496.504	48.3888	-416.291	48.3888	-308.064	51.0198	-1958.26	50.5724	-2603.73
48.4819	-531.725	48.3931	-417.434	48.3931	-308.918	51.0494	-1942.33	50.6008	-2586.54
48.4857	-533.25	48.4819	-447.25	48.4819	-331.3	51.0898	-1920.55	50.632	-2567.68
48.5746	-568.472	48.4857	-448.541	48.4857	-332.269	51.1202	-1904.01	50.6605	-2548.13
48.5784	-570.014	48.5746	-478.357	48.5746	-354.651	51.1616	-1881.4	50.693	-2525.88
48.6593	-608.956	48.5784	-479.661	48.5784	-355.626	51.1926	-1864.4	50.7216	-2504.56
48.6628	-610.642	48.6593	-512.662	48.6593	-380.451	51.2349	-1841.18	50.7554	-2479.35
48.7436	-649.583	48.6628	-514.091	48.6628	-381.525	51.2667	-1823.87	50.7841	-2456.77
48.7471	-651.32	48.7436	-547.093	48.7436	-406.35	51.3101	-1800.21	50.8193	-2428.97
48.8207	-693.757	48.7471	-548.563	48.7471	-407.453	51.3426	-1782.71	50.848	-2405.67
48.8239	-695.595	48.8207	-584.573	48.8207	-434.6	51.3869	-1758.8	50.8847	-2375.76
48.8975	-738.031	48.8239	-586.132	48.8239	-435.775	51.4202	-1741.22	50.9134	-2352.08
48.9007	-739.96	48.8975	-622.142	48.8975	-462.922	51.4656	-1717.2	50.9516	-2320.43
48.9677	-785.428	48.9007	-623.776	48.9007	-464.151	51.4996	-1699.63	50.9803	-2296.72
48.9706	-787.396	48.9677	-662.413	48.9677	-493.349	51.5461	-1675.63	51.0201	-2263.69
49.0376	-832.864	48.9706	-664.086	48.9706	-494.613	51.581	-1658.15	51.0487	-2240.23
49.0405	-834.964	49.0376	-702.724	49.0376	-523.811	51.6285	-1634.27	51.0902	-2206.13
49.1015	-882.741	49.0405	-704.506	49.0405	-525.156	51.6642	-1616.94	51.1187	-2183.15
49.1042	-884.81	49.1015	-745.173	49.1015	-555.969	51.7129	-1593.28	51.1619	-2148.25
49.1652	-932.587	49.1042	-746.934	49.1042	-557.303	51.7493	-1576.16	51.1902	-2125.93
49.1678	-934.823	49.1652	-787.601	49.1652	-588.116	51.7992	-1552.78	51.2353	-2090.47
49.2233	-983.955	49.1678	-789.502	49.1678	-589.553	51.8365	-1535.92	51.2635	-2068.96
49.2257	-986.082	49.2233	-831.4	49.2233	-621.392	51.8875	-1512.88	51.3104	-2033.14
49.2812	-1035.21	49.2257	-833.214	49.2257	-622.77	51.9257	-1496.31	51.3384	-2012.54
49.2837	-1037.53	49.2812	-875.113	49.2812	-654.609	51.9779	-1473.67	51.3873	-1976.52
49.3342	-1086.9	49.2837	-877.088	49.2837	-656.107	52.017	-1457.41	51.415	-1956.91
49.3364	-1089.04	49.3342	-919.277	49.3342	-688.268	52.0704	-1435.2	51.4659	-1920.84
49.3869	-1138.41	49.3364	-921.104	49.3364	-689.66	52.1104	-1419.27	51.4933	-1902.27
49.3891	-1140.74	49.3869	-963.293	49.3869	-721.821	52.1651	-1397.53	51.5465	-1866.26
49.4351	-1189.17	49.3891	-965.287	49.3891	-723.34	52.206	-1381.96	51.5735	-1848.76
49.4371	-1191.26	49.4351	-1006.77	49.4351	-755.071	52.2619	-1360.69	51.6289	-1812.91
49.4831	-1239.69	49.4371	-1008.56	49.4371	-756.444	52.3039	-1345.48	51.6555	-1796.48
49.4851	-1241.97	49.4831	-1050.04	49.4831	-788.175	52.3611	-1324.71	51.7132	-1760.87
49.527	-1288.34	49.4851	-1052	49.4851	-789.67	52.404	-1309.87	51.7393	-1745.52
49.5288	-1290.35	49.527	-1091.82	49.527	-820.246	52.4626	-1289.6	51.7995	-1710.2
49.5707	-1336.72	49.5288	-1093.55	49.5288	-821.57	52.5065	-1275.14	51.8251	-1695.92
49.5725	-1338.88	49.5707	-1133.37	49.5707	-852.145	52.5664	-1255.38	51.8878	-1660.94
49.6106	-1382.26	49.5725	-1135.23	49.5725	-853.575	52.6114	-1241.29	51.9128	-1647.71
49.6123	-1384.13	49.6106	-1172.58	49.6106	-882.374	52.6727	-1222.04	51.9782	-1613.11
49.6504	-1427.51	49.6123	-1174.2	49.6123	-883.62	52.7187	-1208.32	52.0025	-1600.9
49.6521	-1429.51	49.6504	-1211.56	49.6504	-912.419	52.7815	-1189.58	52.0707	-1566.7
49.6868	-1469.2	49.6521	-1213.28	49.6521	-913.75	52.8286	-1176.23	52.0943	-1555.5
49.6883	-1470.92	49.6868	-1247.57	49.6868	-940.302	52.8928	-1158	52.1654	-1521.72
49.723	-1510.61	49.6883	-1249.06	49.6883	-941.452	52.941	-1145.01	52.1881	-1511.49
49.7245	-1512.42	49.723	-1283.35	49.723	-968.004	53.0068	-1127.27	52.2623	-1478.15
49.7561	-1548.03	49.7245	-1284.91	49.7245	-969.213	53.056	-1114.64	52.2841	-1468.86
49.7574	-1549.57	49.7561	-1315.78	49.7561	-993.23	53.1233	-1097.39	52.3614	-1435.95
49.789	-1585.19	49.7574	-1317.12	49.7574	-994.27	53.1738	-1085.12	52.3823	-1427.56
49.7904	-1586.78	49.789	-1347.99	49.789	-1018.29	53.2427	-1068.35	52.4629	-1395.1
49.8191	-1618.19	49.7904	-1349.37	49.7904	-1019.36	53.2943	-1056.41	52.4827	-1387.58
49.8204	-1619.55	49.8191	-1376.7	49.8191	-1040.72	53.3648	-1040.11	52.5668	-1355.56
49.8491	-1650.95	49.8204	-1377.88	49.8204	-1041.65	53.4176	-1028.51	52.5853	-1348.88
49.8504	-1652.33	49.8491	-1405.2	49.8491	-1063.01	53.4898	-1012.67	52.6731	-1317.29
49.8766	-1679.62	49.8504	-1406.4	49.8504	-1063.95	53.5438	-1001.39	52.6903	-1311.42
49.8777	-1680.81	49.8766	-1430.24	49.8766	-1082.69	53.6177	-985.996	52.7818	-1280.26
49.9039	-1708.1	49.8777	-1431.27	49.8777	-1083.5	53.673	-975.041	52.7977	-1275.17
49.905	-1709.28	49.9039	-1455.11	49.9039	-1102.24	53.7486	-960.078	52.8932	-1244.43
49.9288	-1732.7	49.905	-1456.14	49.905	-1103.05	53.8052	-949.432	52.9075	-1240.08
49.9299	-1733.72	49.9288	-1476.68	49.9288	-1119.3	53.8825	-934.892	53.0071	-1209.75
49.9537	-1757.15	49.9299	-1477.57	49.9299	-1120	53.9405	-924.546	53.0197	-1206.12
49.9547	-1758.14	49.9537	-1498.12	49.9537	-1136.24	54.0196	-910.415	53.1237	-1176.19
49.9764	-1778.06	49.9547	-1499	49.9547	-1136.94	54.0789	-900.361	53.1346	-1173.24
49.9774	-1778.92	49.9764	-1516.54	49.9764	-1150.9	54.1599	-886.628	53.243	-1143.7
49.9991	-1798.83	49.9774	-1517.3	49.9774	-1151.5	54.2206	-876.856	53.252	-1141.41
50	-1799.73	49.9991	-1534.84	49.9991	-1165.46	54.3035	-863.509	53.3651	-1112.25
50.0221	-1818.47	50	-1535.63	50	-1166.08	54.3657	-854.011	53.372	-1110.58
50.0231	-1819.28	50.0221	-1552.23	50.0221	-1179.38	54.4505	-841.038	53.4901	-1081.8
50.0452	-1838.03	50.0231	-1552.95	50.0231	-1179.95	54.5141	-831.805	53.4948	-1080.73
50.0462	-1838.87	50.0452	-1569.55	50.0452	-1193.25	54.6009	-819.194	53.618	-1052.3
50.0689	-1856.23	50.0462	-1570.29	50.0462	-1193.85	54.666	-810.218	53.6203	-1051.81
50.0698	-1856.98	50.0689	-1585.76	50.0689	-1206.34	54.7548	-797.959	53.7337	-1027.04
50.0925	-1874.33	50.0698	-1586.43	50.0698	-1206.89	54.8214	-789.23	53.7486	-1023.8
50.0935	-1875.12	50.0925	-1601.89	50.0925	-1219.38	54.9123	-777.311	53.7489	-1023.73
50.1167	-1890.82	50.0935	-1602.59	50.0935	-1219.94	54.9805	-768.823	53.8798	-996.678
50.1177	-1891.5	50.1167	-1616.7	50.1167	-1231.46	55.0735	-757.233	53.8829	-996.046
50.1409	-1907.21	50.1177	-1617.31	50.1177	-1231.96	55.1433	-748.977	54.014	-970.391
50.1419	-1907.92	50.1409	-1631.42	50.1409	-1243.48	55.2385	-737.705	54.02	-969.215
50.1656	-1921.73	50.1419	-1632.05	50.1419	-1244	55.3099	-729.675	54.1511	-944.903
50.1666	-1922.33	50.1656	-1644.59	50.1656	-1254.38	55.4074	-718.711	54.1603	-943.205
50.1904	-1936.15	50.1666	-1645.14	50.1666	-1254.83	55.4804	-710.899	54.2914	-920.185
50.1914	-1936.77	50.1904	-1657.68	50.1904	-1265.22	55.5802	-700.232	54.3039	-917.985
50.2157	-1948.5	50.1914	-1658.24	50.1914	-1265.68	55.6549	-692.632	54.4347	-896.207
50.2167	-1949	50.2157	-1669.04	50.2157	-1274.78	55.757	-682.254	54.4508	-893.525
50.241	-1960.73	50.2167	-1669.51	50.2167	-1275.18	55.8335	-674.857	54.5813	-872.941
50.2421	-1961.25	50.241	-1680.3	50.241	-1284.28	55.938	-664.758	54.6012	-869.796
50.2669	-1970.72	50.2421	-1680.78	50.2421	-1284.69	56.0163	-657.56	54.7312	-850.361
50.268	-1971.13	50.2669	-1689.68	50.2669	-1292.39	56.1232	-647.731	54.7552	-846.772
50.2929	-1980.6	50.268	-1690.07	50.268	-1292.72	56.2033	-640.724	54.8843	-828.442
50.294	-1981.01	50.2929	-1698.97	50.2929	-1300.42	56.3128	-631.156	54.9127	-824.423
50.3194	-1988.11	50.294	-1699.36	50.294	-1300.76	56.3948	-624.335	55.0409	-807.158
50.3205	-1988.41	50.3194	-1706.26	50.3194	-1306.96	56.5067	-615.02	55.0739	-802.725
50.3459	-1995.5	50.3205	-1706.56	50.3205	-1307.23	56.5907	-608.378	55.201	-786.487
50.347	-1995.81	50.3459	-1713.45	50.3459	-1313.44	56.7053	-599.307	55.2389	-781.654
50.3731	-2000.46	50.347	-1713.75	50.347	-1313.71	56.7912	-592.84	55.3647	-766.406
50.3742	-2000.67	50.3731	-1718.58	50.3731	-1318.36	56.9085	-584.007	55.4077	-761.188
50.4002	-2005.32	50.3742	-1718.79	50.3742	-1318.56	56.9964	-577.708	55.5319	-746.894
50.4014	-2005.51	50.4002	-1723.62	50.4002	-1323.21	57.1164	-569.105	55.5805	-741.304
50.428	-2007.71	50.4014	-1723.82	50.4014	-1323.41	57.2064	-562.969	55.7029	-727.93
50.4292	-2007.81	50.428	-1726.56	50.428	-1326.48	57.3292	-554.589	55.7574	-721.981
50.4558	-2010.01	50.4292	-1726.68	50.4292	-1326.62	57.4213	-548.611	55.8777	-709.495
50.457	-2010.09	50.4558	-1729.42	50.4558	-1329.69	57.547	-540.446	55.9383	-703.2
50.4842	-2009.88	50.457	-1729.53	50.457	-1329.81	57.6412	-534.622	56.0563	-691.57
50.4854	-2009.88	50.4842	-1730.21	50.4842	-1331.31	57.7699	-526.666	56.1236	-684.94
50.5127	-2009.67	50.4854	-1730.23	50.4854	-1331.38	57.8663	-520.99	56.2389	-674.138
50.5139	-2009.64	50.5127	-1730.91	50.5127	-1332.87	57.998	-513.238	56.3131	-667.183
50.5418	-2007.1	50.5139	-1730.92	50.5139	-1332.93	58.0967	-507.706	56.4255	-657.181
50.543	-2006.99	50.5418	-1729.6	50.5418	-1332.89	58.2314	-500.15	56.5071	-649.913
50.5709	-2004.46	50.543	-1729.54	50.543	-1332.88	58.3324	-494.757	56.6162	-640.684
50.5721	-2004.33	50.5709	-1728.22	50.5709	-1332.84	58.4704	-487.393	56.7056	-633.11
50.6007	-1999.59	50.5721	-1728.14	50.5721	-1332.83	58.5737	-482.136	56.8111	-624.63
50.6019	-1999.39	50.6007	-1724.92	50.6007	-1331.32	58.7149	-474.957	56.9088	-616.762
50.6305	-1994.66	50.6019	-1724.78	50.6019	-1331.25	58.8206	-469.831	57.0102	-609.004
50.6317	-1994.42	50.6305	-1721.55	50.6305	-1329.74	58.9651	-462.831	57.1168	-600.853
50.6609	-1987.65	50.6317	-1721.39	50.6317	-1329.66	59.0734	-457.833	57.2138	-593.794
50.6622	-1987.36	50.6609	-1716.39	50.6609	-1326.76	59.2212	-451.008	57.3296	-585.366
50.6914	-1980.58	50.6622	-1716.17	50.6622	-1326.63	59.332	-446.133	57.4218	-578.984
50.6927	-1980.26	50.6914	-1711.17	50.6914	-1323.74	59.4833	-439.478	57.5474	-570.288
50.7226	-1971.62	50.6927	-1710.93	50.6927	-1323.59	59.5967	-434.724	57.6343	-564.562
50.7239	-1971.25	50.7226	-1704.3	50.7226	-1319.41	59.7515	-428.232	57.7703	-555.607
50.7538	-1962.61	50.7239	-1704.01	50.7239	-1319.23	59.8675	-423.595	57.8515	-550.516
50.7551	-1962.21	50.7538	-1697.38	50.7538	-1315.06	60.026	-417.264	57.9984	-541.308
50.7857	-1951.91	50.7551	-1697.07	50.7551	-1314.86	60.1447	-412.741	58.0734	-536.832
50.7871	-1951.46	50.7857	-1688.98	50.7857	-1309.51	60.3069	-406.564	58.2318	-527.381
50.8177	-1941.16	50.7871	-1688.62	50.7871	-1309.28	60.4284	-402.152	58.3001	-523.501
50.819	-1940.71	50.8177	-1680.53	50.8177	-1303.94	60.5944	-396.126	58.4707	-513.812
50.8503	-1928.92	50.819	-1680.18	50.819	-1303.71	60.7188	-391.821	58.5318	-510.511
50.8517	-1928.41	50.8503	-1670.76	50.8503	-1297.31	60.8886	-385.942	58.7152	-500.593
50.883	-1916.64	50.8517	-1670.35	50.8517	-1297.03	61.0159	-381.741	58.7685	-497.852
50.8844	-1916.13	50.883	-1660.96	50.883	-1290.65	61.1898	-376.005	58.9655	-487.709
50.9164	-1903.07	50.8844	-1660.56	50.8844	-1290.37	61.32	-371.906	59.0103	-485.513
50.9178	-1902.51	50.9164	-1650.01	50.9164	-1283.06	61.4979	-366.308	59.2216	-475.153
50.9499	-1889.48	50.9178	-1649.55	50.9178	-1282.74	61.6313	-362.309	59.2573	-473.484
50.9513	-1888.91	50.9499	-1639.03	50.9499	-1275.45	61.8133	-356.846	59.4837	-462.913
50.9841	-1874.79	50.9513	-1638.58	50.9513	-1275.13	61.9498	-352.942	59.5096	-461.757
50.9855	-1874.18	50.9841	-1627.07	50.9841	-1267.03	62.1361	-347.611	59.7519	-450.981
51.0183	-1860.08	50.9855	-1626.58	50.9855	-1266.68	62.2757	-343.801	59.7674	-450.323
51.0198	-1859.47	51.0183	-1615.09	51.0183	-1258.6	62.4664	-338.598	60.0264	-439.347
51.0533	-1844.46	51.0198	-1614.6	51.0198	-1258.25	62.6093	-334.879	60.0307	-439.172
51.0548	-1843.81	51.0533	-1602.29	51.0533	-1249.48	62.8045	-329.801	60.1291	-435.198
51.0884	-1828.83	51.0548	-1601.76	51.0548	-1249.1	62.9507	-326.171	60.2996	-428.313
51.0898	-1828.18	51.0884	-1589.47	51.0884	-1240.34	63.1505	-321.214	60.3073	-428.002
51.1242	-1812.46	51.0898	-1588.94	51.0898	-1239.97	63.3001	-317.67	60.5742	-417.731
51.1257	-1811.78	51.1242	-1575.98	51.1242	-1230.64	63.5045	-312.831	60.5948	-416.939
51.1601	-1796.09	51.1257	-1575.42	51.1257	-1230.24	63.6577	-309.372	60.8547	-407.409
51.1616	-1795.41	51.1601	-1562.47	51.1601	-1220.93	63.8669	-304.649	60.889	-406.149
51.1967	-1779.14	51.1616	-1561.91	51.1616	-1220.53	64.0237	-301.271	61.1411	-397.338
51.1983	-1778.44	51.1967	-1548.43	51.1967	-1210.76	64.2377	-296.66	61.1902	-395.624
51.2334	-1762.19	51.1983	-1547.85	51.1983	-1210.34	64.3982	-293.363	61.4336	-387.513
51.2349	-1761.49	51.2334	-1534.39	51.2334	-1200.58	64.6173	-288.861	61.4983	-385.357
51.2709	-1744.81	51.2349	-1533.81	51.2349	-1200.16	64.7815	-285.642	61.7323	-377.926
51.2725	-1744.09	51.2709	-1519.93	51.2709	-1190.04	65.0057	-281.247	61.8137	-375.341
51.3085	-1727.44	51.2725	-1519.33	51.2725	-1189.6	65.1737	-278.105	62.0374	-368.571
51.3101	-1726.72	51.3085	-1505.48	51.3085	-1179.49	65.4032	-273.813	62.1365	-365.569
51.3469	-1709.76	51.3101	-1504.88	51.3101	-1179.05	65.5752	-270.745	62.3488	-359.441
51.3485	-1709.02	51.3469	-1490.72	51.3469	-1168.66	65.81	-266.555	62.4668	-356.035
51.3853	-1692.08	51.3485	-1490.1	51.3485	-1168.21	65.986	-263.56	62.6668	-350.531
51.3869	-1691.35	51.3853	-1475.96	51.3853	-1157.84	66.2263	-259.469	62.8049	-346.731
51.4246	-1674.21	51.3869	-1475.35	51.3869	-1157.39	66.4065	-256.544	62.9915	-341.834
51.4263	-1673.47	51.4246	-1461	51.4246	-1146.81	66.6524	-252.55	63.1509	-337.652
51.464	-1656.36	51.4263	-1460.38	51.4263	-1146.35	66.8368	-249.695	63.3229	-333.346
51.4656	-1655.61	51.464	-1446.05	51.464	-1135.78	67.0885	-245.795	63.5049	-328.792
51.5042	-1638.41	51.4656	-1445.43	51.4656	-1135.33	67.2771	-243.006	63.6613	-325.06
51.5059	-1637.66	51.5042	-1430.97	51.5042	-1124.63	67.5348	-239.199	63.8673	-320.144
51.5445	-1620.46	51.5059	-1430.35	51.5059	-1124.16	67.7278	-236.476	64.0067	-316.971
51.5461	-1619.72	51.5445	-1415.91	51.5445	-1113.47	67.9915	-232.759	64.2382	-311.704
51.5856	-1602.51	51.5461	-1415.28	51.5461	-1113.01	68.1891	-230.1	64.3593	-309.075
51.5873	-1601.77	51.5856	-1400.8	51.5856	-1102.24	68.4589	-226.47	64.6177	-303.466
51.6268	-1584.57	51.5873	-1400.17	51.5873	-1101.78	68.6611	-223.875	64.7192	-301.366
51.6285	-1583.83	51.6268	-1385.7	51.6268	-1091.02	68.9372	-220.331	65.0061	-295.426
51.6689	-1566.7	51.6285	-1385.07	51.6285	-1090.56	69.1442	-217.797	65.0865	-293.84
51.6707	-1565.96	51.6689	-1370.62	51.6689	-1079.78	69.4268	-214.336	65.4036	-287.577
51.7111	-1548.83	51.6707	-1370	51.6707	-1079.31	69.6386	-211.862	65.4613	-286.491
51.7129	-1548.09	51.7111	-1355.55	51.7111	-1068.54	69.9278	-208.484	65.8104	-279.916
51.7542	-1531.09	51.7129	-1354.92	51.7129	-1068.07	70.1445	-206.068	65.8438	-279.316
51.756	-1530.35	51.7542	-1340.55	51.7542	-1057.32	70.4405	-202.77	66.2268	-272.438
51.7974	-1513.36	51.756	-1339.93	51.756	-1056.86	70.6624	-200.412	66.2342	-272.311
51.7992	-1512.62	51.7974	-1325.57	51.7974	-1046.11	70.9653	-197.191	66.3426	-270.454
51.8415	-1495.8	51.7992	-1324.95	51.7992	-1045.65	71.1923	-194.889	66.6324	-265.488
51.8433	-1495.07	51.8415	-1310.7	51.8415	-1034.96	71.5023	-191.745	66.6529	-265.138
51.8857	-1478.26	51.8433	-1310.08	51.8433	-1034.5	71.7346	-189.497	67.0386	-258.833
51.8875	-1477.53	51.8857	-1295.84	51.8857	-1023.82	72.0519	-186.428	67.0889	-258.012
51.9308	-1460.93	51.8875	-1295.23	51.8875	-1023.36	72.2897	-184.234	67.4531	-252.334
51.9327	-1460.21	51.9308	-1281.14	51.9308	-1012.76	72.6144	-181.237	67.5352	-251.055
51.976	-1443.61	51.9327	-1280.53	51.9327	-1012.31	72.8577	-179.096	67.8759	-245.988
51.9779	-1442.89	51.976	-1266.45	51.976	-1001.72	73.19	-176.171	67.9919	-244.264
52.0222	-1426.54	51.9779	-1265.84	51.9779	-1001.26	73.439	-174.08	68.3072	-239.792
52.0241	-1425.83	52.0222	-1251.95	52.0222	-990.784	73.7791	-171.225	68.4593	-237.634
52.0685	-1409.48	52.0241	-1251.35	52.0241	-990.331	74.034	-169.184	68.7471	-233.74
52.0704	-1408.77	52.0685	-1237.46	52.0685	-979.86	74.382	-166.397	68.9377	-231.162
52.1158	-1392.69	52.0704	-1236.85	52.0704	-979.407	74.6429	-164.405	69.1958	-227.831
52.1177	-1392	52.1158	-1223.17	52.1158	-969.071	74.9991	-161.685	69.4272	-224.845
52.1631	-1375.92	52.1177	-1222.58	52.1177	-968.624	75.266	-159.741	69.6535	-222.06
52.1651	-1375.22	52.1631	-1208.9	52.1631	-958.291	75.6305	-157.087	69.9282	-218.678
52.2115	-1359.44	52.1651	-1208.31	52.1651	-957.843	75.9037	-155.189	70.1201	-216.425
52.2135	-1358.76	52.2115	-1194.86	52.2115	-947.662	76.2768	-152.598	70.441	-212.658
52.2599	-1342.97	52.2135	-1194.28	52.2135	-947.221	76.5564	-150.747	70.596	-210.922
52.2619	-1342.29	52.2599	-1180.83	52.2599	-937.042	76.9381	-148.219	70.9657	-206.782
52.3095	-1326.81	52.2619	-1180.25	52.2619	-936.601	77.2243	-146.412	71.0812	-205.549
52.3115	-1326.14	52.3095	-1167.05	52.3095	-926.587	77.615	-143.945	71.5028	-201.046
52.359	-1310.67	52.3115	-1166.48	52.3115	-926.154	77.9078	-142.182	71.5759	-200.301
52.3611	-1310	52.359	-1153.27	52.359	-916.141	78.3077	-139.774	72.0524	-195.448
52.4097	-1294.84	52.3611	-1152.7	52.3611	-915.708	78.6074	-138.054	72.0802	-195.177
52.4118	-1294.19	52.4097	-1139.76	52.4097	-905.87	79.0166	-135.706	72.3793	-192.271
52.4605	-1279.03	52.4118	-1139.2	52.4118	-905.444	79.3233	-134.027	72.5942	-190.184
52.4626	-1278.38	52.4605	-1126.25	52.4605	-895.608	79.7422	-131.736	72.6148	-189.983
52.5124	-1263.55	52.4626	-1125.69	52.4626	-895.182	80.0561	-130.099	73.118	-185.322
52.5145	-1262.9	52.5124	-1113.01	52.5124	-885.529	80.4847	-127.863	73.1905	-184.65
52.5643	-1248.07	52.5145	-1112.46	52.5145	-885.111	80.8059	-126.266	73.6518	-180.574
52.5664	-1247.43	52.5643	-1099.77	52.5643	-875.458	81.2446	-124.086	73.7796	-179.445
52.6174	-1232.93	52.5664	-1099.23	52.5664	-875.04	81.5733	-122.528	74.1958	-175.938
52.6196	-1232.3	52.6174	-1086.81	52.6174	-865.576	82.0223	-120.401	74.3825	-174.365
52.6705	-1217.8	52.6196	-1086.27	52.6196	-865.166	82.3587	-118.882	74.7501	-171.412
52.6727	-1217.18	52.6705	-1073.86	52.6705	-855.702	82.8181	-116.807	74.9995	-169.408
52.7249	-1203.01	52.6727	-1073.32	52.6727	-855.292	83.1625	-115.326	75.3149	-166.992
52.7271	-1202.39	52.7249	-1061.18	52.7249	-846.02	83.6327	-113.303	75.631	-164.57
52.7792	-1188.23	52.7271	-1060.65	52.7271	-845.619	83.985	-111.858	75.8904	-162.676
52.7815	-1187.61	52.7792	-1048.51	52.7792	-836.347	84.4663	-109.885	76.2773	-159.85
52.8349	-1173.78	52.7815	-1047.98	52.7815	-835.946	84.8269	-108.476	76.4766	-158.462
52.8372	-1173.18	52.8349	-1036.11	52.8349	-826.868	85.3194	-106.553	76.9386	-155.245
52.8905	-1159.34	52.8372	-1035.6	52.8372	-826.475	85.6884	-105.179	77.0737	-154.347
52.8928	-1158.74	52.8905	-1023.73	52.8905	-817.397	86.1924	-103.303	77.6155	-150.751
52.9474	-1145.23	52.8928	-1023.21	52.8928	-817.004	86.5702	-101.965	77.6819	-150.33
52.9498	-1144.65	52.9474	-1011.61	52.9474	-808.12	87.086	-100.136	78.2444	-146.771
53.0044	-1131.14	52.9498	-1011.11	52.9498	-807.736	87.4725	-98.8308	78.3013	-146.411
53.0068	-1130.56	53.0044	-999.508	53.0044	-798.852	88.0004	-97.0486	78.3082	-146.366
53.0626	-1117.38	53.0068	-999.006	53.0068	-798.468	88.396	-95.7761	78.9317	-142.606
53.0651	-1116.8	53.0626	-987.675	53.0626	-789.779	88.9362	-94.0391	79.0172	-142.089
53.1209	-1103.62	53.0651	-987.184	53.0651	-789.403	89.3411	-92.7988	79.5735	-138.892
53.1233	-1103.05	53.1209	-975.853	53.1209	-780.714	89.894	-91.1051	79.7427	-137.917
53.1805	-1090.19	53.1233	-975.362	53.1233	-780.337	90.3084	-89.8972	80.2269	-135.265
53.183	-1089.64	53.1805	-964.298	53.1805	-771.841	90.8742	-88.2466	80.4852	-133.85
53.2402	-1076.78	53.183	-963.819	53.183	-771.474	91.2982	-87.0696	80.892	-131.725
53.2427	-1076.22	53.2402	-952.753	53.2402	-762.977	91.8773	-85.4623	81.2451	-129.882
53.3012	-1063.68	53.2427	-952.274	53.2427	-762.61	92.3113	-84.3144	81.569	-128.268
53.3037	-1063.14	53.3012	-941.473	53.3012	-754.305	92.9039	-82.7485	82.0228	-126.012
53.3623	-1050.59	53.3037	-941.005	53.3037	-753.945	93.3481	-81.6301	82.2581	-124.893
53.3648	-1050.05	53.3623	-930.203	53.3623	-745.64	93.9546	-80.103	82.8187	-122.234
53.4247	-1037.82	53.3648	-929.735	53.3648	-745.28	94.4091	-79.015	82.9592	-121.599
53.4273	-1037.29	53.4247	-919.192	53.4247	-737.164	95.0298	-77.5273	83.6332	-118.553
53.4872	-1025.06	53.4273	-918.736	53.4273	-736.813	95.495	-76.4677	83.6727	-118.383
53.4898	-1024.53	53.4872	-908.192	53.4872	-728.696	96.1302	-75.0206	83.9426	-117.223
53.5511	-1012.6	53.4898	-907.735	53.4898	-728.345	96.6063	-73.9865	84.3982	-115.265
53.5537	-1012.09	53.5511	-897.446	53.5511	-720.414	97.2564	-72.5774	84.4668	-114.97
53.615	-1000.16	53.5537	-897.001	53.5537	-720.071	97.7436	-71.5702	85.136	-112.225
53.6177	-999.645	53.615	-886.711	53.615	-712.139	98.4089	-70.1952	85.3199	-111.472
53.6804	-988.017	53.6177	-886.265	53.6177	-711.796	98.9075	-69.2171	85.8864	-109.257
53.6831	-987.514	53.6804	-876.225	53.6804	-704.048	99.5885	-67.878	86.193	-108.054
53.7459	-975.885	53.6831	-875.79	53.6831	-703.712	100.099	-66.9258	86.6496	-106.36
53.7486	-975.382	53.7459	-865.749	53.7459	-695.963	100.796	-65.6255	87.0865	-104.73
53.8128	-964.046	53.7486	-865.314	53.7486	-695.628	101.318	-64.6951	87.4257	-103.531
53.8156	-963.555	53.8128	-855.517	53.8128	-688.059	102.031	-63.4253	88.001	-101.499
53.8798	-952.218	53.8156	-855.093	53.8156	-687.731	102.565	-62.5234	88.2147	-100.77
53.8825	-951.727	53.8798	-845.295	53.8798	-680.161	103.295	-61.287	88.9368	-98.3423
53.9482	-940.675	53.8825	-844.87	53.8825	-679.833	103.842	-60.4094	89.0168	-98.0748
53.9511	-940.197	53.9482	-835.311	53.9482	-672.439	104.589	-59.2109	89.4788	-96.5964
54.0168	-929.143	53.9511	-834.897	53.9511	-672.118	105.149	-58.3517	89.8317	-95.4672
54.0196	-928.665	54.0168	-825.337	54.0168	-664.723	105.913	-57.1798	89.8946	-95.2528
54.0869	-917.89	54.0196	-824.923	54.0196	-664.403	106.486	-56.3492	90.6596	-92.9239
54.0898	-917.423	54.0869	-815.596	54.0869	-657.18	107.269	-55.2083	90.8748	-92.2538
54.157	-906.647	54.0898	-815.192	54.0898	-656.867	107.855	-54.4004	91.5008	-90.4408
54.1599	-906.181	54.157	-805.863	54.157	-649.643	108.656	-53.2971	91.8779	-89.3488
54.2288	-895.676	54.1599	-805.46	54.1599	-649.33	109.256	-52.504	92.3555	-88.0163
54.2317	-895.221	54.2288	-796.358	54.2288	-642.274	110.075	-51.423	92.9045	-86.5042
54.3006	-884.714	54.2317	-795.964	54.2317	-641.969	110.689	-50.6589	93.2237	-85.649
54.3035	-884.259	54.3006	-786.862	54.3006	-634.912	111.528	-49.6156	93.9552	-83.7118
54.374	-874.017	54.3035	-786.468	54.3035	-634.607	112.156	-48.8638	94.1055	-83.3374
54.377	-873.573	54.374	-777.588	54.374	-627.714	113.014	-47.8494	94.8575	-81.4652
54.4474	-863.33	54.377	-777.203	54.377	-627.415	113.657	-47.1175	95.0009	-81.1083
54.4505	-862.886	54.4474	-768.321	54.4474	-620.522	114.536	-46.1206	95.0304	-81.0106
54.5226	-852.899	54.4505	-767.937	54.4505	-620.223	115.194	-45.4187	95.9093	-78.9308
54.5257	-852.466	54.5226	-759.271	54.5226	-613.49	116.093	-44.4603	96.1308	-78.4068
54.5978	-842.478	54.5257	-758.896	54.5257	-613.198	116.766	-43.7664	96.8316	-76.804
54.6009	-842.046	54.5978	-750.229	54.5978	-606.464	117.686	-42.8221	97.257	-75.8477
54.6746	-832.307	54.6009	-749.853	54.6009	-606.172	118.376	-42.1593	97.7677	-74.7267
54.6778	-831.885	54.6746	-741.396	54.6746	-599.594	119.317	-41.2542	98.4096	-73.3228
54.7516	-822.145	54.6778	-741.03	54.6778	-599.309	120.023	-40.5963	98.7178	-72.6975
54.7548	-821.724	54.7516	-732.572	54.7516	-592.73	120.986	-39.7169	99.5891	-70.8936
54.8303	-812.226	54.7548	-732.207	54.7548	-592.445	121.708	-39.0762	99.6818	-70.715
54.8336	-811.814	54.8303	-723.952	54.8303	-586.017	122.694	-38.2056	100.083	-69.9419
54.9091	-802.316	54.8336	-723.595	54.8336	-585.739	123.433	-37.598	100.659	-68.8328
54.9123	-801.906	54.9091	-715.34	54.9091	-579.311	124.442	-36.7683	100.796	-68.5691
54.9896	-792.642	54.9123	-714.984	54.9123	-579.033	125.199	-36.1606	101.65	-66.9674
54.9929	-792.24	54.9896	-706.927	54.9896	-572.752	126.231	-35.3358	102.032	-66.2262
55.0702	-782.976	54.9929	-706.578	54.9929	-572.48	127.005	-34.7628	102.655	-65.1442
55.0735	-782.576	55.0702	-698.521	55.0702	-566.199	128.062	-33.9804	103.296	-63.9851
55.1526	-773.54	55.0735	-698.173	55.0735	-565.928	128.854	-33.4037	103.675	-63.362
55.156	-773.149	55.1526	-690.308	55.1526	-559.791	129.936	-32.6221	104.59	-61.857
55.2351	-764.113	55.156	-689.968	55.156	-559.525	130.747	-32.0821	104.708	-61.6196
55.2385	-763.723	55.2351	-682.103	55.2351	-553.387	131.854	-31.3446	105.16	-60.9139
55.3194	-754.908	55.2385	-681.763	55.2385	-553.122	132.683	-30.797	105.755	-59.9874
55.3229	-754.526	55.3194	-674.085	55.3194	-547.124	133.816	-30.0563	105.914	-59.6808
55.4039	-745.711	55.3229	-673.753	55.3229	-546.864	134.665	-29.5475	106.815	-58.3493
55.4074	-745.331	55.4039	-666.075	55.4039	-540.866	135.825	-28.8527	107.269	-57.6149
55.4902	-736.731	55.4074	-665.744	55.4074	-540.607	136.694	-28.3324	107.889	-56.7468
55.4938	-736.359	55.4902	-658.248	55.4902	-534.744	137.88	-27.6301	108.656	-55.6729
55.5766	-727.759	55.4938	-657.923	55.4938	-534.491	138.769	-27.1509	108.977	-55.1786
55.5802	-727.388	55.5766	-650.427	55.5766	-528.628	139.984	-26.4966	110.076	-53.6487
55.6649	-718.997	55.5802	-650.103	55.5802	-528.375	140.894	-26.0019	110.08	-53.6438
55.6686	-718.634	55.6649	-642.784	55.6649	-522.645	142.137	-25.3356	110.093	-53.6271
55.7533	-710.243	55.6686	-642.467	55.6686	-522.397	143.068	-24.8845	111.194	-52.244
55.757	-709.881	55.7533	-635.148	55.7533	-516.666	144.34	-24.2685	111.528	-51.8252
55.8437	-701.693	55.757	-634.832	55.757	-516.419	145.293	-23.7977	112.323	-50.8011
55.8475	-701.338	55.8437	-627.684	55.8437	-510.817	146.595	-23.2001	113.015	-49.9799
55.9342	-693.15	55.8475	-627.375	55.8475	-510.574	147.57	-22.7405	113.466	-49.3877
55.938	-692.797	55.9342	-620.227	55.9342	-504.972	148.902	-22.1239	114.537	-48.0937
56.0267	-684.806	55.938	-619.918	55.938	-504.73	149.901	-21.7121	114.622	-48.0027
56.0306	-684.46	56.0267	-612.938	56.0267	-499.253	151.264	-21.1497	114.885	-47.7228
56.1194	-676.469	56.0306	-612.635	56.0306	-499.016	152.286	-20.7114	115.791	-46.7613
56.1232	-676.124	56.1194	-605.655	56.1194	-493.54	153.681	-20.1253	116.094	-46.4401
56.214	-668.325	56.1232	-605.353	56.1232	-493.303	154.726	-19.7377	116.973	-45.4592
56.218	-667.987	56.214	-598.535	56.214	-487.948	156.154	-19.2084	117.687	-44.6385
56.3088	-660.188	56.218	-598.24	56.218	-487.716	157.224	-18.7899	118.168	-44.182
56.3128	-659.852	56.3088	-591.421	56.3088	-482.361	158.686	-18.2765	119.318	-43.093
56.4057	-652.238	56.3128	-591.127	56.3128	-482.13	159.781	-17.8673	119.377	-42.9287
56.4097	-651.909	56.4057	-584.466	56.4057	-476.893	161.276	-17.3227	119.541	-42.7813
56.5027	-644.296	56.4097	-584.178	56.4097	-476.666	162.397	-16.9688	120.597	-41.8365
56.5067	-643.967	56.5027	-577.517	56.5027	-471.43	163.928	-16.4854	120.987	-41.4886
56.6019	-636.535	56.5067	-577.23	56.5067	-471.204	165.075	-16.0936	121.831	-40.6574
56.606	-636.213	56.6019	-570.723	56.6019	-466.082	166.641	-15.6246	122.695	-39.8031
56.7012	-628.781	56.606	-570.441	56.606	-465.86	167.815	-15.2409	123.077	-39.4987
56.7053	-628.46	56.7012	-563.934	56.7012	-460.739	169.418	-14.7333	124.065	-38.7126
56.8027	-621.203	56.7053	-563.653	56.7053	-460.518	170.62	-14.4097	124.336	-38.4978
56.8069	-620.889	56.8027	-557.295	56.8027	-455.509	172.26	-13.9134	124.443	-38.4124
56.9042	-613.633	56.8069	-557.02	56.8069	-455.292	173.49	-13.5992	125.605	-37.4073
56.9085	-613.319	56.9042	-550.662	56.9042	-450.283	175.169	-13.1701	126.232	-36.7976
57.0081	-606.234	56.9085	-550.387	56.9085	-450.066	176.427	-12.8085	126.887	-36.3341
57.0124	-605.927	57.0081	-544.175	57.0081	-445.166	178.145	-12.3918	128.063	-35.505
57.1121	-598.841	57.0124	-543.906	57.0124	-444.954	179.433	-12.0368	128.182	-35.2777
57.1164	-598.535	57.1121	-537.693	57.1121	-440.054	181.191	-11.5713	128.46	-35.0923
57.2184	-591.615	57.1164	-537.425	57.1164	-439.842	182.509	-11.2832	129.486	-34.4103
57.2228	-591.316	57.2184	-531.353	57.2184	-435.049	184.309	-10.8269	129.937	-33.9558
57.3248	-584.396	57.2228	-531.09	57.2228	-434.841	185.658	-10.5467	130.803	-33.4137
57.3292	-584.097	57.3248	-525.019	57.3248	-430.048	187.5	-10.1641	131.855	-32.7574
57.4336	-577.339	57.3292	-524.757	57.3292	-429.84	188.88	-9.82658	132.13	-32.4311
57.4381	-577.047	57.4336	-518.823	57.4336	-425.15	190.765	-9.45434	132.73	-32.0782
57.5425	-570.289	57.4381	-518.566	57.4381	-424.947	192.177	-9.12189	133.468	-31.6452
57.547	-569.997	57.5425	-512.632	57.5425	-420.257	194.107	-8.75955	133.817	-31.2691
57.6538	-563.396	57.547	-512.375	57.547	-420.055	195.552	-8.43174	134.816	-30.7169
57.6584	-563.11	57.6538	-506.575	57.6538	-415.466	197.526	-8.07882	135.826	-30.161
57.7653	-556.509	57.6584	-506.324	57.6584	-415.267	199.006	-7.75523	136.174	-29.7997
57.7699	-556.224	57.7653	-500.524	57.7653	-410.678	201.026	-7.33718	136.879	-29.4345
57.8792	-549.776	57.7699	-500.273	57.7699	-410.48	202.541	-7.09143	137.542	-29.0914
57.8839	-549.496	57.8792	-494.604	57.8792	-405.989	204.608	-6.67936	137.881	-28.7288
57.9933	-543.048	57.8839	-494.358	57.8839	-405.795	206.158	-6.43939	138.919	-28.2231
57.998	-542.77	57.9933	-488.688	57.9933	-401.304	208.274	-6.03271	139.985	-27.7071
58.1099	-536.471	57.998	-488.443	57.998	-401.11	209.86	-5.79816	140.307	-27.3637
58.1147	-536.198	58.1099	-482.9	58.1099	-396.715	212.026	-5.39626	140.909	-27.0887
58.2266	-529.899	58.1147	-482.66	58.1147	-396.525	213.649	-5.16673	141.702	-26.7284
58.2314	-529.627	58.2266	-477.117	58.2266	-392.13	215.865	-4.76897	142.137	-26.3266
58.3459	-523.472	58.2314	-476.878	58.2314	-391.94	217.526	-4.54408	143.105	-25.9127
58.3509	-523.206	58.3459	-471.458	58.3459	-387.638	219.795	-4.14978	144.341	-25.3874
58.4654	-517.051	58.3509	-471.224	58.3509	-387.452	221.495	-3.92913	144.518	-25.1037
58.4704	-516.785	58.4654	-465.804	58.4654	-383.151	223.816	-3.53763	144.825	-24.9806
58.5875	-510.771	58.4704	-465.57	58.4704	-382.965	225.556	-3.32079	145.937	-24.5369
58.5926	-510.511	58.5875	-460.27	58.5875	-378.754	227.931	-2.93124	146.596	-24.2754
58.7098	-504.497	58.5926	-460.041	58.5926	-378.572	229.712	-2.71781	147.364	-23.7667
58.7149	-504.237	58.7098	-454.742	58.7098	-374.361	232.143	-2.3297	148.63	-23.2952
58.8348	-498.361	58.7149	-454.512	58.7149	-374.179	233.965	-2.11917	148.798	-23.2328
58.84	-498.106	58.8348	-449.33	58.8348	-370.057	236.454	-1.83167	148.903	-22.9647
58.9599	-492.23	58.84	-449.106	58.84	-369.879	238.319	-1.523	150.238	-22.4982
58.9651	-491.975	58.9599	-443.924	58.9599	-365.757	240.865	-1.23894	151.265	-22.1419
59.0878	-486.233	58.9651	-443.699	58.9651	-365.578	242.774	-0.928869	151.684	-21.7671
59.0931	-485.984	59.0878	-438.632	59.0878	-361.543	245.38	-0.64761	152.326	-21.5577
59.2159	-480.241	59.0931	-438.412	59.0931	-361.369	247.333	-0.334382	153.136	-21.2946
59.2212	-479.993	59.2159	-433.344	59.2159	-357.333	250	-0.0551754	153.682	-20.8728
59.3468	-474.38	59.2212	-433.125	59.2212	-357.159			154.594	-20.5947
59.3522	-474.137	59.3468	-428.168	59.3468	-353.208			155.917	-20.1943
59.4778	-468.524	59.3522	-427.954	59.3522	-353.037			156.057	-20.1524
59.4833	-468.281	59.4778	-422.997	59.4778	-349.087			156.155	-20.1227
59.6118	-462.796	59.4833	-422.783	59.4833	-348.915			157.522	-19.4808
59.6174	-462.559	59.6118	-417.935	59.6118	-345.048			158.687	-19.1535
59.7459	-457.073	59.6174	-417.725	59.6174	-344.88			158.993	-18.8101
59.7515	-456.835	59.7459	-412.877	59.7459	-341.012			159.406	-18.7008
59.883	-451.474	59.7515	-412.667	59.7515	-340.844			160.467	-18.4217
59.8887	-451.242	59.883	-407.926	59.883	-337.057			161.278	-17.94
60.0203	-445.88	59.8887	-407.72	59.8887	-336.893			161.944	-17.7756
60.026	-445.647	60.0203	-402.978	60.0203	-333.106			162.796	-17.5667
60.1606	-440.407	60.026	-402.773	60.026	-332.942			163.424	-17.4139
60.1664	-440.18	60.1606	-398.135	60.1606	-329.233			163.929	-17.2916
60.3011	-434.938	60.1664	-397.934	60.1664	-329.072			164.905	-16.7897
60.3069	-434.711	60.3011	-393.296	60.3011	-325.364			166.089	-16.5211
60.4447	-429.588	60.3069	-393.095	60.3069	-325.203			166.389	-16.4538
60.4507	-429.366	60.4447	-388.558	60.4447	-321.571			166.642	-16.3968
60.5884	-424.243	60.4507	-388.361	60.4507	-321.414			167.872	-15.8492
60.5944	-424.021	60.5884	-383.823	60.5884	-317.782			169.289	-15.5521
60.7354	-419.012	60.5944	-383.627	60.5944	-317.625			169.358	-15.5378
60.7415	-418.795	60.7354	-379.188	60.7354	-314.068			169.419	-15.2306
60.8825	-413.786	60.7415	-378.996	60.7415	-313.914			170.842	-14.9505
60.8886	-413.569	60.8825	-374.556	60.8825	-310.356			172.261	-14.3728
61.033	-408.672	60.8886	-374.364	60.8886	-310.202			172.327	-14.3606
61.0392	-408.46	61.033	-370.021	61.033	-306.719			172.398	-14.3476
61.1835	-403.562	61.0392	-369.833	61.0392	-306.568			173.81	-14.0905
61.1898	-403.35	61.1835	-365.489	61.1835	-303.084			175.17	-13.8466
61.3375	-398.562	61.1898	-365.301	61.1898	-302.933			175.293	-13.5151
61.3439	-398.355	61.3375	-361.052	61.3375	-299.52			175.418	-13.4939
61.4915	-393.567	61.3439	-360.868	61.3439	-299.373			176.773	-13.2658
61.4979	-393.359	61.4915	-356.618	61.4915	-295.96			178.146	-13.0382
61.6491	-388.678	61.4979	-356.434	61.4979	-295.813			178.251	-12.7031
61.6556	-388.475	61.6491	-352.276	61.6491	-292.47			178.353	-12.6872
61.8068	-383.793	61.6556	-352.096	61.6556	-292.326			179.726	-12.4735
61.8133	-383.59	61.8068	-347.938	61.8068	-288.983			181.193	-11.9225
61.968	-379.013	61.8133	-347.758	61.8133	-288.839			181.198	-11.9216
61.9747	-378.815	61.968	-343.69	61.968	-285.565			181.204	-11.9209
62.1294	-374.237	61.9747	-343.514	61.9747	-285.423			182.665	-11.7104
62.1361	-374.039	62.1294	-339.445	62.1294	-282.149			183.973	-11.5255
62.2944	-369.563	62.1361	-339.269	62.1361	-282.008			184.129	-11.5037
62.3013	-369.369	62.2944	-335.289	62.2944	-278.801			184.31	-11.1437
62.4596	-364.893	62.3013	-335.116	62.3013	-278.662			185.587	-10.9739
62.4664	-364.7	62.4596	-331.135	62.4596	-275.456			186.665	-10.8331
62.6284	-360.323	62.4664	-330.963	62.4664	-275.317			187.041	-10.7843
62.6355	-360.134	62.6284	-327.068	62.6284	-272.176			187.501	-10.7252
62.7975	-355.757	62.6355	-326.9	62.6355	-272.04			188.488	-10.2613
62.8045	-355.568	62.7975	-323.004	62.7975	-268.899			189.279	-10.1656
62.9703	-351.289	62.8045	-322.836	62.8045	-268.763			189.93	-10.0876
62.9775	-351.104	62.9703	-319.025	62.9703	-265.687			190.766	-9.98865
63.1433	-346.824	62.9775	-318.86	62.9775	-265.554			191.364	-9.56988
63.1505	-346.639	63.1433	-315.048	63.1433	-262.477			191.819	-9.51887
63.3201	-342.455	63.1505	-314.884	63.1505	-262.344			192.791	-9.41105
63.3275	-342.273	63.3201	-311.154	63.3201	-259.33			194.108	-9.26774
63.4972	-338.089	63.3275	-310.993	63.3275	-259.2			194.212	-8.8974
63.5045	-337.908	63.4972	-307.263	63.4972	-256.186			194.287	-8.88958
63.6782	-333.816	63.5045	-307.102	63.5045	-256.056			195.623	-8.75218
63.6857	-333.639	63.6782	-303.452	63.6782	-253.103			196.685	-8.64512
63.8594	-329.546	63.6857	-303.294	63.6857	-252.976			197.026	-8.61112
63.8669	-329.37	63.8594	-299.645	63.8594	-250.023			197.528	-8.56157
64.0446	-325.368	63.8669	-299.487	63.8669	-249.896			198.42	-8.10889
64.0523	-325.194	64.0446	-295.915	64.0446	-247.004			199.014	-8.05326
64.23	-321.193	64.0523	-295.761	64.0523	-246.878			199.805	-7.98016
64.2377	-321.02	64.23	-292.189	64.23	-243.986			201.028	-7.49249
64.4196	-317.106	64.2377	-292.035	64.2377	-243.861			201.181	-7.47912
64.4275	-316.937	64.4196	-288.539	64.4196	-241.028			201.278	-7.47068
64.6094	-313.023	64.4275	-288.388	64.4275	-240.905			202.545	-7.36164
64.6173	-312.854	64.6094	-284.893	64.6094	-238.072			203.477	-7.2832
64.8034	-309.027	64.6173	-284.742	64.6173	-237.949			203.9	-7.24803
64.8115	-308.861	64.8034	-281.321	64.8034	-235.173			204.61	-6.80403
64.9976	-305.034	64.8115	-281.173	64.8115	-235.053			205.244	-6.75374
65.0057	-304.868	64.9976	-277.753	64.9976	-232.278			205.613	-6.72472
65.1962	-301.126	65.0057	-277.605	65.0057	-232.158			206.576	-6.65015
65.2044	-300.964	65.1962	-274.258	65.1962	-229.439			207.689	-6.5658
65.3949	-297.222	65.2044	-274.113	65.2044	-229.321			207.897	-6.55024
65.4032	-297.06	65.3949	-270.766	65.3949	-226.602			208.276	-6.12715
65.5982	-293.4	65.4032	-270.621	65.4032	-226.484			209.205	-6.06022
65.6066	-293.242	65.5982	-267.346	65.5982	-223.821			209.705	-6.0248
65.8016	-289.583	65.6066	-267.205	65.6066	-223.706			210.502	-5.96917
65.81	-289.424	65.8016	-263.93	65.8016	-221.042			211.664	-5.88979
66.0095	-285.846	65.81	-263.788	65.81	-220.927			211.786	-5.88158
66.0182	-285.691	66.0095	-260.583	66.0095	-218.318			212.027	-5.4608
66.2177	-282.113	66.0182	-260.445	66.0182	-218.205			213.057	-5.39361
66.2263	-281.958	66.2177	-257.24	66.2177	-215.597			213.568	-5.3609
66.4305	-278.459	66.2263	-257.101	66.2263	-215.484			214.315	-5.31377
66.4394	-278.308	66.4305	-253.966	66.4305	-212.929			215.417	-5.24585
66.6436	-274.809	66.4394	-253.83	66.4394	-212.818			215.56	-5.23716
66.6524	-274.658	66.6436	-250.695	66.6436	-210.263			215.867	-4.8039
66.8614	-271.237	66.6524	-250.559	66.6524	-210.152			216.791	-4.7493
66.8705	-271.089	66.8614	-247.491	66.8614	-207.649			217.214	-4.72476
67.0794	-267.668	66.8705	-247.358	66.8705	-207.541			218.008	-4.67939
67.0885	-267.519	67.0794	-244.29	67.0794	-205.038			218.96	-4.62632
67.3024	-264.175	67.0885	-244.157	67.0885	-204.93			219.212	-4.61248
67.3116	-264.03	67.3024	-241.156	67.3024	-202.479			219.796	-4.15534
67.5255	-260.685	67.3116	-241.026	67.3116	-202.373			220.401	-4.12304
67.5348	-260.54	67.5255	-238.024	67.5255	-199.921			220.656	-4.10958
67.7536	-257.27	67.5348	-237.894	67.5348	-199.815			221.575	-4.06186
67.7631	-257.128	67.7536	-234.958	67.7536	-197.414			222.303	-4.02493
67.982	-253.858	67.7631	-234.831	67.7631	-197.311			222.734	-4.00345
67.9915	-253.716	67.982	-231.894	67.982	-194.91			223.817	-3.51396
68.2155	-250.519	67.9915	-231.767	67.9915	-194.806			223.88	-3.51094
68.2252	-250.38	68.2155	-228.893	68.2155	-192.455			223.904	-3.50977
68.4492	-247.183	68.2252	-228.769	68.2252	-192.353			225.009	-3.45738
68.4589	-247.044	68.4492	-225.896	68.4492	-190.002			225.46	-3.43654
68.6881	-243.918	68.4589	-225.771	68.4589	-189.9			226.124	-3.40635
68.6981	-243.783	68.6881	-222.96	68.6881	-187.597			226.971	-3.36881
68.9273	-240.656	68.6981	-222.838	68.6981	-187.497			227.224	-3.3578
68.9372	-240.52	68.9273	-220.027	68.9273	-185.195			227.933	-2.87849
69.1718	-237.464	68.9372	-219.905	68.9372	-185.095			228.308	-2.86242
69.182	-237.331	69.1718	-217.154	69.1718	-182.84			228.439	-2.85686
69.4166	-234.274	69.182	-217.035	69.182	-182.742			229.376	-2.81775
69.4268	-234.142	69.4166	-214.285	69.4166	-180.487			229.865	-2.79787
69.6669	-231.153	69.4268	-214.166	69.4268	-180.389			230.43	-2.77535
69.6773	-231.024	69.6669	-211.475	69.6669	-178.18			231.251	-2.74341
69.9174	-228.035	69.6773	-211.358	69.6773	-178.084			231.468	-2.73516
69.9278	-227.906	69.9174	-208.667	69.9174	-175.876			232.145	-2.24776
70.1735	-224.984	69.9278	-208.551	69.9278	-175.78			232.49	-2.23468
70.1842	-224.858	70.1735	-205.919	70.1735	-173.617			232.597	-2.23062
70.4299	-221.936	70.1842	-205.805	70.1842	-173.523			233.496	-2.19749
70.4405	-221.81	70.4299	-203.172	70.4299	-171.36			233.906	-2.18276
70.692	-218.954	70.4405	-203.059	70.4405	-171.267			234.486	-2.16231
70.7029	-218.831	70.692	-200.484	70.692	-169.149			235.176	-2.13864
70.9544	-215.975	70.7029	-200.372	70.7029	-169.057			235.461	-2.12909
70.9653	-215.851	70.9544	-197.798	70.9544	-166.939			236.411	-2.09809
71.2226	-213.06	70.9653	-197.686	70.9653	-166.848			236.421	-2.09778
71.2338	-212.939	71.2226	-195.168	71.2226	-164.774			236.455	-2.09668
71.4912	-210.148	71.2338	-195.059	71.2338	-164.685			237.364	-1.59026
71.5023	-210.027	71.4912	-192.541	71.4912	-162.611			237.611	-1.58235
71.7657	-207.299	71.5023	-192.432	71.5023	-162.521			238.291	-1.56103
71.7771	-207.181	71.7657	-189.969	71.7657	-160.491			238.776	-1.54624
72.0405	-204.452	71.7771	-189.862	71.7771	-160.404			239.203	-1.53351
72.0519	-204.334	72.0405	-187.399	72.0405	-158.374			239.909	-1.51308
72.3215	-201.668	72.0519	-187.293	72.0519	-158.286			240.1	-1.50767
72.3331	-201.553	72.3215	-184.884	72.3215	-156.299			240.867	-1.48652
72.6027	-198.886	72.3331	-184.78	72.3331	-156.213			240.981	-0.99092
72.6144	-198.771	72.6027	-182.371	72.6027	-154.225			241.009	-0.990114
72.8903	-196.166	72.6144	-182.267	72.6144	-154.14			241.846	-0.966425
72.9022	-196.053	72.8903	-179.912	72.8903	-152.194			242.078	-0.960039
73.1781	-193.447	72.9022	-179.81	72.9022	-152.11			242.695	-0.943399
73.19	-193.334	73.1781	-177.455	73.1781	-150.165			243.116	-0.932382
73.4723	-190.788	73.19	-177.353	73.19	-150.081			243.53	-0.921798
73.4846	-190.678	73.4723	-175.05	73.4723	-148.177			244.125	-0.907013
73.7669	-188.132	73.4846	-174.95	73.4846	-148.095			244.349	-0.901583
73.7791	-188.022	73.7669	-172.647	73.7669	-146.191			245.105	-0.883811
74.0681	-185.534	73.7791	-172.547	73.7791	-146.108			245.153	-0.882711
74.0806	-185.426	74.0681	-170.296	74.0681	-144.245			245.381	-0.877541
74.3695	-182.938	74.0806	-170.198	74.0806	-144.164			245.942	-0.350927
74.382	-182.831	74.3695	-167.947	74.3695	-142.301			246.058	-0.34812
74.6777	-180.4	74.382	-167.849	74.382	-142.22			246.716	-0.332494
74.6905	-180.295	74.6777	-165.648	74.6777	-140.397			246.983	-0.326318
74.9863	-177.864	74.6905	-165.553	74.6905	-140.318			247.475	-0.315217
74.9991	-177.759	74.9863	-163.351	74.9863	-138.495			247.882	-0.306276
75.3017	-175.384	74.9991	-163.256	74.9991	-138.416			248.219	-0.299055
75.3148	-175.281	75.3017	-161.104	75.3017	-136.631			248.755	-0.287893
75.6174	-172.906	75.3148	-161.011	75.3148	-136.554			248.949	-0.28397
75.6305	-172.804	75.6174	-158.859	75.6174	-134.77			249.604	-0.271075
75.9402	-170.483	75.6305	-158.766	75.6305	-134.693			249.664	-0.26992
75.9536	-170.383	75.9402	-156.662	75.9402	-132.947			250.002	-0.263547
76.2634	-168.062	75.9536	-156.571	75.9536	-132.871
76.2768	-167.962	76.2634	-154.467	76.2634	-131.125
76.5937	-165.695	76.2768	-154.376	76.2768	-131.05
76.6075	-165.597	76.5937	-152.319	76.5937	-129.341
76.9244	-163.33	76.6075	-152.23	76.6075	-129.268
76.9381	-163.232	76.9244	-150.173	76.9244	-127.559
77.2625	-161.018	76.9381	-150.084	76.9381	-127.485
77.2766	-160.922	77.2625	-148.074	77.2625	-125.814
77.601	-158.708	77.2766	-147.987	77.2766	-125.741
77.615	-158.612	77.601	-145.977	77.601	-124.07
77.947	-156.45	77.615	-145.89	77.615	-123.997
77.9614	-156.356	77.947	-143.926	77.947	-122.362
78.2933	-154.193	77.9614	-143.84	77.9614	-122.292
78.3077	-154.1	78.2933	-141.876	78.2933	-120.656
78.6475	-151.988	78.3077	-141.791	78.3077	-120.586
78.6622	-151.897	78.6475	-139.872	78.6475	-118.986
79.0019	-149.785	78.6622	-139.788	78.6622	-118.917
79.0166	-149.693	79.0019	-137.869	79.0019	-117.318
79.3644	-147.631	79.0166	-137.786	79.0166	-117.249
79.3794	-147.542	79.3644	-135.91	79.3644	-115.684
79.7271	-145.48	79.3794	-135.829	79.3794	-115.617
79.7422	-145.391	79.7271	-133.954	79.7271	-114.053
80.098	-143.377	79.7422	-133.872	79.7422	-113.985
80.1134	-143.29	80.098	-132.04	80.098	-112.456
80.4693	-141.277	80.1134	-131.961	80.1134	-112.389
80.4847	-141.19	80.4693	-130.129	80.4693	-110.86
80.8489	-139.224	80.4847	-130.049	80.4847	-110.794
80.8646	-139.139	80.8489	-128.259	80.8489	-109.298
81.2288	-137.173	80.8646	-128.182	80.8646	-109.233
81.2446	-137.088	81.2288	-126.392	81.2288	-107.738
81.6173	-135.169	81.2446	-126.315	81.2446	-107.673
81.6334	-135.086	81.6173	-124.566	81.6173	-106.211
82.0061	-133.167	81.6334	-124.491	81.6334	-106.148
82.0223	-133.084	82.0061	-122.742	82.0061	-104.686
82.4037	-131.211	82.0223	-122.667	82.0223	-104.622
82.4202	-131.13	82.4037	-120.959	82.4037	-103.193
82.8016	-129.257	82.4202	-120.885	82.4202	-103.131
82.8181	-129.176	82.8016	-119.178	82.8016	-101.702
83.2085	-127.348	82.8181	-119.104	82.8181	-101.64
83.2254	-127.269	83.2085	-117.436	83.2085	-100.243
83.6158	-125.441	83.2254	-117.364	83.2254	-100.183
83.6327	-125.362	83.6158	-115.697	83.6158	-98.7858
84.0322	-123.578	83.6327	-115.625	83.6327	-98.7254
84.0495	-123.5	84.0322	-113.996	84.0322	-97.36
84.449	-121.717	84.0495	-113.926	84.0495	-97.3008
84.4663	-121.639	84.449	-112.298	84.449	-95.9356
84.8751	-119.898	84.4663	-112.227	84.4663	-95.8765
84.8928	-119.823	84.8751	-110.638	84.8751	-94.5422
85.3017	-118.082	84.8928	-110.569	84.8928	-94.4845
85.3194	-118.007	85.3017	-108.979	85.3017	-93.1504
85.7378	-116.308	85.3194	-108.91	85.3194	-93.0926
85.7559	-116.235	85.7378	-107.358	85.7378	-91.7889
86.1743	-114.537	85.7559	-107.291	85.7559	-91.7324
86.1924	-114.463	86.1743	-105.74	86.1743	-90.4289
86.6207	-112.806	86.1924	-105.672	86.1924	-90.3722
86.6392	-112.734	86.6207	-104.158	86.6207	-89.0987
87.0674	-111.078	86.6392	-104.092	86.6392	-89.0436
87.086	-111.005	87.0674	-102.577	87.0674	-87.7702
87.5242	-109.389	87.086	-102.511	87.086	-87.7146
87.5432	-109.319	87.5242	-101.033	87.5242	-86.4707
87.9814	-107.703	87.5432	-100.969	87.5432	-86.4169
88.0004	-107.633	87.9814	-99.4913	87.9814	-85.173
88.4489	-106.056	88.0004	-99.4268	88.0004	-85.1186
88.4683	-105.988	88.4489	-97.9842	88.4489	-83.9037
88.9168	-104.411	88.4683	-97.9217	88.4683	-83.8511
88.9362	-104.342	88.9168	-96.4791	88.9168	-82.6363
89.3953	-102.805	88.9362	-96.4159	88.9362	-82.5831
89.4151	-102.738	89.3953	-95.008	89.3953	-81.3966
89.8741	-101.2	89.4151	-94.9471	89.4151	-81.3452
89.894	-101.134	89.8741	-93.5392	89.8741	-80.1587
90.3638	-99.6337	89.894	-93.4782	89.894	-80.1073
90.3841	-99.5688	90.3638	-92.1038	90.3638	-78.9478
90.8538	-98.0695	90.3841	-92.0444	90.3841	-78.8976
90.8742	-98.0046	90.8538	-90.6708	90.8538	-77.7388
91.3549	-96.5417	90.8742	-90.6114	90.8742	-77.6886
91.3757	-96.4784	91.3549	-89.2705	91.3549	-76.5563
91.8565	-95.0166	91.3757	-89.2125	91.3757	-76.5073
91.8773	-94.9534	91.8565	-87.8727	91.8565	-75.3759
92.3693	-93.527	91.8773	-87.8147	91.8773	-75.3269
92.3906	-93.4653	92.3693	-86.5066	92.3693	-74.2215
92.8826	-92.0404	92.3906	-86.4501	92.3906	-74.1737
92.9039	-91.9787	92.8826	-85.1433	92.8826	-73.0693
93.4074	-90.5881	92.9039	-85.0867	92.9039	-73.0214
93.4292	-90.528	93.4074	-83.8108	93.4074	-71.9423
93.9328	-89.139	93.4292	-83.7556	93.4292	-71.8956
93.9546	-89.077	93.9328	-82.4813	93.9328	-70.8177
94.4699	-87.7233	93.9546	-82.4244	93.9546	-70.7696
94.4922	-87.6647	94.4699	-81.1818	94.4699	-69.7177
95.0075	-86.311	94.4922	-81.128	94.4922	-69.6722
95.0298	-86.2502	95.0075	-79.8854	95.0075	-68.6203
95.5572	-84.931	95.0298	-79.8296	95.0298	-68.5731
95.58	-84.8739	95.5572	-78.6181	95.5572	-67.5467
96.1074	-83.5547	95.58	-78.5656	95.58	-67.5022
96.1302	-83.4951	96.1074	-77.3541	96.1074	-66.4758
96.6699	-82.2098	96.1302	-77.2994	96.1302	-66.4295
96.6933	-82.1541	96.6699	-76.1183	96.6699	-65.4281
97.233	-80.8688	96.6933	-76.0672	96.6933	-65.3848
97.2564	-80.8103	97.233	-74.8861	97.233	-64.3834
97.8087	-79.558	97.2564	-74.8324	97.2564	-64.3378
97.8327	-79.5038	97.8087	-73.6812	97.8087	-63.361
98.385	-78.2516	97.8327	-73.6314	97.8327	-63.3188
98.4089	-78.1973	98.385	-72.4802	98.385	-62.342
98.9742	-76.9743	98.4089	-72.4304	98.4089	-62.2997
98.9987	-76.9215	98.9742	-71.3055	98.9742	-61.3445
99.564	-75.7016	98.9987	-71.2569	98.9987	-61.3032
99.5885	-75.6488	99.564	-70.135	99.564	-60.3506
100.167	-74.4571	99.5885	-70.0865	99.5885	-60.3093
100.192	-74.4056	100.167	-68.9899	100.167	-59.3774
100.771	-73.2176	100.192	-68.9426	100.192	-59.3372
100.796	-73.1661	100.771	-67.8494	100.771	-58.4082
101.388	-72.0049	100.796	-67.802	100.796	-58.368
101.413	-71.9548	101.388	-66.7331	101.388	-57.4589
102.005	-70.7979	101.413	-66.687	101.413	-57.4197
102.031	-70.743	102.005	-65.6219	102.005	-56.5138
102.637	-69.6165	102.031	-65.5715	102.031	-56.4709
102.663	-69.5677	102.637	-64.5339	102.637	-55.5879
103.269	-68.4411	102.663	-64.489	102.663	-55.5497
103.295	-68.387	103.269	-63.4515	103.269	-54.6666
103.915	-67.2902	103.295	-63.4017	103.295	-54.6242
103.942	-67.2427	103.915	-62.3911	103.915	-53.7635
104.562	-66.146	103.942	-62.3474	103.942	-53.7262
104.589	-66.0925	104.562	-61.3369	104.562	-52.8655
105.224	-65.0249	104.589	-61.2876	104.589	-52.8236
105.251	-64.9786	105.224	-60.3035	105.224	-51.9847
105.886	-63.911	105.251	-60.2609	105.251	-51.9484
105.913	-63.8648	105.886	-59.2768	105.886	-51.1096
106.563	-62.819	105.913	-59.2341	105.913	-51.0733
106.591	-62.774	106.563	-58.2698	106.563	-50.2507
107.241	-61.7349	106.591	-58.2283	106.591	-50.2153
107.269	-61.6899	107.241	-57.2701	107.241	-49.398
107.933	-60.6713	107.269	-57.2286	107.269	-49.3626
107.962	-60.6275	107.933	-56.2889	107.933	-48.5605
108.627	-59.6164	107.962	-56.2485	107.962	-48.526
108.656	-59.5726	108.627	-55.3157	108.627	-47.7298
109.336	-58.5805	108.656	-55.2753	108.656	-47.6953
109.365	-58.5379	109.336	-54.3596	109.336	-46.9132
110.046	-57.554	109.365	-54.3203	109.365	-46.8796
110.075	-57.5024	110.046	-53.4123	110.046	-46.104
110.771	-56.545	110.075	-53.3646	110.075	-46.0632
110.801	-56.5035	110.771	-52.4808	110.771	-45.3079
111.498	-55.5462	110.801	-52.4426	110.801	-45.2752
111.528	-55.4946	111.498	-51.5588	111.498	-44.5198
112.24	-54.5632	111.528	-51.5112	111.528	-44.4792
112.271	-54.5229	112.24	-50.651	112.24	-43.7436
112.983	-53.5915	112.271	-50.6138	112.271	-43.7117
113.014	-53.5402	112.983	-49.7536	112.983	-42.9762
113.743	-52.6343	113.014	-49.7061	113.014	-42.9356
113.775	-52.5951	113.743	-48.8691	113.743	-42.2193
114.504	-51.6893	113.775	-48.8329	113.775	-42.1883
114.536	-51.6501	114.504	-47.9959	114.504	-41.472
115.282	-50.7572	114.536	-47.9596	114.536	-41.441
115.314	-50.719	115.282	-47.1343	115.282	-40.734
116.061	-49.8382	115.314	-47.099	115.314	-40.7038
116.093	-49.8	116.061	-46.2848	116.061	-40.0065
116.857	-48.9304	116.093	-46.2495	116.093	-39.9763
116.89	-48.8933	116.857	-45.4454	116.857	-39.2871
117.653	-48.0368	116.89	-45.4111	116.89	-39.2577
117.686	-47.9853	117.653	-44.6191	117.653	-38.579
118.468	-47.1527	117.686	-44.5715	117.686	-38.5382
118.502	-47.1166	118.468	-43.8013	118.468	-37.8777
119.283	-46.284	118.502	-43.768	118.502	-37.8491
119.317	-46.2323	119.283	-42.9978	119.283	-37.1886
120.117	-45.4229	119.317	-42.9499	119.317	-37.1476
120.152	-45.3879	120.117	-42.201	120.117	-36.505
120.952	-44.5785	120.152	-42.1686	120.152	-36.4772
120.986	-44.5265	120.952	-41.4196	120.952	-35.8346
121.805	-43.7399	120.986	-41.3715	120.986	-35.7933
121.84	-43.7058	121.805	-40.6434	121.805	-35.1681
122.659	-42.9192	121.84	-40.6118	121.84	-35.1411
122.694	-42.8851	122.659	-39.8837	122.659	-34.5159
123.532	-42.1023	122.694	-39.8522	122.694	-34.4888
123.568	-42.0692	123.532	-39.1273	123.532	-33.8661
124.406	-41.3048	123.568	-39.0967	123.568	-33.8398
124.442	-41.2717	124.406	-38.3888	124.406	-33.2317
125.3	-40.5091	124.442	-38.3582	124.442	-33.2054
125.337	-40.4769	125.3	-37.6519	125.3	-32.5982
126.194	-39.7342	125.337	-37.6221	125.337	-32.5726
126.231	-39.6807	126.194	-36.934	126.194	-31.9812
127.109	-38.959	126.231	-36.8845	126.231	-31.9386
127.147	-38.9278	127.109	-36.2159	127.109	-31.3635
128.024	-38.2061	127.147	-36.1869	127.147	-31.3386
128.062	-38.1521	128.024	-35.5183	128.024	-30.7636
128.96	-37.451	128.062	-35.4682	128.062	-30.7204
128.999	-37.4207	128.96	-34.8184	128.96	-30.1613
129.897	-36.7196	128.999	-34.7903	128.999	-30.1371
129.936	-36.6893	129.897	-34.1406	129.897	-29.578
130.855	-35.9839	129.936	-34.1124	129.936	-29.5537
130.895	-35.9544	130.855	-33.4584	130.855	-28.9907
131.814	-35.2734	130.895	-33.4311	130.895	-28.9671
131.854	-35.244	131.814	-32.7998	131.814	-28.4236
132.794	-34.5565	131.854	-32.7725	131.854	-28.4
132.835	-34.5279	132.794	-32.1349	132.794	-27.8508
133.775	-33.8666	132.835	-32.1084	132.835	-27.8279
133.816	-33.8101	133.775	-31.4951	133.775	-27.2996
134.779	-33.1679	133.816	-31.4427	133.816	-27.2544
134.82	-33.1401	134.779	-30.8469	134.779	-26.7409
135.783	-32.4978	134.82	-30.8211	134.82	-26.7187
135.825	-32.4403	135.783	-30.2254	135.783	-26.2052
136.81	-31.8167	135.825	-30.1721	135.825	-26.1592
136.852	-31.7897	136.81	-29.5934	136.81	-25.6602
137.837	-31.1661	136.852	-29.5684	136.852	-25.6386
137.88	-31.1391	137.837	-28.9897	137.837	-25.1396
138.888	-30.5021	137.88	-28.9647	137.88	-25.118
138.932	-30.4759	138.888	-28.3735	138.888	-24.6079
139.94	-29.8704	138.932	-28.3492	138.932	-24.5869
139.984	-29.8442	139.94	-27.7872	139.94	-24.1021
141.015	-29.2229	139.984	-27.7629	139.984	-24.0811
141.06	-29.1975	141.015	-27.1861	141.015	-23.5832
142.092	-28.6096	141.06	-27.1625	141.06	-23.5628
142.137	-28.5488	142.092	-26.6168	142.092	-23.0917
143.192	-27.9781	142.137	-26.5603	142.137	-23.043
143.238	-27.9534	143.192	-26.0304	143.192	-22.5853
144.294	-27.3827	143.238	-26.0074	143.238	-22.5655
144.34	-27.3207	144.294	-25.4775	144.294	-22.1079
145.42	-26.7667	144.34	-25.4199	144.34	-22.0581
145.467	-26.7427	145.42	-24.9053	145.42	-21.6135
146.548	-26.1887	145.467	-24.8831	145.467	-21.5943
146.595	-26.1647	146.548	-24.3685	146.548	-21.1497
147.701	-25.5875	146.595	-24.3462	146.595	-21.1304
147.748	-25.5642	147.701	-23.8101	147.701	-20.667
148.854	-25.0264	147.748	-23.7884	147.748	-20.6483
148.902	-24.9618	148.854	-23.2888	148.854	-20.2164
150.034	-24.4397	148.902	-23.2287	148.902	-20.1644
150.083	-24.4171	150.034	-22.7436	150.034	-19.7449
151.215	-23.895	150.083	-22.7226	150.083	-19.7268
151.264	-23.829	151.215	-22.2375	151.215	-19.3072
152.422	-23.3222	151.264	-22.1761	151.264	-19.2541
152.472	-23.3002	152.422	-21.7051	152.422	-18.8467
153.631	-22.7935	152.472	-21.6847	152.472	-18.829
153.681	-22.7715	153.631	-21.2138	153.631	-18.4215
154.866	-22.234	153.681	-21.1934	153.681	-18.4039
154.918	-22.2127	154.866	-20.6937	154.866	-17.9714
156.103	-21.7207	154.918	-20.6739	154.918	-17.9543
156.154	-21.6994	156.103	-20.2166	156.103	-17.5585
157.368	-21.1738	156.154	-20.1968	156.154	-17.5413
157.42	-21.1531	157.368	-19.7083	157.368	-17.1184
158.633	-20.6754	157.42	-19.6891	157.42	-17.1018
158.686	-20.6048	158.633	-19.245	158.633	-16.7173
159.927	-20.141	158.686	-19.1792	158.686	-16.6605
159.981	-20.1209	159.927	-18.748	159.927	-16.287
161.223	-19.6571	159.981	-18.7293	159.981	-16.2708
161.276	-19.637	161.223	-18.298	161.223	-15.8973
162.547	-19.1345	161.276	-18.2794	161.276	-15.8811
162.602	-19.115	162.547	-17.812	162.547	-15.4761
163.873	-18.6647	162.602	-17.7939	162.602	-15.4604
163.928	-18.6452	163.873	-17.3751	163.873	-15.0975
165.228	-18.1534	163.928	-17.3569	163.928	-15.0818
165.285	-18.1345	165.228	-16.8995	165.228	-14.6854
166.585	-17.6971	165.285	-16.8819	165.285	-14.6701
166.641	-17.6215	166.585	-16.4751	166.585	-14.3175
167.972	-17.1967	166.641	-16.4048	166.641	-14.2565
168.03	-17.1783	167.972	-16.0096	167.972	-13.9139
169.361	-16.7535	168.03	-15.9925	168.03	-13.899
169.418	-16.7351	169.361	-15.5973	169.361	-13.5564
170.78	-16.2634	169.418	-15.5802	169.418	-13.5416
170.839	-16.2455	170.78	-15.1413	170.78	-13.1609
172.201	-15.8328	170.839	-15.1247	170.839	-13.1465
172.26	-15.7536	172.201	-14.7408	172.201	-12.8135
173.654	-15.3525	172.26	-14.667	172.26	-12.7496
173.714	-15.3352	173.654	-14.2939	173.654	-12.4258
175.108	-14.9341	173.714	-14.2777	173.714	-12.4118
175.169	-14.853	175.108	-13.9046	175.108	-12.0881
176.595	-14.4632	175.169	-13.8291	175.169	-12.0226
176.657	-14.4463	176.595	-13.4663	176.595	-11.7078
178.083	-14.0565	176.657	-13.4506	176.657	-11.6942
178.145	-14.0396	178.083	-13.0879	178.083	-11.3793
179.605	-13.5944	178.145	-13.0722	178.145	-11.3657
179.668	-13.578	179.605	-12.6578	179.605	-11.0061
181.128	-13.1989	179.668	-12.6426	179.668	-10.9928
181.191	-13.1139	181.128	-12.2898	181.128	-10.6866
182.686	-12.7451	181.191	-12.2107	181.191	-10.6179
182.75	-12.7291	182.686	-11.8675	182.686	-10.3199
184.244	-12.3604	182.75	-11.8526	182.75	-10.307
184.309	-12.3444	184.244	-11.5094	184.244	-10.009
185.838	-11.9144	184.309	-11.4945	184.309	-9.99609
185.904	-11.8989	185.838	-11.0944	185.838	-9.64856
187.433	-11.54	185.904	-11.0799	185.904	-9.636
187.5	-11.5244	187.433	-10.7458	187.433	-9.34587
189.064	-11.1014	187.5	-10.7314	187.5	-9.33331
189.132	-11.0862	189.064	-10.3376	189.064	-8.99126
190.697	-10.7367	189.132	-10.3235	189.132	-8.97903
190.765	-10.6455	190.697	-9.99818	190.697	-8.69644
192.366	-10.3049	190.765	-9.91324	190.765	-8.62266
192.436	-10.2902	192.366	-9.59624	192.366	-8.34725
194.037	-9.94963	192.436	-9.58252	192.436	-8.33532
194.107	-9.93489	194.037	-9.26552	194.037	-8.05991
195.746	-9.52408	194.107	-9.2518	194.107	-8.04799
195.816	-9.5097	195.746	-8.8694	195.746	-7.71571
197.456	-9.17764	195.816	-8.85602	195.816	-7.70408
197.526	-9.08182	197.456	-8.54693	197.456	-7.43549
199.204	-8.75779	197.526	-8.45774	197.526	-7.35799
199.276	-8.74376	199.204	-8.15612	199.204	-7.09585
200.954	-8.41973	199.276	-8.14306	199.276	-7.0845
201.026	-8.4057	200.954	-7.84144	200.954	-6.82236
202.743	-8.005	201.026	-7.82838	201.026	-6.81101
202.817	-7.9913	202.743	-7.4554	202.743	-6.48683
204.534	-7.67482	202.817	-7.44265	202.817	-6.47574
204.608	-7.57403	204.534	-7.14806	204.534	-6.21968
206.365	-7.26461	204.608	-7.05425	204.608	-6.13814
206.441	-7.25122	206.365	-6.76624	206.365	-5.88778
208.198	-6.9418	206.441	-6.75377	206.441	-5.87694
208.274	-6.9284	208.198	-6.46577	208.198	-5.62658
210.072	-6.53546	208.274	-6.4533	208.274	-5.61574
210.15	-6.52235	210.072	-6.08758	210.072	-5.2978
211.948	-6.21948	210.15	-6.07537	210.15	-5.28719
212.026	-6.11321	211.948	-5.79348	211.948	-5.04212
213.866	-5.81634	212.026	-5.69458	212.026	-4.95615
213.946	-5.80348	213.866	-5.41829	213.866	-4.71594
215.786	-5.50661	213.946	-5.40633	213.946	-4.70554
215.865	-5.49376	215.786	-5.13005	215.786	-4.46534
217.748	-5.10584	215.865	-5.11808	215.865	-4.45494
217.83	-5.09322	217.748	-4.75712	217.748	-4.14113
219.713	-4.80179	217.83	-4.74538	217.83	-4.13092
219.795	-4.68941	219.713	-4.47419	219.713	-3.89516
221.722	-4.40263	219.795	-4.36962	219.795	-3.80424
221.805	-4.39022	221.722	-4.10283	221.722	-3.57232
223.733	-4.10345	221.805	-4.09128	221.805	-3.56228
223.816	-4.09103	223.733	-3.8245	223.733	-3.33037
225.788	-3.70438	223.816	-3.81295	223.816	-3.32033
225.874	-3.69215	225.788	-3.45336	225.788	-3.0078
227.846	-3.4095	225.874	-3.44198	225.874	-2.99791
227.931	-3.2906	227.846	-3.1791	227.846	-2.76942
229.95	-3.01028	227.931	-3.06845	227.931	-2.6732
230.037	-2.99814	229.95	-2.80792	229.95	-2.44687
232.056	-2.71782	230.037	-2.79664	230.037	-2.43708
232.143	-2.70568	232.056	-2.53612	232.056	-2.21075
234.209	-2.31267	232.143	-2.52484	232.143	-2.20095
234.299	-2.30059	234.209	-2.15996	234.209	-1.88423
236.364	-2.02157	234.299	-2.14875	234.299	-1.8745
236.454	-1.89303	236.364	-1.88968	236.364	-1.6496
238.568	-1.61325	236.454	-1.77027	236.454	-1.5459
238.659	-1.60113	238.568	-1.51087	238.568	-1.32099
240.774	-1.32135	238.659	-1.49964	238.659	-1.31126
240.865	-1.30924	240.774	-1.24024	240.774	-1.08635
243.029	-0.885928	240.865	-1.22901	240.865	-1.07662
243.122	-0.871412	243.029	-0.838549	243.029	-0.739517
245.286	-0.536138	243.122	-0.825318	243.122	-0.728207
245.38	-0.113363	245.286	-0.519729	245.286	-0.466962
247.594	0.0396654	245.38	-0.153374	245.38	-0.167472
247.69	0.0462908	247.594	-0.000250685	247.594	-0.02664
249.904	0.199319	247.69	0.00637881	247.69	-0.0205427
250	0.205945	249.904	0.159502	249.904	0.12029
		250	0.166132	250	0.126387
