# Supplementary material for: From radial to unidirectional water pumping in zeta-potential modulated Nafion nanostructures
Source: Nat Commun. 2022 May 19;13:2812. doi: 10.1038/s41467-022-30554-7 (PMC9120507; doi:10.1038/s41467-022-30554-7)
Supplement: Supplementary file 11 — Source Data [file 41467_2022_30554_MOESM11_ESM.zip › source_data/Supplementary_Figure 6b.xls]

## Sheet: Sheet1
Data 1		Data 2		Data 3		Data 4		Data 5
Li	1.10-4M	Na	1.10-4M	K	1.10-4M	Cd	3.3 10-5M	Cd	1.10-4M
Distance	Velocity	Distance	Velocity	Distance	Velocity	Distance	Velocity	Distance	Velocity
µm	µm/s	µm	µm/s	µm	µm/s	µm	µm/s	µm	µm/s
2.16923	-0.00993705	0	0	0	0	1.91339	-0.0113442	1.22508	-0.0068063
2.26315	-0.0103673	2.16923	-0.00841244	2.16923	-0.00588871	4.52629	-0.0268358	3.40548	-0.0187241
4.43238	-0.0203043	2.26315	-0.00877665	2.26315	-0.00614367	6.26805	-0.0400763	4.11563	-0.0225513
4.52629	-0.0207346	4.43238	-0.0171891	4.43238	-0.0120324	8.64657	-0.0581574	4.52632	-0.0247524
6.50094	-0.0325483	4.52629	-0.0175533	4.52629	-0.0122873	10.2321	-0.0717356	6.83907	-0.0412465
6.58643	-0.0330598	6.50094	-0.0277233	6.50094	-0.0197408	12.3973	-0.0902777	8.64663	-0.0539663
8.56108	-0.0448735	6.58643	-0.0281636	6.58643	-0.0200635	13.8405	-0.104852	9.48429	-0.060443
8.64657	-0.045385	8.56108	-0.0383336	8.56108	-0.0275169	15.8115	-0.124754	11.2323	-0.0738329
10.4441	-0.057714	8.64657	-0.0387739	8.64657	-0.0278396	17.1253	-0.140334	12.0125	-0.0797544
10.5219	-0.0582478	10.4441	-0.0494495	10.4441	-0.0357717	18.9195	-0.16161	12.3973	-0.0826628
12.3194	-0.0705768	10.5219	-0.0499117	10.5219	-0.0361151	20.1154	-0.179285	14.3926	-0.100681
12.3973	-0.0711106	12.3194	-0.0605873	12.3194	-0.0440472	21.7486	-0.203422	15.8116	-0.113333
14.0335	-0.0841646	12.3973	-0.0610495	12.3973	-0.0443907	22.8373	-0.222882	16.6892	-0.122253
14.1044	-0.0847298	14.0335	-0.0724157	14.0335	-0.0529458	24.324	-0.249456	18.8365	-0.143821
15.7406	-0.0977838	14.1044	-0.0729078	14.1044	-0.0533162	25.3151	-0.272127	18.895	-0.144404
15.8115	-0.098349	15.7406	-0.084274	15.7406	-0.0618714	26.6684	-0.303086	18.9196	-0.144649
17.301	-0.112582	15.8115	-0.0847661	15.8115	-0.0622418	27.5706	-0.328353	20.9424	-0.170497
17.3655	-0.113199	17.301	-0.097232	17.301	-0.0717531	28.8025	-0.362856	21.7488	-0.180691
18.855	-0.127432	17.3655	-0.0977718	17.3655	-0.0721648	29.6237	-0.39272	22.9057	-0.197813
18.9195	-0.128048	18.855	-0.110238	18.855	-0.0816761	30.7452	-0.433501	24.3242	-0.218589
20.2754	-0.143897	18.9195	-0.110777	18.9195	-0.0820879	31.4927	-0.466917	24.7819	-0.227516
20.3341	-0.144584	20.2754	-0.124739	20.2754	-0.0928824	32.5136	-0.512549	26.2244	-0.255443
21.6899	-0.160433	20.3341	-0.125344	20.3341	-0.0933497	33.1941	-0.552394	26.5592	-0.26188
21.7486	-0.161119	21.6899	-0.139306	21.6899	-0.104144	34.1233	-0.606804	26.6686	-0.263979
22.9829	-0.178994	21.7486	-0.13991	21.7486	-0.104612	34.7428	-0.651388	28.2118	-0.298922
23.0363	-0.179768	22.9829	-0.155742	22.9829	-0.117	35.5887	-0.712272	28.8027	-0.312184
24.2706	-0.197643	23.0363	-0.156428	23.0363	-0.117536	36.1526	-0.765752	29.7824	-0.342152
24.324	-0.198417	24.2706	-0.17226	24.2706	-0.129925	36.9226	-0.838784	30.7454	-0.371389
25.4476	-0.218774	24.324	-0.172945	24.324	-0.130461	37.4359	-0.898494	31.2706	-0.39016
25.4962	-0.219655	25.4476	-0.191068	25.4476	-0.144802	38.1369	-0.980034	32.5138	-0.434275
26.6198	-0.240012	25.4962	-0.191853	25.4962	-0.145423	38.6042	-1.05197	32.6765	-0.442272
26.6684	-0.240893	26.6198	-0.209976	26.6198	-0.159763	39.2422	-1.1502	33.4022	-0.477809
27.6912	-0.264217	26.6684	-0.21076	26.6684	-0.160384	39.6676	-1.23023	33.9883	-0.506365
27.7355	-0.265226	27.6912	-0.23162	27.6912	-0.177055	40.2484	-1.33951	34.1236	-0.512938
28.7582	-0.288549	27.7355	-0.232523	27.7355	-0.177776	40.6356	-1.4362	35.2092	-0.574625
28.8025	-0.289559	28.7582	-0.253382	28.7582	-0.194447	41.1644	-1.56823	35.5889	-0.59607
29.7335	-0.316406	28.8025	-0.254285	28.8025	-0.195169	41.5168	-1.6753	36.3576	-0.657035
29.7738	-0.317569	29.7335	-0.278399	29.7335	-0.214614	41.9981	-1.82151	36.9229	-0.701652
30.7049	-0.344416	29.7738	-0.279443	29.7738	-0.215456	42.319	-1.95098	37.4349	-0.748472
30.7452	-0.345578	30.7049	-0.303557	30.7049	-0.234902	42.7571	-2.12779	38.1371	-0.812356
31.5927	-0.376565	30.7452	-0.304601	30.7452	-0.235744	43.0492	-2.27037	38.4434	-0.851964
31.6294	-0.377907	31.5927	-0.332537	31.5927	-0.258449	43.448	-2.46507	39.2425	-0.95488
32.4769	-0.408894	31.6294	-0.333747	31.6294	-0.259432	43.7139	-2.63716	39.3854	-0.975978
32.5136	-0.410236	32.4769	-0.361684	32.4769	-0.282137	44.077	-2.87217	40.2487	-1.10291
33.2851	-0.446087	32.5136	-0.362893	32.5136	-0.28312	44.319	-3.06041	40.2635	-1.10603
33.3185	-0.44764	33.2851	-0.395331	33.2851	-0.309676	44.6495	-3.31747	40.3758	-1.12976
34.0899	-0.483491	33.3185	-0.396735	33.3185	-0.310825	44.8698	-3.54326	41.0707	-1.2761
34.1233	-0.485044	34.0899	-0.429172	34.0899	-0.337381	45.1706	-3.85159	41.1646	-1.29583
34.8256	-0.526563	34.1233	-0.430577	34.1233	-0.338531	45.3712	-4.09651	41.8206	-1.45197
34.856	-0.528361	34.8256	-0.468262	34.8256	-0.369575	45.645	-4.43097	41.9984	-1.49415
35.5583	-0.569881	34.856	-0.469894	34.856	-0.370919	45.8276	-4.72099	42.5175	-1.67297
35.5887	-0.571679	35.5583	-0.507579	35.5583	-0.401964	46.0769	-5.11705	42.7574	-1.75541
36.228	-0.619829	35.5887	-0.509211	35.5887	-0.403308	46.2431	-5.42816	43.164	-1.91203
36.2557	-0.621913	36.228	-0.553052	36.228	-0.439643	46.47	-5.85301	43.4483	-2.02125
36.8949	-0.670063	36.2557	-0.55495	36.2557	-0.441216	46.6213	-6.21328	43.7628	-2.19791
36.9226	-0.672148	36.8949	-0.598791	36.8949	-0.477551	46.8278	-6.70527	44.0772	-2.37417
37.5046	-0.727982	36.9226	-0.600689	36.9226	-0.479124	46.9655	-7.0855	44.3167	-2.52321
37.5298	-0.730399	37.5046	-0.651666	37.5046	-0.521588	47.1536	-7.60473	44.6498	-2.73
38.1117	-0.786233	37.5298	-0.653873	37.5298	-0.523427	47.2789	-8.02968	44.8284	-2.89255
38.1369	-0.78865	38.1117	-0.704851	38.1117	-0.565891	47.4501	-8.60998	45.1709	-3.20373
38.6666	-0.853451	38.1369	-0.707058	38.1369	-0.56773	47.5642	-9.04714	45.3005	-3.3334
38.6896	-0.856257	38.6666	-0.766391	38.6666	-0.617416	47.7201	-9.64413	45.6453	-3.67788
39.2193	-0.921058	38.6896	-0.76896	38.6896	-0.619568	47.8239	-10.1072	45.7356	-3.80924
39.2422	-0.923863	39.2193	-0.828293	39.2193	-0.669254	47.9658	-10.7395	46.0772	-4.30612
39.7245	-0.999	39.2422	-0.830862	39.2422	-0.671405	48.0603	-11.1966	46.1361	-4.39997
39.7453	-1.00225	39.7245	-0.899826	39.7245	-0.729406	48.1895	-11.8208	46.4703	-4.93192
40.2276	-1.07739	39.7453	-0.902812	39.7453	-0.731917	48.2755	-12.2681	46.5045	-5.00984
40.2484	-1.08064	40.2276	-0.971776	40.2276	-0.789917	48.3931	-12.8789	46.8281	-5.74788
40.6874	-1.16781	40.2484	-0.974762	40.2484	-0.792429	48.4714	-13.2915	46.843	-5.78478
40.7064	-1.17159	40.6874	-1.05498	40.6874	-0.860226	48.5784	-13.8549	47.1511	-6.55169
41.1454	-1.25876	40.7064	-1.05846	40.7064	-0.863162	48.6497	-14.2132	47.1538	-6.55822
41.1644	-1.26253	41.1454	-1.13868	41.1454	-0.930959	48.7471	-14.7024	47.1539	-6.55854
41.564	-1.36348	41.1644	-1.14215	41.1644	-0.933895	48.8121	-14.9965	47.4375	-7.53814
41.5813	-1.36785	41.564	-1.23525	41.564	-1.01288	48.9007	-15.398	47.4504	-7.58269
41.9808	-1.46879	41.5813	-1.23929	41.5813	-1.0163	48.9598	-15.605	47.6979	-8.51287
41.9981	-1.47316	41.9808	-1.33239	41.9808	-1.09528	49.0405	-15.8878	47.7204	-8.59711
42.3619	-1.59008	41.9981	-1.33642	41.9981	-1.0987	49.0943	-16.0177	47.9368	-9.66943
42.3776	-1.59514	42.3619	-1.44453	42.3619	-1.19085	49.1678	-16.1952	47.9661	-9.81477
42.7414	-1.71205	42.3776	-1.44922	42.3776	-1.19484	49.2168	-16.2374	48.1556	-10.8277
42.7571	-1.71711	42.7414	-1.55733	42.7414	-1.28699	49.2837	-16.2951	48.1898	-11.0101
43.0882	-1.85211	42.7571	-1.56201	42.7571	-1.29098	49.3282	-16.2747	48.3561	-12.0954
43.1026	-1.85795	43.0882	-1.68712	43.0882	-1.39799	49.3891	-16.2469	48.3934	-12.3387
43.4337	-1.99295	43.1026	-1.69254	43.1026	-1.40263	49.4297	-16.1692	48.5396	-13.3426
43.448	-1.9988	43.4337	-1.81764	43.4337	-1.50964	49.4851	-16.0631	48.5787	-13.6111
43.7494	-2.15461	43.448	-1.82306	43.448	-1.51427	49.5221	-15.9554	48.7076	-14.5758
43.7625	-2.16135	43.7494	-1.96785	43.7494	-1.63872	49.5725	-15.8085	48.7474	-14.8748
44.0639	-2.31716	43.7625	-1.97412	43.7625	-1.64411	49.6061	-15.6832	48.8611	-15.7215
44.077	-2.3239	44.0639	-2.1189	44.0639	-1.76856	49.6521	-15.5121	48.901	-16.019
44.3513	-2.5029	44.077	-2.12517	44.077	-1.77394	49.6827	-15.3877	49.0015	-16.705
44.3632	-2.51065	44.3513	-2.29188	44.3513	-1.91775	49.7245	-15.2179	49.0408	-16.9736
44.6376	-2.68964	44.3632	-2.2991	44.3632	-1.92397	49.7523	-15.1034	49.1299	-17.5074
44.6495	-2.69739	44.6376	-2.46581	44.6376	-2.06777	49.7904	-14.9471	49.1681	-17.7371
44.8992	-2.90267	44.6495	-2.47302	44.6495	-2.074	49.8158	-14.8501	49.2471	-18.039
44.91	-2.91155	44.8992	-2.66479	44.8992	-2.24028	49.8504	-14.7177	49.284	-18.1804
45.1598	-3.11683	44.91	-2.6731	44.91	-2.24748	49.8735	-14.6407	49.3541	-18.3318
45.1706	-3.12572	45.1598	-2.86486	45.1598	-2.41376	49.905	-14.5355	49.3894	-18.4083
45.398	-3.35954	45.1706	-2.87317	45.1706	-2.42095	49.926	-14.4789	49.4519	-18.3517
45.4078	-3.36966	45.398	-3.09217	45.398	-2.61161	49.9547	-14.4015	49.4854	-18.3216
45.6352	-3.60349	45.4078	-3.10165	45.4078	-2.61986	49.9739	-14.3633	49.5411	-18.1676
45.645	-3.61361	45.6352	-3.32066	45.6352	-2.81052	50	-14.3113	49.5728	-18.08
45.852	-3.87889	45.645	-3.33014	45.645	-2.81877	50.0195	-14.2874	49.6225	-17.8155
45.861	-3.89037	45.852	-3.57948	45.852	-3.0371	50.0462	-14.2548	49.6524	-17.6565
46.0679	-4.15565	45.861	-3.59027	45.861	-3.04656	50.0662	-14.2476	49.6968	-17.3716
46.0769	-4.16714	46.0679	-3.83961	46.0679	-3.26489	50.0935	-14.2376	49.7248	-17.192
46.2653	-4.46516	46.0769	-3.85041	46.0769	-3.27434	50.1139	-14.2488	49.7645	-16.8975
46.2734	-4.47806	46.2653	-4.13144	46.2653	-3.52164	50.1419	-14.264	49.7907	-16.7036
46.4618	-4.77609	46.2734	-4.14361	46.2734	-3.53235	50.1628	-14.2947	49.8263	-16.4461
46.47	-4.78899	46.4618	-4.42464	46.4618	-3.77965	50.1914	-14.3366	49.8507	-16.2698
46.6415	-5.12116	46.47	-4.43681	46.47	-3.79035	50.2128	-14.3873	49.8827	-16.0568
46.6489	-5.13554	46.6415	-4.75138	46.6415	-4.06907	50.2421	-14.4565	49.9053	-15.9057
46.8204	-5.46771	46.6489	-4.765	46.6489	-4.08113	50.264	-14.5268	49.934	-15.7484
46.8278	-5.48209	46.8204	-5.07958	46.8204	-4.35985	50.294	-14.6229	49.9551	-15.6332
46.984	-5.84714	46.8278	-5.0932	46.8278	-4.37191	50.3164	-14.7117	49.9809	-15.5276
46.9907	-5.86295	46.984	-5.44043	46.984	-4.68156	50.347	-14.8329	50.0003	-15.448
47.1468	-6.22799	46.9907	-5.45546	46.9907	-4.69497	50.37	-14.9382	50.0263	-15.3842
47.1536	-6.2438	47.1468	-5.80269	47.1468	-5.00462	50.4014	-15.082	50.0465	-15.3347
47.2957	-6.63931	47.1536	-5.81773	47.1536	-5.01803	50.4249	-15.2013	50.0728	-15.3194
47.3019	-6.65643	47.2957	-6.19601	47.2957	-5.3582	50.457	-15.3642	50.0938	-15.3072
47.444	-7.05194	47.3019	-6.21239	47.3019	-5.37293	50.481	-15.4944	50.1204	-15.3441
47.4501	-7.06907	47.444	-6.59067	47.444	-5.7131	50.5139	-15.6724	50.1422	-15.3745
47.5795	-7.4889	47.4501	-6.60704	47.4501	-5.72782	50.5385	-15.8103	50.169	-15.4643
47.5851	-7.50708	47.5795	-7.01106	47.5795	-6.09439	50.5721	-15.9987	50.1917	-15.5404
47.7145	-7.92692	47.5851	-7.02855	47.5851	-6.11026	50.5973	-16.1409	50.2188	-15.6801
47.7201	-7.94509	47.7145	-7.43256	47.7145	-6.47682	50.6317	-16.3351	50.2424	-15.8021
47.8378	-8.38031	47.7201	-7.45005	47.7201	-6.49269	50.6575	-16.4781	50.2697	-15.9856
47.8429	-8.39915	47.8378	-7.87197	47.8378	-6.87963	50.6927	-16.6735	50.2943	-16.1509
47.9607	-8.83436	47.8429	-7.89024	47.8429	-6.89638	50.7191	-16.8142	50.3218	-16.3697
47.9658	-8.8532	47.9607	-8.31215	47.9607	-7.28332	50.7551	-17.0063	50.3474	-16.5732
48.073	-9.29087	47.9658	-8.33042	47.9658	-7.30007	50.7821	-17.1417	50.3751	-16.8172
48.0776	-9.30982	48.073	-8.75846	48.073	-7.69754	50.819	-17.3266	50.4017	-17.0515
48.1848	-9.74749	48.0776	-8.77699	48.0776	-7.71474	50.8466	-17.4541	50.4296	-17.3099
48.1895	-9.76644	48.1848	-9.20503	48.1848	-8.11221	50.8844	-17.6283	50.4573	-17.5664
48.287	-10.1902	48.1895	-9.22356	48.1895	-8.12941	50.9127	-17.7458	50.4854	-17.8288
48.2913	-10.2086	48.287	-9.6424	48.287	-8.52404	50.9513	-17.9063	50.5142	-18.0982
48.3888	-10.6324	48.2913	-9.66054	48.2913	-8.54112	50.9802	-18.0121	50.5424	-18.3551
48.3931	-10.6507	48.3888	-10.0794	48.3888	-8.93575	51.0198	-18.1566	50.5724	-18.6282
48.4819	-11.0424	48.3931	-10.0975	48.3931	-8.95283	51.0494	-18.2493	50.6008	-18.8716
48.4857	-11.0594	48.4819	-10.4897	48.4819	-9.32895	51.0898	-18.376	50.632	-19.1396
48.5746	-11.4511	48.4857	-10.5067	48.4857	-9.34523	51.1202	-18.4549	50.6605	-19.3633
48.5784	-11.4681	48.5746	-10.8989	48.5746	-9.72134	51.1616	-18.5627	50.693	-19.6188
48.6593	-11.8086	48.5784	-10.9158	48.5784	-9.73762	51.1926	-18.6272	50.7216	-19.8183
48.6628	-11.8234	48.6593	-11.2624	48.6593	-10.0771	51.2349	-18.7153	50.7554	-20.0547
48.7436	-12.164	48.6628	-11.2774	48.6628	-10.0918	51.2667	-18.7652	50.7841	-20.2272
48.7471	-12.1787	48.7436	-11.6239	48.7436	-10.4312	51.3101	-18.8334	50.8193	-20.4397
48.8207	-12.4522	48.7471	-11.6389	48.7471	-10.4459	51.3426	-18.8689	50.848	-20.5839
48.8239	-12.4641	48.8207	-11.9232	48.8207	-10.7321	51.3869	-18.9174	50.8847	-20.7685
48.8975	-12.7376	48.8239	-11.9355	48.8239	-10.7445	51.4202	-18.9388	50.9134	-20.8845
48.9007	-12.7495	48.8975	-12.2198	48.8975	-11.0308	51.4656	-18.968	50.9516	-21.0392
48.9677	-12.9446	48.9007	-12.2321	48.9007	-11.0432	51.4996	-18.9758	50.9803	-21.1277
48.9706	-12.953	48.9677	-12.4413	48.9677	-11.2617	51.5461	-18.9865	51.0201	-21.2507
49.0376	-13.1482	48.9706	-12.4503	48.9706	-11.2712	51.581	-18.9814	51.0487	-21.3136
49.0405	-13.1566	49.0376	-12.6594	49.0376	-11.4897	51.6285	-18.9744	51.0902	-21.4048
49.1015	-13.2699	49.0405	-12.6685	49.0405	-11.4992	51.6642	-18.9572	51.1187	-21.4441
49.1042	-13.2748	49.1015	-12.7968	49.1015	-11.642	51.7129	-18.9337	51.1619	-21.5036
49.1652	-13.3881	49.1042	-12.8024	49.1042	-11.6482	51.7493	-18.9051	51.1902	-21.5219
49.1678	-13.393	49.1652	-12.9308	49.1652	-11.791	51.7992	-18.8662	51.2353	-21.5507
49.2233	-13.4289	49.1678	-12.9363	49.1678	-11.7972	51.8365	-18.8272	51.2635	-21.5504
49.2257	-13.4304	49.2233	-12.9858	49.2233	-11.8628	51.8875	-18.774	51.3104	-21.5497
49.2812	-13.4663	49.2257	-12.9879	49.2257	-11.8656	51.9257	-18.7256	51.3384	-21.5335
49.2837	-13.4678	49.2812	-13.0374	49.2812	-11.9312	51.9779	-18.6594	51.3873	-21.505
49.3342	-13.4381	49.2837	-13.0395	49.2837	-11.9341	52.017	-18.6023	51.415	-21.4754
49.3364	-13.4368	49.3342	-13.0198	49.3342	-11.9289	52.0704	-18.5243	51.4659	-21.4208
49.3869	-13.4071	49.3364	-13.019	49.3364	-11.9286	52.1104	-18.4594	51.4933	-21.3802
49.3891	-13.4058	49.3869	-12.9993	49.3869	-11.9235	52.1651	-18.3707	51.5465	-21.3013
49.4351	-13.3273	49.3891	-12.9984	49.3891	-11.9232	52.206	-18.2989	51.5735	-21.252
49.4371	-13.3239	49.4351	-12.9248	49.4351	-11.8598	52.2619	-18.2008	51.6289	-21.1508
49.4831	-13.2454	49.4371	-12.9216	49.4371	-11.8571	52.3039	-18.1228	51.6555	-21.0947
49.4851	-13.242	49.4831	-12.848	49.4831	-11.7937	52.3611	-18.0163	51.7132	-20.9729
49.527	-13.1334	49.4851	-12.8448	49.4851	-11.7909	52.404	-17.9329	51.7393	-20.912
49.5288	-13.1287	49.527	-12.7355	49.527	-11.686	52.4626	-17.819	51.7995	-20.7716
49.5707	-13.02	49.5288	-12.7307	49.5288	-11.6814	52.5065	-17.731	51.8251	-20.7074
49.5725	-13.0153	49.5707	-12.6214	49.5707	-11.5765	52.5664	-17.6107	51.8878	-20.55
49.6106	-12.8942	49.5725	-12.6166	49.5725	-11.5719	52.6114	-17.5185	51.9128	-20.484
49.6123	-12.889	49.6106	-12.4895	49.6106	-11.4431	52.6727	-17.3927	51.9782	-20.3113
49.6504	-12.7679	49.6123	-12.484	49.6123	-11.4375	52.7187	-17.2971	52.0025	-20.2447
49.6521	-12.7627	49.6504	-12.357	49.6504	-11.3087	52.7815	-17.1665	52.0707	-20.0579
49.6868	-12.6436	49.6521	-12.3515	49.6521	-11.3032	52.8286	-17.068	52.0943	-19.992
49.6883	-12.6385	49.6868	-12.2222	49.6868	-11.1668	52.8928	-16.9334	52.1654	-19.7929
49.723	-12.5194	49.6883	-12.2166	49.6883	-11.1609	52.941	-16.8325	52.1881	-19.7283
49.7245	-12.5142	49.723	-12.0874	49.723	-11.0245	53.0068	-16.6947	52.2623	-19.5178
49.7561	-12.4075	49.7245	-12.0818	49.7245	-11.0186	53.056	-16.5918	52.2841	-19.4556
49.7574	-12.4029	49.7561	-11.9621	49.7561	-10.8875	53.1233	-16.4513	52.3614	-19.2352
49.789	-12.2962	49.7574	-11.9569	49.7574	-10.8818	53.1738	-16.3469	52.3823	-19.1759
49.7904	-12.2915	49.789	-11.8372	49.789	-10.7508	53.2427	-16.2043	52.4629	-18.9463
49.8191	-12.2032	49.7904	-11.832	49.7904	-10.7451	53.2943	-16.0987	52.4827	-18.8906
49.8204	-12.1993	49.8191	-11.7291	49.8191	-10.6282	53.3648	-15.9545	52.5668	-18.653
49.8491	-12.111	49.8204	-11.7247	49.8204	-10.6232	53.4176	-15.848	52.5853	-18.6013
49.8504	-12.1071	49.8491	-11.6218	49.8491	-10.5063	53.4898	-15.7027	52.6731	-18.3563
49.8766	-12.0395	49.8504	-11.6173	49.8504	-10.5013	53.5438	-15.5957	52.6903	-18.309
49.8777	-12.0366	49.8766	-11.5349	49.8766	-10.4035	53.6177	-15.4496	52.7818	-18.0577
49.9039	-11.969	49.8777	-11.5314	49.8777	-10.3993	53.673	-15.3423	52.7977	-18.0151
49.905	-11.9661	49.9039	-11.4489	49.9039	-10.3016	53.7486	-15.1958	52.8932	-17.7577
49.9288	-11.919	49.905	-11.4454	49.905	-10.2973	53.8052	-15.0884	52.9075	-17.7201
49.9299	-11.917	49.9288	-11.384	49.9288	-10.2204	53.8825	-14.9418	53.0071	-17.4578
49.9537	-11.8699	49.9299	-11.3813	49.9299	-10.2171	53.9405	-14.8347	53.0197	-17.4253
49.9547	-11.8678	49.9537	-11.32	49.9537	-10.1402	54.0196	-14.6883	53.1237	-17.1581
49.9764	-11.8396	49.9547	-11.3173	49.9547	-10.1368	54.0789	-14.5814	53.1346	-17.131
49.9774	-11.8384	49.9764	-11.2758	49.9764	-10.0804	54.1599	-14.4355	53.243	-16.8598
49.9991	-11.8101	49.9774	-11.274	49.9774	-10.0779	54.2206	-14.3292	53.252	-16.8381
50	-11.8089	49.9991	-11.2325	49.9991	-10.0214	54.3035	-14.1839	53.3651	-16.5629
50.0221	-11.7961	50	-11.2307	50	-10.019	54.3657	-14.0782	53.372	-16.5467
50.0231	-11.7955	50.0221	-11.2047	50.0221	-9.97722	54.4505	-13.9338	53.4901	-16.2684
50.0452	-11.7828	50.0231	-11.2035	50.0231	-9.97541	54.5141	-13.8288	53.4948	-16.2578
50.0462	-11.7822	50.0452	-11.1775	50.0452	-9.93367	54.6009	-13.6855	53.618	-15.9762
50.0689	-11.7867	50.0462	-11.1763	50.0462	-9.93186	54.666	-13.5814	53.6203	-15.9712
50.0698	-11.7869	50.0689	-11.1679	50.0689	-9.90752	54.7548	-13.4392	53.7337	-15.7205
50.0925	-11.7914	50.0698	-11.1675	50.0698	-9.90646	54.8214	-13.336	53.7486	-15.6876
50.0935	-11.7915	50.0925	-11.1591	50.0925	-9.88212	54.9123	-13.1951	53.7489	-15.6869
50.1167	-11.8149	50.0935	-11.1587	50.0935	-9.88106	54.9805	-13.093	53.8798	-15.4072
50.1177	-11.8159	50.1167	-11.1699	50.1167	-9.8766	55.0735	-12.9535	53.8829	-15.4006
50.1409	-11.8392	50.1177	-11.1704	50.1177	-9.87641	55.1433	-12.8524	54.014	-15.1302
50.1419	-11.8402	50.1409	-11.1816	50.1409	-9.87195	55.2385	-12.7144	54.02	-15.1178
50.1656	-11.8832	50.1419	-11.1821	50.1419	-9.87175	55.3099	-12.6145	54.1511	-14.8566
50.1666	-11.8851	50.1656	-11.2142	50.1656	-9.88895	55.4074	-12.4781	54.1603	-14.8384
50.1904	-11.9281	50.1666	-11.2156	50.1666	-9.8897	55.4804	-12.3794	54.2914	-14.5867
50.1914	-11.93	50.1904	-11.2477	50.1904	-9.9069	55.5802	-12.2446	54.3039	-14.5627
50.2157	-11.9928	50.1914	-11.2491	50.1914	-9.90764	55.6549	-12.1471	54.4347	-14.3205
50.2167	-11.9955	50.2157	-11.3026	50.2157	-9.94741	55.757	-12.0139	54.4508	-14.2906
50.241	-12.0583	50.2167	-11.305	50.2167	-9.94913	55.8335	-11.9177	54.5813	-14.0581
50.2421	-12.061	50.241	-11.3585	50.241	-9.9889	55.938	-11.7863	54.6012	-14.0225
50.2669	-12.1429	50.2421	-11.3608	50.2421	-9.99062	56.0163	-11.6914	54.7312	-13.7995
50.268	-12.1464	50.2669	-11.4353	50.2669	-10.0529	56.1232	-11.5617	54.7552	-13.7582
50.2929	-12.2283	50.268	-11.4385	50.268	-10.0556	56.2033	-11.4681	54.8843	-13.5448
50.294	-12.2318	50.2929	-11.513	50.2929	-10.1178	56.3128	-11.3402	54.9127	-13.498
50.3194	-12.3312	50.294	-11.5162	50.294	-10.1205	56.3948	-11.2478	55.0409	-13.294
50.3205	-12.3355	50.3194	-11.6102	50.3194	-10.2042	56.5067	-11.1218	55.0739	-13.2416
50.3459	-12.4348	50.3205	-11.6143	50.3205	-10.2078	56.5907	-11.0308	55.201	-13.0471
50.347	-12.4391	50.3459	-11.7084	50.3459	-10.2915	56.7053	-10.9065	55.2389	-12.9892
50.3731	-12.5537	50.347	-11.7125	50.347	-10.2951	56.7912	-10.8168	55.3647	-12.8041
50.3742	-12.5587	50.3731	-11.8239	50.3731	-10.3983	56.9085	-10.6943	55.4077	-12.7408
50.4002	-12.6732	50.3742	-11.8288	50.3742	-10.4027	56.9964	-10.606	55.5319	-12.5651
50.4014	-12.6782	50.4002	-11.9403	50.4002	-10.5058	57.1164	-10.4853	55.5805	-12.4963
50.428	-12.8052	50.4014	-11.9451	50.4014	-10.5103	57.2064	-10.3983	55.7029	-12.3299
50.4292	-12.8107	50.428	-12.0711	50.428	-10.6301	57.3292	-10.2795	55.7574	-12.2558
50.4558	-12.9376	50.4292	-12.0766	50.4292	-10.6353	57.4213	-10.1938	55.8777	-12.0985
50.457	-12.9431	50.4558	-12.2027	50.4558	-10.7551	57.547	-10.0768	55.9383	-12.0192
50.4842	-13.0793	50.457	-12.2081	50.457	-10.7602	57.6412	-9.99241	56.0563	-11.871
50.4854	-13.0852	50.4842	-12.3454	50.4842	-10.8933	57.7699	-9.87719	56.1236	-11.7864
50.5127	-13.2213	50.4854	-12.3514	50.4854	-10.8991	57.8663	-9.79413	56.2389	-11.6472
50.5139	-13.2272	50.5127	-12.4886	50.5127	-11.0322	57.998	-9.6807	56.3131	-11.5575
50.5418	-13.3691	50.5139	-12.4946	50.5139	-11.0379	58.0967	-9.59894	56.4255	-11.4271
50.543	-13.3752	50.5418	-12.6395	50.5418	-11.1806	58.2314	-9.4873	56.5071	-11.3324
50.5709	-13.5171	50.543	-12.6458	50.543	-11.1867	58.3324	-9.40683	56.6162	-11.2107
50.5721	-13.5232	50.5709	-12.7907	50.5709	-11.3294	58.4704	-9.29695	56.7056	-11.111
50.6007	-13.6674	50.5721	-12.7969	50.5721	-11.3356	58.5737	-9.21776	56.8111	-10.998
50.6019	-13.6736	50.6007	-12.9457	50.6007	-11.4839	58.7149	-9.10963	56.9088	-10.8932
50.6305	-13.8178	50.6019	-12.9522	50.6019	-11.4903	58.8206	-9.03171	57.0102	-10.7888
50.6317	-13.824	50.6305	-13.101	50.6305	-11.6387	58.9651	-8.92531	57.1168	-10.6791
50.6609	-13.9672	50.6317	-13.1074	50.6317	-11.6451	59.0734	-8.84864	57.2138	-10.5832
50.6622	-13.9734	50.6609	-13.2566	50.6609	-11.7953	59.2212	-8.74395	57.3296	-10.4686
50.6914	-14.1166	50.6622	-13.263	50.6622	-11.8018	59.332	-8.66853	57.4218	-10.381
50.6927	-14.1228	50.6914	-13.4122	50.6914	-11.952	59.4833	-8.56553	57.5474	-10.2616
50.7226	-14.262	50.6927	-13.4186	50.6927	-11.9585	59.5967	-8.49133	57.6343	-10.1822
50.7239	-14.268	50.7226	-13.5648	50.7226	-12.1071	59.7515	-8.39	57.7703	-10.0581
50.7538	-14.4072	50.7239	-13.5711	50.7239	-12.1135	59.8675	-8.31701	57.8515	-9.9868
50.7551	-14.4132	50.7538	-13.7173	50.7538	-12.2621	60.026	-8.21734	57.9984	-9.85794
50.7857	-14.5458	50.7551	-13.7236	50.7551	-12.2685	60.1447	-8.14554	58.0734	-9.79469
50.7871	-14.5516	50.7857	-13.8638	50.7857	-12.4122	60.3069	-8.0475	58.2318	-9.66116
50.8177	-14.6842	50.7871	-13.8699	50.7871	-12.4184	60.4284	-7.97688	58.3001	-9.60583
50.819	-14.6899	50.8177	-14.0101	50.8177	-12.5621	60.5944	-7.88045	58.4707	-9.46768
50.8503	-14.8137	50.819	-14.0162	50.819	-12.5683	60.7188	-7.811	58.5318	-9.42017
50.8517	-14.819	50.8503	-14.148	50.8503	-12.7044	60.8886	-7.71615	58.7152	-9.27743
50.883	-14.9428	50.8517	-14.1537	50.8517	-12.7103	61.0159	-7.64784	58.7685	-9.23764
50.8844	-14.9481	50.883	-14.2854	50.883	-12.8463	61.1898	-7.55457	58.9655	-9.09037
50.9164	-15.0613	50.8844	-14.2912	50.8844	-12.8522	61.32	-7.48739	59.0103	-9.0582
50.9178	-15.0662	50.9164	-14.4125	50.9164	-12.9785	61.4979	-7.39566	59.2216	-8.90644
50.9499	-15.1794	50.9178	-14.4177	50.9178	-12.9839	61.6313	-7.3296	59.2573	-8.88179
50.9513	-15.1843	50.9499	-14.5391	50.9499	-13.1101	61.8133	-7.23939	59.4837	-8.72558
50.9841	-15.2857	50.9513	-14.5443	50.9513	-13.1156	61.9498	-7.17443	59.5096	-8.70836
50.9855	-15.2901	50.9841	-14.6537	50.9841	-13.2302	62.1361	-7.08572	59.7519	-8.54775
51.0183	-15.3914	50.9855	-14.6584	50.9855	-13.2352	62.2757	-7.02184	59.7674	-8.53786
51.0198	-15.3958	51.0183	-14.7678	51.0183	-13.3498	62.4664	-6.93461	60.0264	-8.37288
51.0533	-15.4843	51.0198	-14.7725	51.0198	-13.3548	62.6093	-6.8718	60.0307	-8.37024
51.0548	-15.4882	51.0533	-14.8688	51.0533	-13.4566	62.8045	-6.78603	60.1291	-8.31
51.0884	-15.5767	51.0548	-14.8729	51.0548	-13.461	62.9507	-6.72428	60.2996	-8.20565
51.0898	-15.5805	51.0884	-14.9692	51.0884	-13.5628	63.1505	-6.63995	60.3073	-8.20093
51.1242	-15.6558	51.0898	-14.9734	51.0898	-13.5672	63.3001	-6.57923	60.5742	-8.04396
51.1257	-15.6591	51.1242	-15.0559	51.1242	-13.6554	63.5045	-6.49631	60.5948	-8.03185
51.1601	-15.7343	51.1257	-15.0595	51.1257	-13.6592	63.6577	-6.43662	60.8547	-7.885
51.1616	-15.7376	51.1601	-15.1421	51.1601	-13.7473	63.8669	-6.3551	60.889	-7.86558
51.1967	-15.7994	51.1616	-15.1457	51.1616	-13.7512	64.0237	-6.29642	61.1411	-7.72872
51.1983	-15.8021	51.1967	-15.2142	51.1967	-13.8253	64.2377	-6.21628	61.1902	-7.70209
51.2334	-15.8638	51.1983	-15.2172	51.1983	-13.8285	64.3982	-6.15858	61.4336	-7.57508
51.2349	-15.8665	51.2334	-15.2857	51.2334	-13.9027	64.6173	-6.0798	61.4983	-7.54133
51.2709	-15.9149	51.2349	-15.2887	51.2349	-13.9059	64.7815	-6.02309	61.7323	-7.42404
51.2725	-15.917	51.2709	-15.3432	51.2709	-13.966	65.0057	-5.94564	61.8137	-7.38324
51.3085	-15.9654	51.2725	-15.3456	51.2725	-13.9686	65.1737	-5.88989	62.0374	-7.27554
51.3101	-15.9675	51.3085	-15.4001	51.3085	-14.0287	65.4032	-5.81377	62.1365	-7.22779
51.3469	-16.0028	51.3101	-15.4025	51.3101	-14.0313	65.5752	-5.75897	62.3488	-7.12955
51.3485	-16.0044	51.3469	-15.4433	51.3469	-14.0775	65.81	-5.68414	62.4668	-7.07494
51.3853	-16.0397	51.3485	-15.4451	51.3485	-14.0795	65.986	-5.63028	62.6668	-6.98602
51.3869	-16.0412	51.3853	-15.4859	51.3853	-14.1258	66.2263	-5.55674	62.8049	-6.92463
51.4246	-16.064	51.3869	-15.4877	51.3869	-14.1278	66.4065	-5.5038	62.9915	-6.84492
51.4263	-16.065	51.4246	-15.5153	51.4246	-14.1606	66.6524	-5.43152	63.1509	-6.77683
51.464	-16.0877	51.4263	-15.5165	51.4263	-14.1621	66.8368	-5.3795	63.3229	-6.7062
51.4656	-16.0887	51.464	-15.5441	51.464	-14.1949	67.0885	-5.30846	63.5049	-6.6315
51.5042	-16.0995	51.4656	-15.5453	51.4656	-14.1963	67.2771	-5.25734	63.6613	-6.56984
51.5059	-16.0999	51.5042	-15.5603	51.5042	-14.2164	67.5348	-5.18753	63.8673	-6.4886
51.5445	-16.1107	51.5059	-15.5609	51.5059	-14.2172	67.7278	-5.13729	64.0067	-6.43578
51.5461	-16.1112	51.5445	-15.5759	51.5445	-14.2373	67.9915	-5.06869	64.2382	-6.3481
51.5856	-16.1107	51.5461	-15.5765	51.5461	-14.2382	68.1891	-5.01933	64.3593	-6.304
51.5873	-16.1106	51.5856	-15.5796	51.5856	-14.2462	68.4589	-4.95193	64.6177	-6.20994
51.6268	-16.1101	51.5873	-15.5798	51.5873	-14.2465	68.6611	-4.90343	64.7192	-6.17445
51.6285	-16.1101	51.6268	-15.5829	51.6268	-14.2545	68.9372	-4.8372	65.0061	-6.07411
51.6689	-16.0991	51.6285	-15.583	51.6285	-14.2549	69.1442	-4.78955	65.0865	-6.04711
51.6707	-16.0986	51.6689	-15.575	51.6689	-14.2517	69.4268	-4.72449	65.4036	-5.94056
51.7111	-16.0876	51.6707	-15.5747	51.6707	-14.2515	69.6386	-4.67768	65.4613	-5.92194
51.7129	-16.0872	51.7111	-15.5667	51.7111	-14.2483	69.9278	-4.61376	65.8104	-5.80926
51.7542	-16.0665	51.7129	-15.5663	51.7129	-14.2481	70.1445	-4.56777	65.8438	-5.7989
51.756	-16.0656	51.7542	-15.5481	51.7542	-14.2345	70.4405	-4.50498	66.2268	-5.68018
51.7974	-16.0449	51.756	-15.5473	51.756	-14.2339	70.6624	-4.45982	66.2342	-5.67797
51.7992	-16.044	51.7974	-15.5291	51.7974	-14.2203	70.9653	-4.39814	66.3426	-5.64569
51.8415	-16.0144	51.7992	-15.5283	51.7992	-14.2197	71.1923	-4.35378	66.6324	-5.55938
51.8433	-16.0131	51.8415	-15.5008	51.8415	-14.1966	71.5023	-4.2932	66.6529	-5.55328
51.8857	-15.9835	51.8433	-15.4996	51.8433	-14.1956	71.7346	-4.24964	67.0386	-5.44292
51.8875	-15.9822	51.8857	-15.472	51.8857	-14.1725	72.0519	-4.19015	67.0889	-5.42854
51.9308	-15.9445	51.8875	-15.4708	51.8875	-14.1715	72.2897	-4.14737	67.4531	-5.32847
51.9327	-15.9429	51.9308	-15.4347	51.9308	-14.1397	72.6144	-4.08895	67.5352	-5.30591
51.976	-15.9052	51.9327	-15.4331	51.9327	-14.1384	72.8577	-4.04694	67.8759	-5.216
51.9779	-15.9036	51.976	-15.397	51.976	-14.1066	73.19	-3.98957	67.9919	-5.18539
52.0222	-15.8586	51.9779	-15.3954	51.9779	-14.1052	73.439	-3.94833	68.3072	-5.10548
52.0241	-15.8566	52.0222	-15.3516	52.0222	-14.0657	73.7791	-3.89201	68.4593	-5.06692
52.0685	-15.8116	52.0241	-15.3497	52.0241	-14.064	74.034	-3.85152	68.7471	-4.99687
52.0704	-15.8096	52.0685	-15.3059	52.0685	-14.0244	74.382	-3.79623	68.9377	-4.95049
52.1158	-15.758	52.0704	-15.304	52.0704	-14.0227	74.6429	-3.75648	69.1958	-4.89015
52.1177	-15.7558	52.1158	-15.2533	52.1158	-13.9762	74.9991	-3.7022	69.4272	-4.83607
52.1631	-15.7042	52.1177	-15.2511	52.1177	-13.9742	75.266	-3.66319	69.6535	-4.7853
52.1651	-15.7019	52.1631	-15.2004	52.1631	-13.9277	75.6305	-3.60991	69.9282	-4.72363
52.2115	-15.6445	52.1651	-15.1982	52.1651	-13.9256	75.9037	-3.57162	70.1201	-4.68228
52.2135	-15.642	52.2115	-15.1413	52.2115	-13.8729	76.2768	-3.51934	70.441	-4.61314
52.2599	-15.5845	52.2135	-15.1388	52.2135	-13.8706	76.5564	-3.48176	70.596	-4.58107
52.2619	-15.582	52.2599	-15.082	52.2599	-13.8179	76.9381	-3.43045	70.9657	-4.50458
52.3095	-15.5193	52.2619	-15.0795	52.2619	-13.8156	77.2243	-3.39358	71.0812	-4.48165
52.3115	-15.5166	52.3095	-15.0172	52.3095	-13.7574	77.615	-3.34324	71.5028	-4.39793
52.359	-15.4538	52.3115	-15.0145	52.3115	-13.7549	77.9078	-3.30706	71.5759	-4.38398
52.3611	-15.4511	52.359	-14.9522	52.359	-13.6967	78.3077	-3.25767	72.0524	-4.29315
52.4097	-15.3838	52.3611	-14.9495	52.3611	-13.6942	78.6074	-3.22218	72.0802	-4.28805
52.4118	-15.3809	52.4097	-14.8823	52.4097	-13.6312	79.0166	-3.17372	72.3793	-4.23332
52.4605	-15.3135	52.4118	-14.8794	52.4118	-13.6285	79.3233	-3.13891	72.5942	-4.19399
52.4626	-15.3106	52.4605	-14.8123	52.4605	-13.5655	79.7422	-3.09138	72.6148	-4.19022
52.5124	-15.2393	52.4626	-14.8094	52.4626	-13.5627	80.0561	-3.05724	73.118	-4.10186
52.5145	-15.2362	52.5124	-14.7381	52.5124	-13.4955	80.4847	-3.01063	73.1905	-4.08913
52.5643	-15.1648	52.5145	-14.735	52.5145	-13.4926	80.8059	-2.97715	73.6518	-4.01138
52.5664	-15.1617	52.5643	-14.6637	52.5643	-13.4255	81.2446	-2.93143	73.7796	-3.98984
52.6174	-15.0868	52.5664	-14.6606	52.5664	-13.4225	81.5733	-2.8986	74.1958	-3.92253
52.6196	-15.0836	52.6174	-14.5857	52.6174	-13.3518	82.0223	-2.85378	74.3825	-3.89233
52.6705	-15.0087	52.6196	-14.5825	52.6196	-13.3487	82.3587	-2.82159	74.7501	-3.83529
52.6727	-15.0054	52.6705	-14.5075	52.6705	-13.2779	82.8181	-2.77765	74.9995	-3.79659
52.7249	-14.9275	52.6727	-14.5043	52.6727	-13.2748	83.1625	-2.7461	75.3149	-3.74964
52.7271	-14.9241	52.7249	-14.4263	52.7249	-13.201	83.6327	-2.70301	75.631	-3.70259
52.7792	-14.8462	52.7271	-14.4229	52.7271	-13.1978	83.985	-2.67209	75.8904	-3.66554
52.7815	-14.8428	52.7792	-14.3448	52.7792	-13.1239	84.4663	-2.62986	76.2773	-3.6103
52.8349	-14.7623	52.7815	-14.3415	52.7815	-13.1207	84.8269	-2.59956	76.4766	-3.58299
52.8372	-14.7588	52.8349	-14.2608	52.8349	-13.0442	85.3194	-2.55818	76.9386	-3.5197
52.8905	-14.6782	52.8372	-14.2573	52.8372	-13.0409	85.6884	-2.52848	77.0737	-3.50196
52.8928	-14.6747	52.8905	-14.1766	52.8905	-12.9644	86.1924	-2.48793	77.6155	-3.43079
52.9474	-14.592	52.8928	-14.1731	52.8928	-12.9611	86.5702	-2.45883	77.6819	-3.42242
52.9498	-14.5884	52.9474	-14.0901	52.9474	-12.8824	87.086	-2.4191	78.2444	-3.35156
53.0044	-14.5056	52.9498	-14.0866	52.9498	-12.879	87.4725	-2.3906	78.3013	-3.34439
53.0068	-14.5021	53.0044	-14.0036	53.0044	-12.8004	88.0004	-2.35168	78.3082	-3.34352
53.0626	-14.4174	53.0068	-14	53.0068	-12.797	88.396	-2.32376	78.9317	-3.26822
53.0651	-14.4138	53.0626	-13.9152	53.0626	-12.7165	88.9362	-2.28563	79.0172	-3.25789
53.1209	-14.3292	53.0651	-13.9116	53.0651	-12.713	89.3411	-2.25829	79.5735	-3.19346
53.1233	-14.3255	53.1209	-13.8268	53.1209	-12.6325	89.894	-2.22096	79.7427	-3.17387
53.1805	-14.2393	53.1233	-13.8231	53.1233	-12.629	90.3084	-2.19418	80.2269	-3.12011
53.183	-14.2356	53.1805	-13.7368	53.1805	-12.5471	90.8742	-2.15762	80.4852	-3.09144
53.2402	-14.1494	53.183	-13.7331	53.183	-12.5436	91.2982	-2.13141	80.892	-3.04815
53.2427	-14.1457	53.2402	-13.6468	53.2402	-12.4617	91.8773	-2.09561	81.2451	-3.01058
53.3012	-14.0583	53.2427	-13.643	53.2427	-12.4581	92.3113	-2.06995	81.569	-2.97754
53.3037	-14.0545	53.3012	-13.5555	53.3012	-12.375	92.9039	-2.03491	82.0228	-2.93127
53.3623	-13.9671	53.3037	-13.5517	53.3037	-12.3714	93.3481	-2.00979	82.2581	-2.90828
53.3648	-13.9633	53.3623	-13.4642	53.3623	-12.2884	93.9546	-1.97549	82.8187	-2.8535
53.4247	-13.875	53.3648	-13.4604	53.3648	-12.2848	94.4091	-1.95091	82.9592	-2.84034
53.4273	-13.8711	53.4247	-13.372	53.4247	-12.2008	95.0298	-1.91734	83.6332	-2.77724
53.4872	-13.7827	53.4273	-13.3682	53.4273	-12.1972	95.495	-1.89328	83.6727	-2.7737
53.4898	-13.7789	53.4872	-13.2797	53.4872	-12.1133	96.1302	-1.86044	83.9426	-2.74949
53.5511	-13.6898	53.4898	-13.2759	53.4898	-12.1096	96.6063	-1.8369	84.3982	-2.70863
53.5537	-13.6859	53.5511	-13.1867	53.5511	-12.0251	97.2564	-1.80476	84.4668	-2.70247
53.615	-13.5967	53.5537	-13.1829	53.5537	-12.0214	97.7436	-1.78174	85.136	-2.64498
53.6177	-13.5929	53.615	-13.0937	53.615	-11.9368	98.4089	-1.7503	85.3199	-2.62918
53.6804	-13.5032	53.6177	-13.0899	53.6177	-11.9332	98.9075	-1.72779	85.8864	-2.58256
53.6831	-13.4993	53.6804	-13.0003	53.6804	-11.8482	99.5885	-1.69703	86.193	-2.55734
53.7459	-13.4096	53.6831	-12.9964	53.6831	-11.8445	100.099	-1.67501	86.6496	-2.52136
53.7486	-13.4057	53.7459	-12.9068	53.7459	-11.7596	100.796	-1.64494	87.0865	-2.48694
53.8128	-13.3156	53.7486	-12.9029	53.7486	-11.7559	101.318	-1.62341	87.4257	-2.46136
53.8156	-13.3117	53.8128	-12.813	53.8128	-11.6707	102.031	-1.594	88.001	-2.41795
53.8798	-13.2217	53.8156	-12.8091	53.8156	-11.667	102.565	-1.57295	88.2147	-2.40252
53.8825	-13.2178	53.8798	-12.7192	53.8798	-11.5818	103.295	-1.54419	88.9368	-2.35037
53.9482	-13.1275	53.8825	-12.7153	53.8825	-11.5781	103.842	-1.52361	89.0168	-2.34484
53.9511	-13.1236	53.9482	-12.6252	53.9482	-11.4929	104.589	-1.49551	89.4788	-2.3129
54.0168	-13.0333	53.9511	-12.6213	53.9511	-11.4892	105.149	-1.47539	89.8317	-2.28851
54.0196	-13.0294	54.0168	-12.5313	54.0168	-11.404	105.913	-1.44792	89.8946	-2.28416
54.0869	-12.9391	54.0196	-12.5274	54.0196	-11.4003	106.486	-1.42826	90.6596	-2.23355
54.0898	-12.9352	54.0869	-12.4374	54.0869	-11.3151	107.269	-1.40141	90.8748	-2.21931
54.157	-12.8448	54.0898	-12.4335	54.0898	-11.3115	107.855	-1.3822	91.5008	-2.17968
54.1599	-12.8409	54.157	-12.3435	54.157	-11.2263	108.656	-1.35597	91.8779	-2.15581
54.2288	-12.7506	54.1599	-12.3396	54.1599	-11.2226	109.256	-1.3372	92.3555	-2.12688
54.2317	-12.7467	54.2288	-12.2497	54.2288	-11.1377	110.075	-1.31156	92.9045	-2.09363
54.3006	-12.6565	54.2317	-12.2459	54.2317	-11.134	110.689	-1.29323	93.2237	-2.07514
54.3035	-12.6525	54.3006	-12.156	54.3006	-11.0491	111.528	-1.26818	93.9552	-2.03275
54.374	-12.5624	54.3035	-12.1521	54.3035	-11.0455	112.156	-1.25027	94.1055	-2.02442
54.377	-12.5585	54.374	-12.0625	54.374	-10.9609	113.014	-1.22581	94.8575	-1.98275
54.4474	-12.4685	54.377	-12.0587	54.377	-10.9572	113.657	-1.20832	95.0009	-1.9748
54.4505	-12.4646	54.4474	-11.9691	54.4474	-10.8726	114.536	-1.18443	95.0304	-1.97316
54.5226	-12.3747	54.4505	-11.9652	54.4505	-10.869	115.194	-1.16734	95.9093	-1.92658
54.5257	-12.3708	54.5226	-11.876	54.5226	-10.7849	116.093	-1.14401	96.1308	-1.91484
54.5978	-12.281	54.5257	-11.8722	54.5257	-10.7812	116.766	-1.12733	96.8316	-1.87933
54.6009	-12.2771	54.5978	-11.783	54.5978	-10.6971	117.686	-1.10454	97.257	-1.85777
54.6746	-12.1877	54.6009	-11.7791	54.6009	-10.6934	118.376	-1.08825	97.7677	-1.83303
54.6778	-12.1838	54.6746	-11.6904	54.6746	-10.6098	119.317	-1.06601	98.4096	-1.80193
54.7516	-12.0944	54.6778	-11.6865	54.6778	-10.6062	120.023	-1.0501	98.7178	-1.78765
54.7548	-12.0905	54.7516	-11.5978	54.7516	-10.5226	120.986	-1.02838	99.5891	-1.7473
54.8303	-12.0015	54.7548	-11.594	54.7548	-10.519	121.708	-1.01286	99.6818	-1.74319
54.8336	-11.9976	54.8303	-11.5058	54.8303	-10.436	122.694	-0.991657	100.083	-1.72543
54.9091	-11.9086	54.8336	-11.5019	54.8336	-10.4324	123.433	-0.976502	100.659	-1.69993
54.9123	-11.9048	54.9091	-11.4137	54.9091	-10.3494	124.442	-0.955806	100.796	-1.69386
54.9896	-11.8162	54.9123	-11.4099	54.9123	-10.3458	125.199	-0.941014	101.65	-1.65773
54.9929	-11.8124	54.9896	-11.3223	54.9896	-10.2634	126.231	-0.920813	102.032	-1.6416
55.0702	-11.7239	54.9929	-11.3185	54.9929	-10.2599	127.005	-0.906376	102.655	-1.61639
55.0735	-11.7201	55.0702	-11.2309	55.0702	-10.1775	128.062	-0.88666	103.296	-1.5905
55.1526	-11.6321	55.0735	-11.2272	55.0735	-10.174	128.854	-0.87257	103.675	-1.57588
55.156	-11.6283	55.1526	-11.1402	55.1526	-10.0923	129.936	-0.853327	104.59	-1.54053
55.2351	-11.5404	55.156	-11.1365	55.156	-10.0888	130.747	-0.839577	104.708	-1.53618
55.2385	-11.5366	55.2351	-11.0495	55.2351	-10.0072	131.854	-0.820799	105.16	-1.51949
55.3194	-11.4492	55.2385	-11.0458	55.2385	-10.0036	132.683	-0.807379	105.755	-1.49757
55.3229	-11.4455	55.3194	-10.9595	55.3194	-9.92275	133.816	-0.789053	105.914	-1.49169
55.4039	-11.3581	55.3229	-10.9558	55.3229	-9.91925	134.665	-0.775958	106.815	-1.45996
55.4074	-11.3544	55.4039	-10.8696	55.4039	-9.83838	135.825	-0.758075	107.269	-1.44394
55.4902	-11.2677	55.4074	-10.8659	55.4074	-9.83487	136.694	-0.745295	107.889	-1.42309
55.4938	-11.2639	55.4902	-10.7804	55.4902	-9.7548	137.88	-0.727843	108.656	-1.39728
55.5766	-11.1773	55.4938	-10.7767	55.4938	-9.75133	138.769	-0.715372	108.977	-1.38697
55.5802	-11.1735	55.5766	-10.6912	55.5766	-9.67126	139.984	-0.698343	110.076	-1.35169
55.6649	-11.0875	55.5802	-10.6875	55.5802	-9.66779	140.894	-0.686171	110.08	-1.35157
55.6686	-11.0838	55.6649	-10.6028	55.6649	-9.58855	142.137	-0.669549	110.093	-1.35116
55.7533	-10.9978	55.6686	-10.5991	55.6686	-9.58512	143.068	-0.657673	111.194	-1.31737
55.757	-10.9941	55.7533	-10.5145	55.7533	-9.50587	144.34	-0.641454	111.528	-1.30714
55.8437	-10.9088	55.757	-10.5108	55.757	-9.50244	145.293	-0.62986	112.323	-1.28387
55.8475	-10.9052	55.8437	-10.4269	55.8437	-9.42405	146.595	-0.614026	113.015	-1.26361
55.9342	-10.8199	55.8475	-10.4233	55.8475	-9.42066	147.57	-0.602713	113.466	-1.25102
55.938	-10.8162	55.9342	-10.3394	55.9342	-9.34227	148.902	-0.587263	114.537	-1.2211
56.0267	-10.7317	55.938	-10.3358	55.938	-9.33888	149.901	-0.576214	114.622	-1.21882
56.0306	-10.7281	56.0267	-10.2528	56.0267	-9.26137	151.264	-0.561127	114.885	-1.21179
56.1194	-10.6436	56.0306	-10.2492	56.0306	-9.25801	152.286	-0.550345	115.791	-1.18765
56.1232	-10.6399	56.1194	-10.1661	56.1194	-9.1805	153.681	-0.535622	116.094	-1.17957
56.214	-10.5562	56.1232	-10.1625	56.1232	-9.17715	154.726	-0.525088	116.973	-1.1572
56.218	-10.5526	56.214	-10.0804	56.214	-9.10053	156.154	-0.510704	117.687	-1.13902
56.3088	-10.4688	56.218	-10.0768	56.218	-9.09721	157.224	-0.500423	118.168	-1.12734
56.3128	-10.4652	56.3088	-9.99462	56.3088	-9.0206	158.686	-0.486385	119.318	-1.09942
56.4057	-10.3823	56.3128	-9.99106	56.3128	-9.01728	159.781	-0.476335	119.377	-1.09806
56.4097	-10.3787	56.4057	-9.90976	56.4057	-8.94157	161.276	-0.46261	119.541	-1.09425
56.5027	-10.2958	56.4097	-9.90624	56.4097	-8.93829	162.397	-0.452801	120.597	-1.06978
56.5067	-10.2922	56.5027	-9.82493	56.5027	-8.86258	163.928	-0.439405	120.987	-1.06076
56.6019	-10.2101	56.5067	-9.82141	56.5067	-8.8593	165.075	-0.429806	121.831	-1.04211
56.606	-10.2065	56.6019	-9.741	56.6019	-8.78451	166.641	-0.416697	122.695	-1.02301
56.7012	-10.1244	56.606	-9.73752	56.606	-8.78127	167.815	-0.407327	123.077	-1.01496
56.7053	-10.1208	56.7012	-9.6571	56.7012	-8.70648	169.418	-0.394533	124.065	-0.994131
56.8027	-10.0395	56.7053	-9.65362	56.7053	-8.70324	170.62	-0.385352	124.336	-0.988429
56.8069	-10.036	56.8027	-9.5741	56.8027	-8.62937	172.26	-0.372814	124.443	-0.986161
56.9042	-9.95472	56.8069	-9.57066	56.8069	-8.62617	173.49	-0.363854	125.605	-0.962796
56.9085	-9.9512	56.9042	-9.49114	56.9042	-8.5523	175.169	-0.351618	126.232	-0.950191
57.0081	-9.87074	56.9085	-9.4877	56.9085	-8.54911	176.427	-0.342822	126.887	-0.937627
57.0124	-9.86726	57.0081	-9.40909	57.0081	-8.47617	178.145	-0.33081	128.063	-0.915082
57.1121	-9.7868	57.0124	-9.40569	57.0124	-8.47301	179.433	-0.322229	128.182	-0.912912
57.1164	-9.78332	57.1121	-9.32708	57.1121	-8.40007	181.191	-0.310511	128.46	-0.907821
57.2184	-9.7037	57.1164	-9.32367	57.1164	-8.39691	182.509	-0.302064	129.486	-0.889051
57.2228	-9.70026	57.2184	-9.24597	57.2184	-8.3249	184.309	-0.290529	129.937	-0.880814
57.3248	-9.62064	57.2228	-9.24261	57.2228	-8.32179	185.658	-0.282297	130.803	-0.865717
57.3292	-9.6172	57.3248	-9.16491	57.3248	-8.24978	187.5	-0.271055	131.855	-0.847372
57.4336	-9.53843	57.3292	-9.16154	57.3292	-8.24666	188.88	-0.262922	132.13	-0.842787
57.4381	-9.53502	57.4336	-9.08476	57.4336	-8.17558	190.765	-0.251815	132.73	-0.83281
57.5425	-9.45626	57.4381	-9.08143	57.4381	-8.1725	192.177	-0.243902	133.468	-0.820539
57.547	-9.45285	57.5425	-9.00464	57.5425	-8.10142	194.107	-0.233095	133.817	-0.814734
57.6538	-9.37494	57.547	-9.00132	57.547	-8.09834	195.552	-0.225236	134.816	-0.798896
57.6584	-9.37156	57.6538	-8.92544	57.6538	-8.02819	197.526	-0.214504	135.826	-0.782884
57.7653	-9.29365	57.6584	-8.92216	57.6584	-8.02515	199.006	-0.206881	136.174	-0.777607
57.7699	-9.29028	57.7653	-8.84628	57.7653	-7.955	201.026	-0.196471	136.879	-0.766958
57.8792	-9.21322	57.7699	-8.843	57.7699	-7.95196	202.541	-0.188843	137.542	-0.75692
57.8839	-9.20988	57.8792	-8.76803	57.8792	-7.88273	204.608	-0.178427	137.881	-0.7518
57.9933	-9.13283	57.8839	-8.76479	57.8839	-7.87973	206.158	-0.171069	138.919	-0.736827
57.998	-9.12949	57.9933	-8.68983	57.9933	-7.8105	208.274	-0.161021	139.985	-0.72147
58.1099	-9.05329	57.998	-8.68658	57.998	-7.80751	209.86	-0.153574	140.307	-0.717043
58.1147	-9.04999	58.1099	-8.61253	58.1099	-7.7392	212.026	-0.143406	140.909	-0.708756
58.2266	-8.97379	58.1147	-8.60932	58.1147	-7.73624	213.649	-0.136293	141.702	-0.697858
58.2314	-8.97049	58.2266	-8.53527	58.2266	-7.66793	215.865	-0.126581	142.137	-0.691867
58.3459	-8.89515	58.2314	-8.53206	58.2314	-7.66497	217.526	-0.119254	143.105	-0.679179
58.3509	-8.89188	58.3459	-8.45892	58.3459	-7.59758	219.795	-0.109248	144.341	-0.662981
58.4654	-8.81654	58.3509	-8.45575	58.3509	-7.59466	221.495	-0.102377	144.518	-0.660767
58.4704	-8.81328	58.4654	-8.38261	58.4654	-7.52727	223.816	-0.0929957	144.825	-0.656923
58.5875	-8.7388	58.4704	-8.37944	58.4704	-7.52436	225.556	-0.0856984	145.937	-0.643022
58.5926	-8.73557	58.5875	-8.30721	58.5875	-7.45788	227.931	-0.0757333	146.596	-0.634784
58.7098	-8.66109	58.5926	-8.30408	58.5926	-7.455	229.712	-0.0691373	147.364	-0.625627
58.7149	-8.65787	58.7098	-8.23184	58.7098	-7.38852	232.143	-0.06013	148.63	-0.610531
58.8348	-8.58424	58.7149	-8.22872	58.7149	-7.38564	233.965	-0.052672	148.798	-0.608523
58.84	-8.58106	58.8348	-8.15739	58.8348	-7.32007	236.454	-0.0424875	148.903	-0.607269
58.9599	-8.50743	58.84	-8.1543	58.84	-7.31723	238.319	-0.0365571	150.238	-0.59209
58.9651	-8.50425	58.9599	-8.08297	58.9599	-7.25165	240.865	-0.0284586	151.265	-0.580405
59.0878	-8.43148	58.9651	-8.07988	58.9651	-7.24881	242.774	-0.0187439	151.684	-0.575854
59.0931	-8.42833	59.0878	-8.00945	59.0878	-7.18414	245.38	-0.00547783	152.326	-0.568895
59.2159	-8.35557	59.0931	-8.0064	59.0931	-7.18133	247.333	-0.00316219	153.136	-0.560104
59.2212	-8.35242	59.2159	-7.93597	59.2159	-7.11666	250	-6.68977e-18	153.682	-0.554188
59.3468	-8.2805	59.2212	-7.93292	59.2212	-7.11386			154.594	-0.544749
59.3522	-8.27739	59.3468	-7.86338	59.3468	-7.05006			155.917	-0.531046
59.4778	-8.20548	59.3522	-7.86037	59.3522	-7.0473			156.057	-0.529604
59.4833	-8.20236	59.4778	-7.79082	59.4778	-6.98351			156.155	-0.528581
59.6118	-8.1313	59.4833	-7.78781	59.4833	-6.98075			157.522	-0.515085
59.6174	-8.12822	59.6118	-7.71915	59.6118	-6.91783			158.687	-0.503588
59.7459	-8.05716	59.6174	-7.71618	59.6174	-6.91511			158.993	-0.500698
59.7515	-8.05408	59.7459	-7.64752	59.7459	-6.85219			159.406	-0.496805
59.883	-7.98386	59.7515	-7.64455	59.7515	-6.84947			160.467	-0.486805
59.8887	-7.98082	59.883	-7.57677	59.883	-6.78742			161.278	-0.479163
60.0203	-7.9106	59.8887	-7.57383	59.8887	-6.78474			161.944	-0.473169
60.026	-7.90756	60.0203	-7.50605	60.0203	-6.72269			162.796	-0.465506
60.1606	-7.83818	60.026	-7.50312	60.026	-6.72			163.424	-0.459862
60.1664	-7.83517	60.1606	-7.43621	60.1606	-6.65882			163.929	-0.455319
60.3011	-7.76579	60.1664	-7.43331	60.1664	-6.65617			164.905	-0.446931
60.3069	-7.76279	60.3011	-7.3664	60.3011	-6.59498			166.089	-0.43675
60.4447	-7.69424	60.3069	-7.3635	60.3069	-6.59233			166.389	-0.434179
60.4507	-7.69128	60.4447	-7.29746	60.4447	-6.532			166.642	-0.431999
60.5884	-7.62273	60.4507	-7.2946	60.4507	-6.52938			167.872	-0.421916
60.5944	-7.61977	60.5884	-7.22855	60.5884	-6.46905			169.289	-0.410299
60.7354	-7.55206	60.5944	-7.22569	60.5944	-6.46644			169.358	-0.409736
60.7415	-7.54913	60.7354	-7.16051	60.7354	-6.40695			169.419	-0.409232
60.8825	-7.48142	60.7415	-7.15769	60.7415	-6.40438			170.842	-0.398075
60.8886	-7.47849	60.8825	-7.0925	60.8825	-6.34489			172.261	-0.386943
61.033	-7.41161	60.8886	-7.08968	60.8886	-6.34231			172.327	-0.386448
61.0392	-7.40872	61.033	-7.02535	61.033	-6.28366			172.398	-0.38592
61.1835	-7.34185	61.0392	-7.02257	61.0392	-6.28112			173.81	-0.375353
61.1898	-7.33895	61.1835	-6.95824	61.1835	-6.22247			175.17	-0.365177
61.3375	-7.2729	61.1898	-6.95545	61.1898	-6.21993			175.293	-0.364293
61.3439	-7.27004	61.3375	-6.89197	61.3375	-6.16211			175.418	-0.363395
61.4915	-7.204	61.3439	-6.88922	61.3439	-6.15961			176.773	-0.353686
61.4979	-7.20114	61.4915	-6.82574	61.4915	-6.10178			178.146	-0.343839
61.6491	-7.13591	61.4979	-6.82299	61.4979	-6.09928			178.251	-0.34312
61.6556	-7.13309	61.6491	-6.76034	61.6491	-6.04227			178.353	-0.342427
61.8068	-7.06786	61.6556	-6.75763	61.6556	-6.0398			179.726	-0.333034
61.8133	-7.06503	61.8068	-6.69498	61.8068	-5.98279			181.193	-0.322999
61.968	-7.00062	61.8133	-6.69227	61.8133	-5.98032			181.198	-0.322961
61.9747	-6.99783	61.968	-6.63045	61.968	-5.92412			181.204	-0.322927
62.1294	-6.93342	61.9747	-6.62778	61.9747	-5.92169			182.665	-0.313331
62.1361	-6.93063	62.1294	-6.56596	62.1294	-5.86548			183.973	-0.304742
62.2944	-6.86703	62.1361	-6.56328	62.1361	-5.86305			184.129	-0.303718
62.3013	-6.86427	62.2944	-6.50229	62.2944	-5.80764			184.31	-0.302531
62.4596	-6.80067	62.3013	-6.49965	62.3013	-5.80525			185.587	-0.294529
62.4664	-6.79791	62.4596	-6.43865	62.4596	-5.74984			186.665	-0.28778
62.6284	-6.73511	62.4664	-6.43601	62.4664	-5.74744			187.041	-0.28542
62.6355	-6.73239	62.6284	-6.37583	62.6284	-5.69282			187.501	-0.28254
62.7975	-6.66959	62.6355	-6.37322	62.6355	-5.69046			188.488	-0.276587
62.8045	-6.66687	62.7975	-6.31304	62.7975	-5.63584			189.279	-0.27182
62.9703	-6.60487	62.8045	-6.31043	62.8045	-5.63347			189.93	-0.267898
62.9775	-6.60218	62.9703	-6.25106	62.9703	-5.57963			190.766	-0.262857
63.1433	-6.54018	62.9775	-6.24849	62.9775	-5.5773			191.364	-0.259415
63.1505	-6.5375	63.1433	-6.18911	63.1433	-5.52346			191.819	-0.256799
63.3201	-6.47629	63.1505	-6.18654	63.1505	-5.52113			192.791	-0.251208
63.3275	-6.47364	63.3201	-6.12796	63.3201	-5.46806			194.108	-0.243636
63.4972	-6.41243	63.3275	-6.12543	63.3275	-5.46576			194.212	-0.243058
63.5045	-6.40978	63.4972	-6.06685	63.4972	-5.41269			194.287	-0.242641
63.6782	-6.34936	63.5045	-6.06431	63.5045	-5.41039			195.623	-0.235228
63.6857	-6.34674	63.6782	-6.00653	63.6782	-5.35808			196.685	-0.229333
63.8594	-6.28632	63.6857	-6.00403	63.6857	-5.35582			197.026	-0.227438
63.8669	-6.28371	63.8594	-5.94625	63.8594	-5.30351			197.528	-0.224656
64.0446	-6.22408	63.8669	-5.94375	63.8669	-5.30125			198.42	-0.219932
64.0523	-6.2215	64.0446	-5.88676	64.0446	-5.24969			199.014	-0.216787
64.23	-6.16187	64.0523	-5.88429	64.0523	-5.24746			199.805	-0.212602
64.2377	-6.15928	64.23	-5.8273	64.23	-5.19591			201.028	-0.20613
64.4196	-6.10044	64.2377	-5.82483	64.2377	-5.19368			201.181	-0.205345
64.4275	-6.09789	64.4196	-5.76862	64.4196	-5.14287			201.278	-0.204848
64.6094	-6.03904	64.4275	-5.76619	64.4275	-5.14067			202.545	-0.198347
64.6173	-6.03649	64.6094	-5.70998	64.6094	-5.08987			203.477	-0.19357
64.8034	-5.97842	64.6173	-5.70755	64.6173	-5.08767			203.9	-0.191399
64.8115	-5.97591	64.8034	-5.65211	64.8034	-5.0376			204.61	-0.187759
64.9976	-5.91783	64.8115	-5.64971	64.8115	-5.03544			205.244	-0.184662
65.0057	-5.91532	64.9976	-5.59428	64.9976	-4.98537			205.613	-0.182857
65.1962	-5.85801	65.0057	-5.59188	65.0057	-4.9832			206.576	-0.178153
65.2044	-5.85553	65.1962	-5.53721	65.1962	-4.93387			207.689	-0.172714
65.3949	-5.79823	65.2044	-5.53484	65.2044	-4.93173			207.897	-0.171695
65.4032	-5.79575	65.3949	-5.48017	65.3949	-4.88239			208.276	-0.169845
65.5982	-5.73921	65.4032	-5.47781	65.4032	-4.88025			209.205	-0.165416
65.6066	-5.73676	65.5982	-5.4239	65.5982	-4.83164			209.705	-0.163036
65.8016	-5.68022	65.6066	-5.42156	65.6066	-4.82953			210.502	-0.159243
65.81	-5.67777	65.8016	-5.36766	65.8016	-4.78091			211.664	-0.153708
66.0095	-5.62199	65.81	-5.36532	65.81	-4.77881			211.786	-0.153127
66.0182	-5.61958	66.0095	-5.31217	66.0095	-4.7309			212.027	-0.151981
66.2177	-5.5638	66.0182	-5.30987	66.0182	-4.72883			213.057	-0.147319
66.2263	-5.56139	66.2177	-5.25671	66.2177	-4.68093			213.568	-0.145007
66.4305	-5.50636	66.2263	-5.25441	66.2263	-4.67885			214.315	-0.141624
66.4394	-5.50398	66.4305	-5.202	66.4305	-4.63165			215.417	-0.136634
66.6436	-5.44896	66.4394	-5.19973	66.4394	-4.62961			215.56	-0.135985
66.6524	-5.44658	66.6436	-5.14733	66.6436	-4.58241			215.867	-0.134598
66.8614	-5.3923	66.6524	-5.14506	66.6524	-4.58037			216.791	-0.130482
66.8705	-5.38995	66.8614	-5.09339	66.8614	-4.53387			217.214	-0.1286
67.0794	-5.33568	66.8705	-5.09116	66.8705	-4.53186			218.008	-0.125065
67.0885	-5.33333	67.0794	-5.03949	67.0794	-4.48536			218.96	-0.120831
67.3024	-5.27981	67.0885	-5.03725	67.0885	-4.48335			219.212	-0.119709
67.3116	-5.27749	67.3024	-4.98632	67.3024	-4.43754			219.796	-0.117109
67.5255	-5.22396	67.3116	-4.98412	67.3116	-4.43556			220.401	-0.114574
67.5348	-5.22165	67.5255	-4.93319	67.5255	-4.38975			220.656	-0.113504
67.7536	-5.16886	67.5348	-4.93099	67.5348	-4.38777			221.575	-0.109649
67.7631	-5.16658	67.7536	-4.88078	67.7536	-4.34265			222.303	-0.106592
67.982	-5.11379	67.7631	-4.87861	67.7631	-4.34069			222.734	-0.104783
67.9915	-5.11151	67.982	-4.82841	67.982	-4.29557			223.817	-0.100238
68.2155	-5.05946	67.9915	-4.82624	67.9915	-4.29362			223.88	-0.099973
68.2252	-5.05721	68.2155	-4.77676	68.2155	-4.24917			223.904	-0.0998698
68.4492	-5.00516	68.2252	-4.77462	68.2252	-4.24725			225.009	-0.0951782
68.4589	-5.00291	68.4492	-4.72514	68.4492	-4.2028			225.46	-0.0932661
68.6881	-4.9516	68.4589	-4.723	68.4589	-4.20088			226.124	-0.0904462
68.6981	-4.94937	68.6881	-4.67424	68.6881	-4.1571			226.971	-0.0868516
68.9273	-4.89806	68.6981	-4.67213	68.6981	-4.15521			227.224	-0.0857777
68.9372	-4.89584	68.9273	-4.62337	68.9273	-4.11143			227.933	-0.0827678
69.1718	-4.84526	68.9372	-4.62126	68.9372	-4.10954			228.308	-0.0813646
69.182	-4.84307	69.1718	-4.57322	69.1718	-4.06643			228.439	-0.0808756
69.4166	-4.79249	69.182	-4.57114	69.182	-4.06456			229.376	-0.0773696
69.4268	-4.7903	69.4166	-4.5231	69.4166	-4.02146			229.865	-0.0755421
69.6669	-4.74044	69.4268	-4.52102	69.4268	-4.01959			230.43	-0.0734325
69.6773	-4.73828	69.6669	-4.47369	69.6669	-3.97714			231.251	-0.0703624
69.9174	-4.68843	69.6773	-4.47164	69.6773	-3.9753			231.468	-0.0695533
69.9278	-4.68627	69.9174	-4.4243	69.9174	-3.93286			232.145	-0.0670225
70.1735	-4.63713	69.9278	-4.42225	69.9278	-3.93102			232.49	-0.065454
70.1842	-4.635	70.1735	-4.37562	70.1735	-3.88922			232.597	-0.064964
70.4299	-4.58586	70.1842	-4.3736	70.1842	-3.88741			233.496	-0.0608766
70.4405	-4.58373	70.4299	-4.32696	70.4299	-3.84561			233.906	-0.0590103
70.692	-4.53531	70.4405	-4.32494	70.4405	-3.8438			234.486	-0.0563662
70.7029	-4.53321	70.692	-4.27901	70.692	-3.80265			235.176	-0.0532214
70.9544	-4.48479	70.7029	-4.27702	70.7029	-3.80087			235.461	-0.0519239
70.9653	-4.48269	70.9544	-4.23108	70.9544	-3.75971			236.411	-0.0475946
71.2226	-4.43498	70.9653	-4.22909	70.9653	-3.75793			236.421	-0.0475508
71.2338	-4.43292	71.2226	-4.18384	71.2226	-3.71742			236.455	-0.0473937
71.4912	-4.3852	71.2338	-4.18188	71.2338	-3.71566			237.364	-0.0454121
71.5023	-4.38314	71.4912	-4.13663	71.4912	-3.67515			237.611	-0.0448737
71.7657	-4.33613	71.5023	-4.13467	71.5023	-3.67339			238.291	-0.0433914
71.7771	-4.3341	71.7657	-4.09011	71.7657	-3.63351			238.776	-0.0423351
72.0405	-4.28709	71.7771	-4.08818	71.7771	-3.63178			239.203	-0.0414047
72.0519	-4.28506	72.0405	-4.04362	72.0405	-3.5919			239.909	-0.0398672
72.3215	-4.23876	72.0519	-4.04169	72.0519	-3.59018			240.1	-0.0394497
72.3331	-4.23675	72.3215	-3.99782	72.3215	-3.55092			240.867	-0.0377743
72.6027	-4.19045	72.3331	-3.99592	72.3331	-3.54922			240.981	-0.0369734
72.6144	-4.18845	72.6027	-3.95204	72.6027	-3.50997			241.009	-0.0367783
72.8903	-4.14285	72.6144	-3.95014	72.6144	-3.50827			241.846	-0.0309219
72.9022	-4.14087	72.8903	-3.90693	72.8903	-3.46964			242.078	-0.0293026
73.1781	-4.09527	72.9022	-3.90506	72.9022	-3.46797			242.695	-0.0249935
73.19	-4.0933	73.1781	-3.86186	73.1781	-3.42934			243.116	-0.0220654
73.4723	-4.04839	73.19	-3.85999	73.19	-3.42766			243.53	-0.0191917
73.4846	-4.04645	73.4723	-3.81746	73.4723	-3.38965			244.125	-0.015068
73.7669	-4.00154	73.4846	-3.81562	73.4846	-3.388			244.349	-0.0135199
73.7791	-3.9996	73.7669	-3.77309	73.7669	-3.34999			245.105	-0.00831124
74.0681	-3.95538	73.7791	-3.77125	73.7791	-3.34834			245.153	-0.00798133
74.0806	-3.95347	74.0681	-3.72938	74.0681	-3.31094			245.381	-0.0064189
74.3695	-3.90925	74.0806	-3.72757	74.0806	-3.30932			245.942	-0.00568485
74.382	-3.90734	74.3695	-3.6857	74.3695	-3.27192			246.058	-0.005532
74.6777	-3.86381	74.382	-3.68389	74.382	-3.2703			246.716	-0.00465622
74.6905	-3.86192	74.6777	-3.64269	74.6777	-3.2335			246.983	-0.00429515
74.9863	-3.81839	74.6905	-3.6409	74.6905	-3.23191			247.475	-0.00362532
74.9991	-3.81651	74.9863	-3.5997	74.9863	-3.19511			247.882	-0.00306167
75.3017	-3.77366	74.9991	-3.59791	74.9991	-3.19352			248.219	-0.00259061
75.3148	-3.7718	75.3017	-3.55736	75.3017	-3.15732			248.755	-0.00182858
75.6174	-3.72895	75.3148	-3.55561	75.3148	-3.15575			248.949	-0.00155063
75.6305	-3.72709	75.6174	-3.51506	75.6174	-3.11955			249.604	-0.000593181
75.9402	-3.68492	75.6305	-3.5133	75.6305	-3.11799			249.664	-0.000503987
75.9536	-3.68309	75.9402	-3.4734	75.9402	-3.08238			250.002	6.47778e-17
76.2634	-3.64092	75.9536	-3.47167	75.9536	-3.08084
76.2768	-3.6391	76.2634	-3.43177	76.2634	-3.04523
76.5937	-3.5976	76.2768	-3.43005	76.2768	-3.04369
76.6075	-3.5958	76.5937	-3.39079	76.5937	-3.00867
76.9244	-3.5543	76.6075	-3.38909	76.6075	-3.00716
76.9381	-3.55251	76.9244	-3.34984	76.9244	-2.97214
77.2625	-3.51167	76.9381	-3.34814	76.9381	-2.97062
77.2766	-3.5099	77.2625	-3.30953	77.2625	-2.93619
77.601	-3.46907	77.2766	-3.30786	77.2766	-2.9347
77.615	-3.4673	77.601	-3.26924	77.601	-2.90027
77.947	-3.42713	77.615	-3.26757	77.615	-2.89878
77.9614	-3.42539	77.947	-3.22959	77.947	-2.86492
78.2933	-3.38522	77.9614	-3.22795	77.9614	-2.86346
78.3077	-3.38348	78.2933	-3.18997	78.2933	-2.8296
78.6475	-3.34397	78.3077	-3.18833	78.3077	-2.82814
78.6622	-3.34226	78.6475	-3.15098	78.6475	-2.79485
79.0019	-3.30275	78.6622	-3.14936	78.6622	-2.79341
79.0166	-3.30104	79.0019	-3.11201	79.0019	-2.76013
79.3644	-3.26218	79.0166	-3.1104	79.0166	-2.75868
79.3794	-3.2605	79.3644	-3.07367	79.3644	-2.72597
79.7271	-3.22164	79.3794	-3.07208	79.3794	-2.72455
79.7422	-3.21996	79.7271	-3.03536	79.7271	-2.69183
80.098	-3.18175	79.7422	-3.03377	79.7422	-2.69042
80.1134	-3.1801	80.098	-2.99767	80.098	-2.65826
80.4693	-3.14189	80.1134	-2.99611	80.1134	-2.65687
80.4847	-3.14024	80.4693	-2.96001	80.4693	-2.62472
80.8489	-3.10268	80.4847	-2.95844	80.4847	-2.62332
80.8646	-3.10105	80.8489	-2.92296	80.8489	-2.59173
81.2288	-3.06349	80.8646	-2.92142	80.8646	-2.59036
81.2446	-3.06186	81.2288	-2.88594	81.2288	-2.55876
81.6173	-3.02494	81.2446	-2.8844	81.2446	-2.55739
81.6334	-3.02334	81.6173	-2.84953	81.6173	-2.52635
82.0061	-2.98642	81.6334	-2.84802	81.6334	-2.52501
82.0223	-2.98483	82.0061	-2.81315	82.0061	-2.49396
82.4037	-2.94854	82.0223	-2.81164	82.0223	-2.49262
82.4202	-2.94697	82.4037	-2.77737	82.4037	-2.46212
82.8016	-2.91069	82.4202	-2.77589	82.4202	-2.4608
82.8181	-2.90912	82.8016	-2.74162	82.8016	-2.43031
83.2085	-2.87346	82.8181	-2.74014	82.8181	-2.42898
83.2254	-2.87192	83.2085	-2.70647	83.2085	-2.39903
83.6158	-2.83627	83.2254	-2.70501	83.2254	-2.39773
83.6327	-2.83472	83.6158	-2.67135	83.6158	-2.36778
84.0322	-2.7997	83.6327	-2.66989	83.6327	-2.36648
84.0495	-2.79818	84.0322	-2.63682	84.0322	-2.33707
84.449	-2.76315	84.0495	-2.63539	84.0495	-2.33579
84.4663	-2.76164	84.449	-2.60232	84.449	-2.30637
84.8751	-2.72723	84.4663	-2.60089	84.4663	-2.3051
84.8928	-2.72574	84.8751	-2.56841	84.8751	-2.27622
85.3017	-2.69133	84.8928	-2.567	84.8928	-2.27497
85.3194	-2.68985	85.3017	-2.53452	85.3017	-2.24608
85.7378	-2.65606	85.3194	-2.53312	85.3194	-2.24483
85.7559	-2.65459	85.7378	-2.50122	85.7378	-2.21647
86.1743	-2.6208	85.7559	-2.49984	85.7559	-2.21524
86.1924	-2.61934	86.1743	-2.46795	86.1743	-2.18689
86.6207	-2.58616	86.1924	-2.46657	86.1924	-2.18566
86.6392	-2.58472	86.6207	-2.43526	86.6207	-2.15782
87.0674	-2.55154	86.6392	-2.4339	86.6392	-2.15662
87.086	-2.5501	87.0674	-2.40259	87.0674	-2.12878
87.5242	-2.51753	87.086	-2.40123	87.086	-2.12757
87.5432	-2.51612	87.5242	-2.37049	87.5242	-2.10025
87.9814	-2.48354	87.5432	-2.36916	87.5432	-2.09907
88.0004	-2.48213	87.9814	-2.33842	87.9814	-2.07175
88.4489	-2.45015	88.0004	-2.33709	88.0004	-2.07057
88.4683	-2.44877	88.4489	-2.30691	88.4489	-2.04375
88.9168	-2.41679	88.4683	-2.30561	88.4683	-2.04259
88.9362	-2.4154	88.9168	-2.27544	88.9168	-2.01578
89.3953	-2.38402	88.9362	-2.27413	88.9362	-2.01462
89.4151	-2.38266	89.3953	-2.24452	89.3953	-1.98831
89.8741	-2.35128	89.4151	-2.24324	89.4151	-1.98717
89.894	-2.34992	89.8741	-2.21363	89.8741	-1.96087
90.3638	-2.31912	89.894	-2.21235	89.894	-1.95973
90.3841	-2.31778	90.3638	-2.18329	90.3638	-1.93392
90.8538	-2.28699	90.3841	-2.18204	90.3841	-1.9328
90.8742	-2.28565	90.8538	-2.15298	90.8538	-1.907
91.3549	-2.25544	90.8742	-2.15172	90.8742	-1.90588
91.3757	-2.25413	91.3549	-2.12322	91.3549	-1.88057
91.8565	-2.22391	91.3757	-2.12199	91.3757	-1.87947
91.8773	-2.2226	91.8565	-2.09349	91.8565	-1.85416
92.3693	-2.19297	91.8773	-2.09225	91.8773	-1.85306
92.3906	-2.19168	92.3693	-2.0643	92.3693	-1.82823
92.8826	-2.16204	92.3906	-2.06308	92.3906	-1.82716
92.9039	-2.16076	92.8826	-2.03513	92.8826	-1.80233
93.4074	-2.13169	92.9039	-2.03392	92.9039	-1.80126
93.4292	-2.13043	93.4074	-2.0065	93.4074	-1.77692
93.9328	-2.10137	93.4292	-2.00531	93.4292	-1.77586
93.9546	-2.10011	93.9328	-1.9779	93.9328	-1.75152
94.4699	-2.0716	93.9546	-1.97671	93.9546	-1.75047
94.4922	-2.07037	94.4699	-1.94983	94.4699	-1.7266
95.0075	-2.04187	94.4922	-1.94867	94.4922	-1.72557
95.0298	-2.04063	95.0075	-1.92179	95.0075	-1.7017
95.5572	-2.01269	95.0298	-1.92062	95.0298	-1.70067
95.58	-2.01148	95.5572	-1.89427	95.5572	-1.67728
96.1074	-1.98354	95.58	-1.89313	95.58	-1.67627
96.1302	-1.98233	96.1074	-1.86678	96.1074	-1.65288
96.6699	-1.95493	96.1302	-1.86564	96.1302	-1.65186
96.6933	-1.95375	96.6699	-1.83981	96.6699	-1.62894
97.233	-1.92636	96.6933	-1.83869	96.6933	-1.62795
97.2564	-1.92517	97.233	-1.81286	97.233	-1.60502
97.8087	-1.89833	97.2564	-1.81174	97.2564	-1.60403
97.8327	-1.89716	97.8087	-1.78643	97.8087	-1.58157
98.385	-1.87032	97.8327	-1.78534	97.8327	-1.5806
98.4089	-1.86916	98.385	-1.76002	98.385	-1.55813
98.9742	-1.84285	98.4089	-1.75893	98.4089	-1.55716
98.9987	-1.84171	98.9742	-1.73413	98.9742	-1.53515
99.564	-1.81541	98.9987	-1.73306	98.9987	-1.5342
99.5885	-1.81427	99.564	-1.70826	99.564	-1.51219
100.167	-1.7885	99.5885	-1.70718	99.5885	-1.51124
100.192	-1.78738	100.167	-1.68289	100.167	-1.48968
100.771	-1.76161	100.192	-1.68183	100.192	-1.48875
100.796	-1.76049	100.771	-1.65754	100.771	-1.46719
101.388	-1.73525	100.796	-1.65649	100.796	-1.46626
101.413	-1.73415	101.388	-1.63269	101.388	-1.44515
102.005	-1.70891	101.413	-1.63166	101.413	-1.44423
102.031	-1.70782	102.005	-1.60786	102.005	-1.42312
102.637	-1.68309	102.031	-1.60683	102.031	-1.42221
102.663	-1.68202	102.637	-1.58353	102.637	-1.40153
103.269	-1.65729	102.663	-1.58252	102.663	-1.40064
103.295	-1.65622	103.269	-1.55921	103.269	-1.37996
103.915	-1.63201	103.295	-1.5582	103.295	-1.37907
103.942	-1.63096	103.915	-1.53538	103.915	-1.35882
104.562	-1.60675	103.942	-1.53439	103.942	-1.35795
104.589	-1.6057	104.562	-1.51157	104.562	-1.3377
105.224	-1.582	104.589	-1.51058	104.589	-1.33683
105.251	-1.58097	105.224	-1.48824	105.224	-1.31701
105.886	-1.55727	105.251	-1.48727	105.251	-1.31615
105.913	-1.55624	105.886	-1.46493	105.886	-1.29634
106.563	-1.53303	105.913	-1.46397	105.913	-1.29548
106.591	-1.53203	106.563	-1.44209	106.563	-1.27608
107.241	-1.50882	106.591	-1.44115	106.591	-1.27524
107.269	-1.50782	107.241	-1.41928	107.241	-1.25584
107.933	-1.4851	107.269	-1.41833	107.269	-1.255
107.962	-1.48412	107.933	-1.39693	107.933	-1.23602
108.627	-1.46141	107.962	-1.396	107.962	-1.2352
108.656	-1.46042	108.627	-1.37459	108.627	-1.21622
109.336	-1.43819	108.656	-1.37367	108.656	-1.2154
109.365	-1.43723	109.336	-1.35272	109.336	-1.19682
110.046	-1.415	109.365	-1.35181	109.365	-1.19602
110.075	-1.41404	110.046	-1.33087	110.046	-1.17744
110.771	-1.39229	110.075	-1.32996	110.075	-1.17664
110.801	-1.39134	110.771	-1.30946	110.771	-1.15846
111.498	-1.36959	110.801	-1.30858	110.801	-1.15768
111.528	-1.36865	111.498	-1.28808	111.498	-1.1395
112.24	-1.34736	111.528	-1.28719	111.528	-1.13872
112.271	-1.34644	112.24	-1.26714	112.24	-1.12094
112.983	-1.32516	112.271	-1.26627	112.271	-1.12017
113.014	-1.32424	112.983	-1.24622	112.983	-1.10239
113.743	-1.30342	113.014	-1.24535	113.014	-1.10162
113.775	-1.30252	113.743	-1.22573	113.743	-1.08423
114.504	-1.28169	113.775	-1.22488	113.775	-1.08348
114.536	-1.28079	114.504	-1.20526	114.504	-1.06609
115.282	-1.26043	114.536	-1.20442	114.536	-1.06534
115.314	-1.25954	115.282	-1.18523	115.282	-1.04833
116.061	-1.23918	115.314	-1.1844	115.314	-1.04759
116.093	-1.2383	116.061	-1.16521	116.061	-1.03059
116.857	-1.21838	116.093	-1.16438	116.093	-1.02985
116.89	-1.21752	116.857	-1.14562	116.857	-1.01322
117.653	-1.1976	116.89	-1.1448	116.89	-1.0125
117.686	-1.19674	117.653	-1.12604	117.653	-0.995864
118.468	-1.17726	117.686	-1.12523	117.686	-0.995144
118.502	-1.17642	118.468	-1.10688	118.468	-0.978882
119.283	-1.15694	118.502	-1.10609	118.502	-0.978178
119.317	-1.1561	119.283	-1.08774	119.283	-0.961916
120.117	-1.13705	119.317	-1.08694	119.317	-0.961212
120.152	-1.13623	120.117	-1.069	120.117	-0.945313
120.952	-1.11718	120.152	-1.06823	120.152	-0.944625
120.986	-1.11636	120.952	-1.05029	120.952	-0.928726
121.805	-1.09774	120.986	-1.04951	120.986	-0.928038
121.84	-1.09693	121.805	-1.03197	121.805	-0.912496
122.659	-1.07832	121.84	-1.03121	121.84	-0.911823
122.694	-1.07751	122.659	-1.01368	122.659	-0.896281
123.532	-1.05931	122.694	-1.01292	122.694	-0.895608
123.568	-1.05852	123.532	-0.995774	123.532	-0.880417
124.406	-1.04032	123.568	-0.995032	123.568	-0.879759
124.442	-1.03953	124.406	-0.977888	124.406	-0.864568
125.3	-1.02173	124.442	-0.977145	124.442	-0.86391
125.337	-1.02096	125.3	-0.960388	125.3	-0.849063
126.194	-1.00317	125.337	-0.959662	125.337	-0.84842
126.231	-1.0024	126.194	-0.942905	126.194	-0.833573
127.109	-0.985008	126.231	-0.942179	126.231	-0.83293
127.147	-0.984255	127.109	-0.9258	127.109	-0.818419
128.024	-0.966863	127.147	-0.925091	127.147	-0.817791
128.062	-0.96611	128.024	-0.908712	128.024	-0.803281
128.96	-0.94911	128.062	-0.908003	128.062	-0.802652
128.999	-0.948374	128.96	-0.891996	128.96	-0.788472
129.897	-0.931374	128.999	-0.891302	128.999	-0.787858
129.936	-0.930638	129.897	-0.875295	129.897	-0.773678
130.855	-0.914022	129.936	-0.874602	129.936	-0.773064
130.895	-0.913303	130.855	-0.858958	130.855	-0.759207
131.814	-0.896687	130.895	-0.858281	130.895	-0.758607
131.854	-0.895968	131.814	-0.842637	131.814	-0.74475
132.794	-0.879728	131.854	-0.841959	131.854	-0.74415
132.835	-0.879025	132.794	-0.826671	132.794	-0.73061
133.775	-0.862786	132.835	-0.826009	132.835	-0.730023
133.816	-0.862083	133.775	-0.810721	133.775	-0.716483
134.779	-0.846212	133.816	-0.810059	133.816	-0.715897
134.82	-0.845525	134.779	-0.795119	134.779	-0.702666
135.783	-0.829655	134.82	-0.794472	134.82	-0.702093
135.825	-0.828967	135.783	-0.779532	135.783	-0.688862
136.81	-0.813458	135.825	-0.778885	135.825	-0.688289
136.852	-0.812787	136.81	-0.764285	136.81	-0.675361
137.837	-0.797278	136.852	-0.763653	136.852	-0.674801
137.88	-0.796606	137.837	-0.749053	137.837	-0.661873
138.888	-0.78145	137.88	-0.748421	137.88	-0.661314
138.932	-0.780794	138.888	-0.734153	138.888	-0.648681
139.94	-0.765638	138.932	-0.733535	138.932	-0.648134
139.984	-0.764982	139.94	-0.719268	139.94	-0.635502
141.015	-0.750169	139.984	-0.71865	139.984	-0.634955
141.06	-0.749528	141.015	-0.704708	141.015	-0.622612
142.092	-0.734715	141.06	-0.704104	141.06	-0.622077
142.137	-0.734074	142.092	-0.690162	142.092	-0.609734
143.192	-0.719597	142.137	-0.689558	142.137	-0.609199
143.238	-0.71897	143.192	-0.675933	143.192	-0.597138
144.294	-0.704493	143.238	-0.675343	143.238	-0.596615
144.34	-0.703866	144.294	-0.661718	144.294	-0.584554
145.42	-0.689716	144.34	-0.661128	144.34	-0.584031
145.467	-0.689103	145.42	-0.647812	145.42	-0.572244
146.548	-0.674952	145.467	-0.647235	145.467	-0.571734
146.595	-0.67434	146.548	-0.633919	146.548	-0.559947
147.701	-0.660507	146.595	-0.633343	146.595	-0.559437
147.748	-0.659908	147.701	-0.620327	147.701	-0.547917
148.854	-0.646076	147.748	-0.619764	147.748	-0.547419
148.902	-0.645477	148.854	-0.606749	148.854	-0.535899
150.034	-0.631954	148.902	-0.606185	148.902	-0.5354
150.083	-0.631369	150.034	-0.593463	150.034	-0.524141
151.215	-0.617846	150.083	-0.592912	150.083	-0.523654
151.264	-0.617261	151.215	-0.58019	151.215	-0.512395
152.422	-0.60404	151.264	-0.579639	151.264	-0.511908
152.472	-0.603468	152.422	-0.567202	152.422	-0.500902
153.631	-0.590247	152.472	-0.566663	152.472	-0.500426
153.681	-0.589675	153.631	-0.554226	153.631	-0.48942
154.866	-0.576746	153.681	-0.553688	153.681	-0.488944
154.918	-0.576186	154.866	-0.541526	154.866	-0.478184
156.103	-0.563257	154.918	-0.541	154.918	-0.477718
156.154	-0.562697	156.103	-0.528839	156.103	-0.466959
157.368	-0.550051	156.154	-0.528312	156.154	-0.466493
157.42	-0.549504	157.368	-0.516419	157.368	-0.455973
158.633	-0.536857	157.42	-0.515904	157.42	-0.455517
158.686	-0.53631	158.633	-0.50401	158.633	-0.444997
159.927	-0.523939	158.686	-0.503495	158.686	-0.444541
159.981	-0.523403	159.927	-0.491861	159.927	-0.434251
161.223	-0.511032	159.981	-0.491357	159.981	-0.433805
161.276	-0.510496	161.223	-0.479723	161.223	-0.423515
162.547	-0.498391	161.276	-0.479219	161.276	-0.42307
162.602	-0.497867	162.547	-0.467837	162.547	-0.413003
163.873	-0.485762	162.602	-0.467344	162.602	-0.412568
163.928	-0.485238	163.873	-0.455962	163.873	-0.402501
165.228	-0.47339	163.928	-0.455469	163.928	-0.402065
165.285	-0.472877	165.228	-0.44433	165.228	-0.392215
166.585	-0.461028	165.285	-0.443847	165.285	-0.391788
166.641	-0.460516	166.585	-0.432708	166.585	-0.381938
167.972	-0.448916	166.641	-0.432226	166.641	-0.381512
168.03	-0.448413	167.972	-0.421321	167.972	-0.371871
169.361	-0.436814	168.03	-0.420849	168.03	-0.371453
169.418	-0.436311	169.361	-0.409945	169.361	-0.361813
170.78	-0.424949	169.418	-0.409473	169.418	-0.361395
170.839	-0.424458	170.78	-0.398794	170.78	-0.351955
172.201	-0.413096	170.839	-0.398332	170.839	-0.351546
172.26	-0.412604	172.201	-0.387652	172.201	-0.342106
173.654	-0.401472	172.26	-0.38719	172.26	-0.341698
173.714	-0.40099	173.654	-0.37673	173.654	-0.332452
175.108	-0.389859	173.714	-0.376277	173.714	-0.332052
175.169	-0.389377	175.108	-0.365816	175.108	-0.322806
176.595	-0.378464	175.169	-0.365363	175.169	-0.322406
176.657	-0.377991	176.595	-0.355109	176.595	-0.313345
178.083	-0.367078	176.657	-0.354665	176.657	-0.312952
178.145	-0.366606	178.083	-0.344411	178.083	-0.303891
179.605	-0.355906	178.145	-0.343967	178.145	-0.303499
179.668	-0.355442	179.605	-0.333915	179.605	-0.294617
181.128	-0.344742	179.668	-0.33348	179.668	-0.294233
181.191	-0.344279	181.128	-0.323428	181.128	-0.285351
182.686	-0.333776	181.191	-0.322993	181.191	-0.284967
182.75	-0.333321	182.686	-0.313128	182.686	-0.276252
184.244	-0.322818	182.75	-0.312701	182.75	-0.275875
184.309	-0.322364	184.244	-0.302835	184.244	-0.26716
185.838	-0.312057	184.309	-0.302408	184.309	-0.266783
185.904	-0.311611	185.838	-0.292729	185.838	-0.258234
187.433	-0.301304	185.904	-0.29231	185.904	-0.257864
187.5	-0.300857	187.433	-0.282631	187.433	-0.249315
189.064	-0.290724	187.5	-0.282212	187.5	-0.248945
189.132	-0.290285	189.064	-0.272697	189.064	-0.240543
190.697	-0.280152	189.132	-0.272285	189.132	-0.240179
190.765	-0.279713	190.697	-0.262771	190.697	-0.231777
192.366	-0.269761	190.765	-0.262359	190.765	-0.231414
192.436	-0.26933	192.366	-0.253016	192.366	-0.223165
194.037	-0.259378	192.436	-0.252611	192.436	-0.222808
194.107	-0.258947	194.037	-0.243268	194.037	-0.214559
195.746	-0.24914	194.107	-0.242864	194.107	-0.214202
195.816	-0.248716	195.746	-0.233659	195.746	-0.206077
197.456	-0.238909	195.816	-0.233261	195.816	-0.205726
197.526	-0.238484	197.456	-0.224056	197.456	-0.197601
199.204	-0.228847	197.526	-0.223658	197.526	-0.197249
199.276	-0.22843	199.204	-0.214615	199.204	-0.189268
200.954	-0.218793	199.276	-0.214223	199.276	-0.188923
201.026	-0.218376	200.954	-0.20518	200.954	-0.180942
202.743	-0.208848	201.026	-0.204789	201.026	-0.180596
202.817	-0.208435	202.743	-0.195849	202.743	-0.172709
204.534	-0.198908	202.817	-0.195462	202.817	-0.172368
204.608	-0.198495	204.534	-0.186523	204.534	-0.164481
206.365	-0.189135	204.608	-0.186136	204.608	-0.164139
206.441	-0.188729	206.365	-0.177357	206.365	-0.156394
208.198	-0.179369	206.441	-0.176976	206.441	-0.156058
208.274	-0.178964	208.198	-0.168197	208.198	-0.148313
210.072	-0.16966	208.274	-0.167817	208.274	-0.147978
210.15	-0.169258	210.072	-0.159092	210.072	-0.140284
211.948	-0.159954	210.15	-0.158714	210.15	-0.139951
212.026	-0.159551	211.948	-0.149989	211.948	-0.132257
213.866	-0.15043	212.026	-0.149612	212.026	-0.131923
213.946	-0.150035	213.866	-0.14106	213.866	-0.124383
215.786	-0.140914	213.946	-0.14069	213.946	-0.124056
215.865	-0.140519	215.786	-0.132139	215.786	-0.116515
217.748	-0.131371	215.865	-0.131769	215.865	-0.116189
217.83	-0.130975	217.748	-0.123194	217.748	-0.108632
219.713	-0.121827	217.83	-0.122823	217.83	-0.108305
219.795	-0.121431	219.713	-0.114248	219.713	-0.100748
221.722	-0.112521	219.795	-0.113876	219.795	-0.100421
221.805	-0.112135	221.722	-0.10553	221.722	-0.0930638
223.733	-0.103226	221.805	-0.105168	221.805	-0.0927453
223.816	-0.10284	223.733	-0.096822	223.733	-0.0853886
225.788	-0.0937162	223.816	-0.0964607	223.816	-0.0850701
225.874	-0.0933212	225.788	-0.0879112	225.788	-0.0775383
227.846	-0.0841976	225.874	-0.0875411	225.874	-0.0772122
227.931	-0.0838026	227.846	-0.0789917	227.846	-0.0696805
229.95	-0.0752023	227.931	-0.0786215	227.931	-0.0693544
230.037	-0.0748299	229.95	-0.0705876	229.95	-0.0622992
232.056	-0.0662296	230.037	-0.0702398	230.037	-0.0619938
232.143	-0.0658573	232.056	-0.062206	232.056	-0.0549386
234.209	-0.0560821	232.143	-0.0618581	232.143	-0.0546331
234.299	-0.0556589	234.209	-0.0526519	234.209	-0.0464436
236.364	-0.0458837	234.299	-0.0522533	234.299	-0.046089
236.454	-0.0454605	236.364	-0.043047	236.364	-0.0378994
238.568	-0.0387282	236.454	-0.0426484	236.454	-0.0375449
238.659	-0.0384367	238.568	-0.0365929	238.568	-0.0325661
240.774	-0.0317045	238.659	-0.0363307	238.659	-0.0323505
240.865	-0.031413	240.774	-0.0302751	240.774	-0.0273718
243.029	-0.0150955	240.865	-0.0300129	240.865	-0.0271562
243.122	-0.014389	243.029	-0.0141607	243.029	-0.0122804
245.286	0.00192847	243.122	-0.0134743	243.122	-0.0116364
245.38	0.00263493	245.286	0.00237793	245.286	0.00323938
247.594	0.00137214	245.38	0.00306426	245.38	0.00388343
247.69	0.00131747	247.594	0.00159571	247.594	0.00202229
249.904	5.46729e-05	247.69	0.00153213	247.69	0.00194171
250	-1.6382e-17	249.904	6.3581e-05	249.904	8.05781e-05
		250	-1.90513e-17	250	-2.41442e-17
