# Supplementary material for: From radial to unidirectional water pumping in zeta-potential modulated Nafion nanostructures
Source: Nat Commun. 2022 May 19;13:2812. doi: 10.1038/s41467-022-30554-7 (PMC9120507; doi:10.1038/s41467-022-30554-7)
Supplement: Supplementary file 11 — Source Data [file 41467_2022_30554_MOESM11_ESM.zip › source_data/Supplementary_Figure 7.xls]

## Sheet: Ex_300micras_kp_1e-5_figS7m
SiO2/Naf/Al2O3
x	Efield
µm	V/m
0	125.45
0.0837974	125.799
0.11888	125.945
0.154887	126.095
0.241025	126.453
0.334793	126.849
0.360326	126.956
0.387588	127.071
0.485321	127.483
0.564369	127.821
0.607177	128.003
0.642207	128.153
0.746533	128.598
0.848306	129.039
0.870437	129.134
0.996394	129.681
1.03267	129.838
1.17008	130.439
1.22847	130.695
1.33183	131.153
1.39982	131.453
1.49808	131.893
1.55762	132.159
1.58494	132.282
1.69243	132.763
1.81815	133.336
1.84652	133.468
1.8599	133.523
1.95649	133.968
2.0072	134.199
2.01851	134.256
2.14022	134.813
2.20243	135.104
2.25731	135.36
2.33478	135.721
2.39159	135.99
2.47189	136.368
2.5603	136.789
2.64293	137.182
2.74893	137.693
2.81529	138.014
2.91512	138.497
3.05011	139.16
3.07659	139.291
3.10828	139.445
3.24572	140.126
3.32304	140.512
3.41521	140.974
3.49568	141.382
3.56118	141.714
3.64712	142.152
3.70816	142.463
3.82968	143.094
3.86843	143.288
4.0196	144.078
4.04227	144.204
4.05226	144.252
4.21461	145.105
4.32792	145.713
4.38862	146.037
4.51047	146.693
4.56587	146.998
4.71583	147.813
4.76934	148.112
4.89676	148.812
4.96363	149.189
5.06085	149.731
5.15426	150.258
5.23078	150.693
5.29632	151.068
5.43645	151.871
5.48924	152.172
5.63856	153.046
5.69745	153.403
5.71907	153.518
5.90732	154.642
5.95967	154.948
6.09521	155.764
6.21205	156.48
6.24014	156.645
6.31645	157.116
6.38265	157.531
6.39962	157.627
6.51594	158.35
6.60811	158.93
6.66666	159.297
6.70535	159.547
6.88608	160.693
6.89162	160.739
6.9058	160.817
7.0596	161.809
7.15905	162.465
7.20518	162.765
7.23761	162.981
7.35008	163.719
7.42827	164.244
7.48785	164.642
7.61243	165.484
7.64677	165.722
7.79817	166.751
7.81777	166.883
7.98265	168.04
7.98815	168.069
8.00408	168.182
8.13109	169.066
8.2373	169.825
8.2888	170.202
8.31609	170.385
8.47328	171.522
8.57822	172.289
8.64806	172.793
8.80781	173.996
8.81907	174.059
8.8546	174.329
8.99917	175.412
9.03866	175.727
9.17738	176.776
9.2434	177.289
9.3561	178.163
9.43261	178.759
9.53418	179.561
9.63397	180.354
9.71506	181.006
9.87029	182.264
9.87427	182.311
9.88054	182.34
10.0421	183.665
10.1546	184.607
10.2046	185.017
10.2633	185.522
10.3593	186.33
10.4463	187.078
10.5157	187.667
10.6594	188.93
10.6778	189.072
10.7281	189.522
10.8412	190.523
10.8931	190.981
10.9898	191.849
11.0772	192.633
11.1713	193.495
11.2762	194.452
11.3833	195.454
11.4786	196.341
11.5688	197.198
11.6541	198.006
11.7286	198.724
11.89	200.296
11.9107	200.486
11.9284	200.692
12.0878	202.236
12.209	203.464
12.2607	203.987
12.4215	205.624
12.4611	206.045
12.5939	207.423
12.6593	208.102
12.7462	209.02
12.8515	210.157
12.8887	210.55
12.9218	210.913
13.0269	212.044
13.1085	212.959
13.1783	213.712
13.2893	214.973
13.3223	215.325
13.4203	216.453
13.4582	216.876
13.5295	217.688
13.6224	218.776
13.6452	219.033
13.6682	219.306
13.7688	220.476
13.8614	221.589
13.9178	222.252
14.0732	224.142
14.1029	224.504
14.1434	225.01
14.2781	226.659
14.376	227.88
14.4627	229
14.5382	229.95
14.6209	231.021
14.7267	232.403
14.7569	232.801
14.7743	233.037
14.9062	234.776
14.9512	235.372
15.0832	237.177
15.1191	237.635
15.2362	239.263
15.3046	240.253
15.3285	240.545
15.4875	242.812
15.5643	243.903
15.6591	245.267
15.7802	247.063
15.8169	247.574
15.8676	248.351
15.9978	250.288
16.1105	252.022
16.2044	253.491
16.341	255.6
16.3893	256.41
16.5187	258.455
16.5705	259.258
16.5872	259.618
16.729	261.878
16.7649	262.515
16.8677	264.193
16.9355	265.352
16.9886	266.269
17.0717	267.67
17.1186	268.509
17.1999	269.893
17.2825	271.39
17.3526	272.595
17.4512	274.402
17.5199	275.63
17.6049	277.217
17.6842	278.645
17.793	280.736
17.8484	281.757
17.9535	283.787
17.9857	284.396
18.1027	286.685
18.1255	287.208
18.1288	287.2
18.2555	289.753
18.3055	290.721
18.3895	292.446
18.4538	293.741
18.5283	295.312
18.5999	296.774
18.6843	298.582
18.7569	300.098
18.8528	302.204
18.9429	304.115
19.061	306.787
19.1192	308.019
19.2556	311.159
19.2952	312.065
19.4478	315.591
19.4815	316.413
19.6218	319.749
19.6959	321.411
19.8272	324.721
19.9054	326.537
20.0169	329.417
20.1079	331.64
20.1941	333.881
20.3216	337.167
20.3668	338.258
20.4747	341.137
20.5614	343.564
20.5981	344.402
20.789	349.609
20.8112	350.257
20.9909	355.171
21.0748	357.474
21.1739	360.363
21.2911	363.54
21.3521	365.458
21.5219	370.226
21.5391	370.609
21.5481	371.133
21.7024	375.512
21.8206	378.857
21.8848	380.723
21.9636	383.188
22.0725	386.224
22.1986	390.097
22.2755	392.276
22.4503	397.189
22.452	397.41
22.6083	401.99
22.6172	402.088
22.7636	406.37
22.8205	407.793
22.8864	409.747
22.9599	411.585
23.0316	413.69
23.1077	415.523
23.1825	417.648
23.2835	419.943
23.3461	421.719
23.4206	423.343
23.5219	425.595
23.655	428.62
23.7094	429.436
23.8042	431.446
23.8838	433.088
23.9219	433.51
24.0368	435.456
24.1235	436.68
24.1943	437.547
24.3408	438.973
24.3546	439.317
24.3687	439.397
24.508	440.641
24.6143	440.963
24.6414	441.119
24.6666	441.136
24.7643	441.481
24.8464	441.239
24.8799	441.325
24.9139	441.132
25	440.985
25.084	440.293
25.1191	440.203
25.1548	439.793
25.2417	439.169
25.3361	437.883
25.3685	437.648
25.3989	437.132
25.4971	435.873
25.6052	433.835
25.6335	433.289
25.6578	432.911
25.7693	430.825
25.8839	428.082
25.8907	427.753
26.0208	424.779
26.0291	424.308
26.173	420.765
26.2112	419.399
26.3493	415.614
26.3898	413.931
26.4478	412.449
26.563	408.72
26.6733	404.785
26.7139	403.757
26.746	402.368
26.8494	398.879
26.9654	394.688
26.9738	394.036
26.9838	393.859
27.1323	388.569
27.2334	384.449
27.3194	381.439
27.4488	376.157
27.514	373.824
27.6259	369.231
27.6751	367.436
27.7804	363.173
27.8184	361.692
27.9106	358.024
28.0333	353.184
28.0753	351.321
28.1027	350.291
28.2683	343.853
28.278	343.256
28.3443	340.81
28.4507	336.556
28.4675	335.805
28.6314	329.351
28.6739	327.728
28.7958	322.859
28.8558	320.625
28.9684	316.134
29.0381	313.563
29.1466	309.263
29.2293	306.203
29.3139	302.964
29.373	300.718
29.4993	295.923
29.5509	294.033
29.6951	288.598
29.749	286.679
29.8625	282.422
30.0251	276.473
30.0262	276.591
30.0266	276.593
30.0279	276.545
30.1866	270.756
30.2505	268.519
30.3299	265.65
30.4158	262.699
30.4822	260.362
30.5556	257.842
30.6208	255.53
30.7542	251.032
30.7713	250.361
30.8	249.509
30.911	245.677
31.0132	242.26
31.0606	240.594
31.1121	239.008
31.2111	235.719
31.3395	231.506
31.3782	230.237
31.5086	225.971
31.5932	223.317
31.6599	221.164
31.8039	216.701
31.8092	216.432
31.8125	216.401
31.9562	211.844
32.0796	208.04
32.096	207.578
32.1192	206.859
32.2383	203.202
32.2973	201.415
32.4468	196.862
32.5087	195.087
32.6706	190.218
32.6977	189.483
32.8551	184.793
32.931	182.616
33.0306	179.679
33.1855	175.284
33.2038	174.78
33.2114	174.536
33.354	170.451
33.4042	169.051
33.5063	166.145
33.6218	162.94
33.6733	161.505
33.7818	158.526
33.8405	156.844
33.8915	155.482
33.9958	152.6
34.1317	148.919
34.1379	148.748
34.1811	147.579
34.2921	144.554
34.347	143.091
34.453	140.28
34.4807	139.504
34.6103	136.072
34.6775	134.278
34.6933	133.873
34.8572	129.524
34.9083	128.199
35.0224	125.191
35.1532	121.806
35.2002	120.55
35.2268	119.891
35.3488	116.741
35.3889	115.711
35.4033	115.32
35.5402	111.797
35.6201	109.75
35.7033	107.61
35.7379	106.75
35.8623	103.592
35.946	101.454
35.9729	100.771
36.1672	95.8569
36.2057	94.8831
36.364	90.9043
36.3925	90.1911
36.5272	86.7951
36.6135	84.6419
36.6863	82.8416
36.7146	82.1276
36.8206	79.4961
36.8762	78.0732
36.8936	77.6708
37.028	74.3006
37.1618	70.9734
37.1934	70.1841
37.2117	69.7539
37.3537	66.2347
37.3958	65.1925
37.4031	64.9919
37.5547	61.249
37.698	57.6946
37.7264	56.9767
37.7381	56.7075
37.7619	56.1341
37.9306	51.9453
38.041	49.201
38.0947	47.8509
38.2495	44.0455
38.2657	43.614
38.2917	42.9968
38.4247	39.6841
38.5217	37.2875
38.6105	35.0719
38.7182	32.3981
38.7924	30.552
38.9377	26.9051
38.9612	26.3486
39.1068	22.7078
39.1501	21.5766
39.1557	21.4858
39.3351	16.9649
39.3865	15.6618
39.4861	13.1585
39.5817	10.7401
39.6593	8.78392
39.7787	5.77202
39.8954	2.78161
39.9681	0.939989
40.0986	-2.41476
40.1623	-4.04254
40.2809	-7.10509
40.3506	-8.90663
40.4482	-11.4329
40.5736	-14.6905
40.5808	-14.8794
40.7014	-18.0538
40.7596	-19.5638
40.8435	-21.7726
40.942	-24.381
40.9961	-25.7802
41.1296	-29.3217
41.1501	-29.959
41.1611	-30.1849
41.3042	-34.0459
41.3778	-36.0065
41.4798	-38.781
41.5594	-40.9239
41.6424	-43.2101
41.7127	-45.1086
41.8276	-48.2997
41.8748	-49.5892
41.9445	-51.5501
42.0214	-53.6733
42.0643	-54.8821
42.1509	-57.2858
42.2268	-59.4505
42.2946	-61.3455
42.3957	-64.2455
42.4435	-65.6021
42.5518	-68.7147
42.6056	-70.2711
42.7093	-73.2742
42.8413	-77.1427
42.8663	-77.9029
42.8759	-78.1779
43.0328	-82.845
43.05	-83.2472
43.0823	-84.2831
43.2253	-88.5302
43.3222	-91.5218
43.4145	-94.2831
43.5131	-97.3039
43.6691	-102.216
43.7094	-103.366
43.8973	-109.405
43.9033	-109.439
43.9288	-110.274
44.0674	-114.782
44.1016	-115.795
44.2072	-119.221
44.2666	-121.128
44.3616	-124.261
44.4197	-126.138
44.5224	-129.558
44.5861	-131.666
44.6828	-134.924
44.7626	-137.574
44.8532	-140.679
44.9591	-144.273
44.9908	-145.448
45.0463	-147.276
45.1334	-150.245
45.19	-152.333
45.2752	-155.307
45.4092	-159.925
45.4279	-160.85
45.4383	-161.033
45.5875	-166.396
45.6815	-169.784
45.7312	-171.603
45.8314	-175.246
45.8767	-176.869
46.0464	-183.317
46.0528	-183.299
46.0581	-183.587
46.2241	-189.806
46.2338	-190.097
46.2835	-191.981
46.3897	-196.143
46.4186	-197.058
46.5426	-201.823
46.6697	-206.596
46.7078	-208.283
46.7812	-210.855
46.858	-213.764
46.8952	-215.371
47.028	-220.448
47.1436	-224.795
47.1945	-226.982
47.262	-229.345
47.3573	-232.93
47.5061	-238.781
47.5208	-239.218
47.6687	-245.087
47.7349	-247.36
47.8499	-251.848
47.9632	-255.965
48.002	-257.264
48.0564	-259.295
48.1637	-263.373
48.2282	-265.415
48.3252	-268.894
48.4455	-272.805
48.4654	-273.696
48.5106	-275.069
48.6152	-278.38
48.6511	-279.601
48.7614	-283.302
48.8727	-286.247
48.9408	-288.496
49.08	-291.943
49.0946	-292.355
49.1047	-292.687
49.2555	-296.445
49.3805	-298.976
49.3902	-299.306
49.3985	-299.283
49.511	-301.716
49.6025	-303.126
49.6335	-303.759
49.6657	-304.103
49.7575	-305.594
49.8441	-306.49
49.8801	-307.021
49.9154	-307.217
50	-308.193
50.0841	-308.587
50.1192	-308.872
50.1549	-308.952
50.2418	-309.457
50.3363	-309.393
50.3685	-309.5
50.3987	-309.378
50.4993	-309.388
50.6161	-308.648
50.6319	-308.609
50.6423	-308.518
50.7626	-307.883
50.8615	-306.747
50.8931	-306.417
50.9352	-305.912
51.0337	-304.912
51.1685	-302.69
51.1863	-302.601
51.2003	-302.062
51.3579	-299.731
51.4531	-297.688
51.5261	-296.394
51.6274	-294.198
51.7703	-291.015
51.8073	-289.975
51.8249	-289.602
51.8876	-288.317
52.0065	-285.498
52.0668	-283.783
52.1928	-280.581
52.3016	-277.933
52.3709	-275.951
52.5084	-272.169
52.5419	-271.424
52.6882	-267.443
52.6883	-267.094
52.6884	-267.348
52.8361	-263.408
52.9697	-259.549
53.0263	-258.073
53.1812	-253.679
53.2092	-252.801
53.2615	-251.54
53.3916	-247.863
53.5471	-243.648
53.5723	-242.802
53.5838	-242.626
53.6806	-240.005
53.7436	-238.319
53.7543	-237.868
53.8955	-234.174
54.0055	-231.305
54.0637	-229.643
54.0996	-228.751
54.2534	-224.82
54.2777	-224.217
54.2868	-223.857
54.4489	-219.743
54.5214	-217.964
54.6278	-215.232
54.6831	-213.941
54.8015	-210.962
54.8654	-209.475
54.9796	-206.631
55.0714	-204.542
55.1553	-202.484
55.3212	-198.653
55.3421	-198.305
55.3618	-197.727
55.5477	-193.612
55.5739	-192.948
55.7822	-188.441
55.7909	-188.205
55.8585	-186.76
55.987	-184.002
56.0076	-183.583
56.1615	-180.328
56.2387	-178.798
56.3424	-176.63
56.4223	-175.076
56.506	-173.351
56.6368	-170.831
56.65	-170.546
56.6733	-170.131
56.7971	-167.696
56.8826	-166.104
56.9547	-164.695
57.112	-161.806
57.1174	-161.732
57.1317	-161.466
57.2798	-158.722
57.3281	-157.907
57.445	-155.773
57.5584	-153.829
57.6146	-152.811
57.7799	-150.021
57.8043	-149.579
57.9626	-146.987
57.9742	-146.729
58.116	-144.446
58.1346	-144.094
58.2584	-142.089
58.3107	-141.261
58.456	-138.971
58.4913	-138.409
58.6316	-136.238
58.6991	-135.193
58.7194	-134.912
58.9176	-131.882
58.9374	-131.622
59.1017	-129.156
59.1408	-128.618
59.253	-126.963
59.3193	-126.036
59.3867	-125.058
59.4857	-123.683
59.5068	-123.373
59.6086	-121.969
59.6549	-121.306
59.7631	-119.838
59.8268	-118.954
59.9467	-117.362
59.9993	-116.637
60.1088	-115.205
60.1621	-114.503
60.1892	-114.154
60.3277	-112.339
60.4546	-110.744
60.5019	-110.114
60.6666	-108.042
60.6956	-107.726
60.8661	-105.577
60.9205	-104.938
61.0358	-103.513
61.2012	-101.562
61.2119	-101.428
61.2342	-101.169
61.3899	-99.3215
61.4896	-98.1871
61.5685	-97.2558
61.7557	-95.1449
61.7558	-95.1587
61.7559	-95.1413
61.9471	-92.9986
61.9833	-92.6007
62.1281	-91.0072
62.185	-90.3863
62.3048	-89.0797
62.3917	-88.1636
62.4862	-87.1375
62.679	-85.1281
62.7133	-84.7826
62.7291	-84.5992
62.9256	-82.5667
62.9583	-82.2536
63.1003	-80.7874
63.1769	-80.034
63.2558	-79.2309
63.3493	-78.3065
63.414	-77.6738
63.5802	-76.0367
63.6118	-75.7238
63.6205	-75.6615
63.6402	-75.4666
63.8279	-73.6411
63.9346	-72.6412
63.9953	-72.0594
64.1122	-70.9718
64.1454	-70.6522
64.2542	-69.6445
64.3246	-68.9913
64.4084	-68.219
64.5112	-67.2816
64.5787	-66.6681
64.6829	-65.7203
64.7986	-64.692
64.8426	-64.3004
64.8896	-63.8845
65.0033	-62.8713
65.1169	-61.8805
65.1822	-61.3054
65.323	-60.083
65.517	-58.4258
65.5209	-58.4048
65.5238	-58.3792
65.7308	-56.612
65.7313	-56.619
65.8927	-55.2529
65.9277	-54.9718
66.0433	-54.0089
66.0581	-53.8909
66.1601	-53.0442
66.2564	-52.2631
66.3055	-51.8563
66.3393	-51.5893
66.5014	-50.2853
66.5138	-50.1746
66.5745	-49.6915
66.6779	-48.8601
66.7225	-48.5095
66.8335	-47.6317
66.9062	-47.057
67.013	-46.2195
67.1077	-45.477
67.203	-44.7421
67.27	-44.2186
67.4107	-43.1443
67.4289	-43.0005
67.4463	-42.8707
67.5915	-41.763
67.6653	-41.1999
67.8063	-40.1423
67.8551	-39.7738
68.0082	-38.6324
68.0237	-38.5154
68.0301	-38.4713
68.1784	-37.3667
68.316	-36.3538
68.354	-36.0847
68.5477	-34.6649
68.5496	-34.6628
68.5555	-34.6097
68.7461	-33.2278
68.8006	-32.8352
68.9616	-31.6906
69.0039	-31.3877
69.0253	-31.237
69.1876	-30.0817
69.2675	-29.5221
69.3664	-28.8251
69.4603	-28.1691
69.5512	-27.5321
69.6515	-26.8402
69.7079	-26.4444
69.8304	-25.6046
69.8706	-25.3225
69.9851	-24.5403
70.0141	-24.3408
70.0262	-24.2625
70.1645	-23.3133
70.2456	-22.7643
70.3264	-22.2143
70.3585	-22.002
70.5173	-20.9304
70.5541	-20.6822
70.5622	-20.6325
70.7216	-19.5588
70.7622	-19.2931
70.8611	-18.63
71.0117	-17.6349
71.0134	-17.6276
71.0148	-17.6146
71.1436	-16.7621
71.2051	-16.3594
71.2514	-16.0539
71.3319	-15.5292
71.3556	-15.3714
71.4377	-14.8356
71.503	-14.4086
71.5857	-13.869
71.7576	-12.7597
71.7648	-12.7081
71.7736	-12.6541
71.9575	-11.4641
72.0944	-10.5864
72.1141	-10.4607
72.2545	-9.55972
72.3149	-9.17795
72.4547	-8.28409
72.4988	-8.0079
72.6443	-7.08159
72.6809	-6.85383
72.8284	-5.92076
72.8709	-5.65065
72.9007	-5.46679
73.0454	-4.55392
73.1137	-4.12828
73.2567	-3.22944
73.3827	-2.44674
73.462	-1.94966
73.6557	-0.747808
73.6559	-0.748606
73.6563	-0.746543
73.8262	0.310634
73.942	1.02446
73.9904	1.32176
74.0311	1.57406
74.1455	2.2782
74.2248	2.76703
74.3141	3.31493
74.4198	3.96488
74.5628	4.83605
74.5948	5.03786
74.6351	5.28122
74.7655	6.07991
74.8452	6.5643
74.9484	7.19188
75.0752	7.96507
75.1385	8.34663
75.2679	9.13574
75.3237	9.47079
75.4579	10.287
75.5161	10.6359
75.6599	11.5084
75.7251	11.8994
75.8408	12.6004
75.953	13.2741
76.0297	13.7381
76.1764	14.6179
76.2043	14.7863
76.2645	15.1472
76.3553	15.6947
76.4126	16.0354
76.5118	16.6314
76.6445	17.4221
76.6725	17.5929
76.6925	17.7103
76.8327	18.5485
76.9475	19.233
77.0027	19.5596
77.145	20.4084
77.1844	20.639
77.3615	21.6916
77.3764	21.7807
77.379	21.7929
77.3841	21.8233
77.5583	22.8567
77.6846	23.6012
77.7107	23.7554
77.8567	24.6159
77.8677	24.6792
77.9752	25.3136
78.0387	25.6873
78.0455	25.7266
78.1096	26.1042
78.2531	26.9479
78.2677	27.0339
78.4197	27.927
78.432	28.0003
78.4353	28.0191
78.5766	28.8499
78.6376	29.21
78.7354	29.7847
78.8841	30.6642
78.8881	30.6872
78.8913	30.7066
79.0427	31.6001
79.1428	32.1944
79.1918	32.4844
79.3466	33.404
79.3516	33.435
79.3595	33.4803
79.5018	34.3259
79.6172	35.011
79.6327	35.1051
79.6469	35.1866
79.7619	35.8707
79.8484	36.3824
79.8799	36.5704
79.9141	36.7711
80	37.28
80.084	37.7748
80.1194	37.9843
80.1566	38.2024
80.2413	38.7021
80.3258	39.1979
80.3602	39.4002
80.3888	39.5675
80.4882	40.1511
80.606	40.8406
80.6278	40.9706
80.6495	41.0973
80.7734	41.8234
80.8716	42.3996
80.931	42.7488
81.0712	43.5772
81.0915	43.6936
81.1486	44.033
81.2502	44.6375
81.2852	44.8426
81.4314	45.715
81.4926	46.0788
81.6552	47.0589
81.6895	47.2663
81.7145	47.4235
81.8209	48.0627
81.9585	48.8975
81.9912	49.105
82.1667	50.1766
82.2215	50.5192
82.3581	51.3635
82.42	51.7509
82.5411	52.5056
82.6174	52.9849
82.7368	53.7356
82.8284	54.3128
82.9583	55.1429
83.0147	55.4971
83.1706	56.5002
83.2022	56.7015
83.2501	57.0083
83.3756	57.8156
83.5203	58.7589
83.5464	58.9292
83.5608	59.0173
83.6501	59.6028
83.7563	60.3024
83.7833	60.4743
83.9255	61.4109
83.9976	61.8866
84.0948	62.5331
84.1667	63.0093
84.258	63.6197
84.3355	64.1369
84.4508	64.9124
84.5297	65.4441
84.6234	66.0782
84.7536	66.9618
84.806	67.3209
84.8477	67.6069
85.0244	68.8151
85.0298	68.8601
85.0482	68.9774
85.205	70.065
85.267	70.4925
85.375	71.2441
85.4814	71.9877
85.5515	72.4779
85.6983	73.5173
85.7302	73.7366
85.8533	74.6115
85.8991	74.9441
85.9098	75.0138
86.0514	76.0257
86.1318	76.6048
86.1937	77.0459
86.2651	77.566
86.3383	78.0923
86.3709	78.3362
86.4799	79.1253
86.5412	79.5726
86.6626	80.4669
86.7001	80.7438
86.7186	80.8836
86.7821	81.3475
86.886	82.1155
86.9541	82.6284
87.0385	83.2568
87.1916	84.4088
87.193	84.4259
87.1951	84.4321
87.3446	85.5639
87.4318	86.2304
87.509	86.8216
87.6016	87.5311
87.6761	88.108
87.7611	88.7637
87.8316	89.3143
87.908	89.9073
87.9804	90.4772
88.0587	91.0903
88.1452	91.7764
88.2312	92.4561
88.3164	93.1344
88.4452	94.1715
88.4963	94.5728
88.5926	95.3588
88.6581	95.8834
88.6964	96.2116
88.8177	97.1915
88.924	98.0714
88.9632	98.3941
89.095	99.4902
89.1221	99.7148
89.1301	99.79
89.1521	99.9632
89.3015	101.217
89.3932	102
89.4554	102.528
89.5162	103.046
89.6011	103.769
89.7148	104.754
89.7664	105.205
89.8936	106.319
89.9467	106.774
90.0635	107.805
90.1567	108.635
90.2155	109.157
90.3271	110.163
90.3749	110.589
90.4236	111.033
90.5464	112.146
90.6162	112.788
90.738	113.909
90.81	114.573
90.9529	115.92
90.9884	116.237
91.0714	117.03
91.1538	117.803
91.1837	118.109
91.333	119.526
91.4078	120.258
91.491	121.064
91.6512	122.638
91.6806	122.915
91.6908	123.04
91.7505	123.621
91.8879	124.988
91.91	125.228
91.9959	126.083
92.0927	127.058
92.1257	127.414
92.2483	128.662
92.3647	129.878
92.4213	130.465
92.4621	130.885
92.6109	132.457
92.625	132.637
92.6303	132.67
92.778	134.256
92.8486	135.018
92.929	135.892
92.9737	136.373
93.1275	138.095
93.1341	138.137
93.1513	138.34
93.2884	139.88
93.3381	140.43
93.4367	141.55
93.5039	142.313
93.6048	143.479
93.683	144.383
93.7773	145.487
93.9495	147.523
93.9719	147.813
94.0964	149.285
94.1511	149.938
94.1591	150.075
94.3166	151.958
94.3765	152.718
94.4797	153.994
94.5677	155.091
94.6433	156.06
94.7249	157.079
94.8608	158.862
94.9117	159.495
95.0609	161.483
95.135	162.438
95.2498	163.981
95.3783	165.737
95.4041	166.075
95.4241	166.36
95.5594	168.207
95.6388	169.335
95.7302	170.598
95.8575	172.43
95.9337	173.508
96.0834	175.701
96.0888	175.8
96.2376	177.968
96.2648	178.408
96.3896	180.249
96.4693	181.476
96.5395	182.554
96.6049	183.57
96.6948	184.943
96.7855	186.395
96.8682	187.691
96.9632	189.233
97.0729	191.008
97.148	192.225
97.2907	194.642
97.32	195.069
97.3946	196.351
97.4783	197.807
97.5249	198.576
97.6418	200.571
97.758	202.621
97.8005	203.421
97.8363	204.029
97.9475	206.024
98.041	207.715
98.1076	208.952
98.2655	211.854
98.2664	211.958
98.2684	211.875
98.4129	214.617
98.5011	216.344
98.5722	217.717
98.614	218.544
98.7538	221.256
98.7597	221.468
98.7812	221.79
98.897	224.107
98.9425	225.082
99.0473	227.199
99.1215	228.701
99.2006	230.388
99.26	231.61
99.3922	234.454
99.4348	235.375
99.4508	235.623
99.5119	236.993
99.625	239.554
99.6711	240.471
99.7847	242.987
99.9211	246.18
99.944	246.539
100.016	248.239
100.126	250.899
100.155	251.407
100.298	254.871
100.356	256.146
100.479	259.172
100.555	260.967
100.658	263.538
100.814	267.296
100.846	268.245
100.981	271.503
101.018	272.407
101.027	272.782
101.175	276.44
101.323	280.288
101.343	280.68
101.408	282.478
101.523	285.464
101.547	286.142
101.596	287.346
101.725	290.865
101.822	293.316
101.89	295.061
101.996	297.822
102.063	299.854
102.099	300.578
102.215	303.784
102.284	305.465
102.355	307.451
102.451	309.872
102.495	311.045
102.628	314.524
102.632	314.354
102.641	314.58
102.774	318.144
102.903	321.24
102.932	322.218
102.945	322.266
102.994	323.435
103.109	326.236
103.18	327.865
103.254	329.706
103.374	332.108
103.401	332.698
103.509	334.898
103.568	336.159
103.58	336.128
103.624	337.173
103.751	339.592
103.818	340.638
103.908	342.135
104.045	343.897
104.07	344.438
104.099	344.692
104.232	346.378
104.358	347.317
104.37	347.504
104.381	347.56
104.503	348.572
104.607	348.848
104.633	349.022
104.663	349.045
104.758	349.368
104.845	349.168
104.88	349.226
104.915	349.063
105	348.947
105.084	348.341
105.118	348.221
105.148	347.945
105.233	347.453
105.318	346.464
105.351	346.132
105.386	345.711
105.477	344.735
105.576	343.119
105.605	342.666
105.628	342.342
105.749	340.391
105.836	338.551
105.907	337.245
106.064	333.627
106.075	333.375
106.099	332.777
106.223	329.899
106.298	327.803
106.387	325.66
106.496	322.386
106.576	320.207
106.72	315.678
106.786	314.095
106.833	312.243
106.979	307.868
107.072	304.662
107.184	301.125
107.245	299.111
107.36	295.117
107.418	293.334
107.458	291.784
107.616	286.324
107.676	284.336
107.808	279.638
107.88	277.233
108.014	272.424
108.091	269.887
108.198	266.014
108.311	262.225
108.373	259.871
108.533	254.513
108.55	253.746
108.594	252.431
108.717	247.99
108.765	246.495
108.873	242.704
108.984	238.983
109.035	237.319
109.105	234.959
109.185	232.168
109.323	227.634
109.34	227.085
109.487	222.113
109.565	219.688
109.69	215.514
109.802	212.008
109.884	209.292
110.042	204.382
110.069	203.419
110.097	202.733
110.25	197.816
110.348	194.831
110.409	193.019
110.531	189.215
110.577	187.915
110.711	183.787
110.756	182.527
110.839	180.015
110.924	177.479
110.977	175.953
111.077	173.065
111.162	170.549
111.303	166.641
111.33	165.811
111.342	165.365
111.389	164.113
111.508	160.792
111.56	159.266
111.67	156.227
111.784	153.147
111.846	151.304
111.921	149.327
112.009	146.95
112.149	143.215
112.178	142.425
112.187	142.197
112.385	136.912
112.389	136.882
112.394	136.668
112.562	132.275
112.655	129.872
112.708	128.462
112.746	127.562
112.855	124.74
112.971	121.782
112.995	121.244
113.031	120.237
113.147	117.326
113.226	115.387
113.284	113.941
113.384	111.45
113.431	110.31
113.539	107.639
113.596	106.248
113.696	103.796
113.763	102.194
113.868	99.6568
113.929	98.1941
114.062	94.9872
114.142	93.1039
114.255	90.4105
114.385	87.3704
114.425	86.4339
114.564	83.1596
114.621	81.8579
114.763	78.5522
114.83	77.0234
114.948	74.2843
115.041	72.1714
115.116	70.4271
115.279	66.7521
115.312	66.007
115.322	65.7746
115.374	64.5729
115.517	61.3599
115.542	60.7907
115.607	59.3631
115.716	56.8797
115.807	54.8565
115.869	53.4901
115.945	51.7939
116.038	49.7018
116.083	48.7109
116.206	45.9723
116.289	44.1515
116.364	42.5038
116.452	40.5626
116.51	39.2513
116.573	37.8903
116.65	36.1927
116.772	33.5175
116.794	33.0199
116.836	32.1372
116.941	29.8258
117	28.5193
117.086	26.6176
117.194	24.2699
117.223	23.6266
117.349	20.8868
117.369	20.4367
117.473	18.1797
117.543	16.6531
117.563	16.209
117.71	13.0094
117.815	10.7103
117.846	10.0323
117.89	9.08415
117.987	6.93821
118.039	5.82224
118.171	2.91822
118.242	1.38221
118.4	-2.09419
118.415	-2.41675
118.423	-2.57692
118.554	-5.47559
118.57	-5.8175
118.717	-9.05556
118.721	-9.11041
118.735	-9.4341
118.868	-12.3784
118.935	-13.8625
119.01	-15.4987
119.127	-18.11
119.169	-19.013
119.194	-19.6143
119.364	-23.3665
119.46	-25.4972
119.579	-28.1853
119.665	-30.0975
119.824	-33.6976
119.883	-35.0288
120.034	-38.4513
120.093	-39.7835
120.231	-42.9485
120.29	-44.2937
120.415	-47.1929
120.485	-48.7859
120.625	-52.0555
120.649	-52.5952
120.783	-55.7336
120.836	-56.9733
120.92	-58.932
120.959	-59.8506
121.074	-62.5998
121.103	-63.2512
121.229	-66.3016
121.246	-66.6746
121.394	-70.2786
121.4	-70.3326
121.418	-70.7799
121.562	-74.2596
121.615	-75.6151
121.721	-78.1684
121.817	-80.5394
121.883	-82.1821
121.94	-83.6055
122.079	-87.0313
122.128	-88.3251
122.295	-92.4914
122.319	-93.1839
122.518	-98.1812
122.519	-98.3077
122.52	-98.2135
122.702	-102.951
122.831	-106.401
122.861	-107.088
122.988	-110.475
123.055	-112.402
123.074	-112.761
123.243	-117.354
123.337	-119.88
123.42	-122.14
123.581	-126.637
123.602	-127.23
123.613	-127.432
123.643	-128.332
123.772	-131.977
123.877	-134.948
123.908	-135.849
123.975	-137.703
124.065	-140.252
124.095	-141.214
124.257	-145.874
124.326	-147.931
124.431	-151.017
124.588	-155.695
124.601	-156.193
124.625	-156.758
124.759	-160.808
124.869	-164.258
124.927	-166.015
125.049	-169.87
125.112	-171.76
125.228	-175.454
125.279	-177.059
125.31	-178.06
125.426	-181.741
125.463	-182.944
125.575	-186.519
125.629	-188.348
125.747	-192.167
125.8	-193.934
125.95	-198.95
125.98	-199.866
126.135	-205.081
126.194	-207.008
126.207	-207.633
126.399	-214.036
126.451	-215.805
126.616	-221.554
126.666	-223.149
126.865	-230.168
126.868	-229.985
126.873	-230.667
127.068	-237.23
127.188	-241.295
127.234	-243.114
127.389	-248.469
127.399	-248.636
127.445	-250.234
127.543	-253.754
127.565	-254.372
127.675	-258.249
127.757	-261.038
127.801	-262.384
127.816	-263.024
127.945	-267.257
127.971	-268.23
128.132	-273.52
128.143	-273.461
128.161	-274.35
128.313	-279.383
128.485	-283.98
128.495	-284.948
128.503	-285.008
128.675	-290.036
128.702	-290.716
128.824	-294.179
128.909	-296.252
128.951	-297.239
129.084	-300.541
129.092	-300.532
129.103	-300.982
129.236	-303.97
129.347	-306.038
129.363	-306.446
129.38	-306.608
129.5	-308.931
129.599	-310.297
129.629	-310.859
129.659	-311.125
129.757	-312.577
129.845	-313.357
129.879	-313.726
129.914	-313.983
130	-314.824
130.084	-315.15
130.119	-315.39
130.155	-315.451
130.241	-315.867
130.329	-315.788
130.358	-315.84
130.383	-315.759
130.475	-315.767
130.572	-315.176
130.603	-315.166
130.634	-314.884
130.744	-314.344
130.84	-313.302
130.904	-312.777
131.056	-310.797
131.092	-310.375
131.108	-310.085
131.279	-307.772
131.372	-305.87
131.472	-304.271
131.567	-302.223
131.656	-300.69
131.829	-296.783
131.847	-296.154
131.856	-296.253
132.006	-292.781
132.064	-291.319
132.068	-291.217
132.086	-290.827
132.258	-286.646
132.285	-286.163
132.356	-284.248
132.445	-281.931
132.554	-279.167
132.607	-277.811
132.626	-277.327
132.812	-272.314
132.813	-272.617
132.817	-272.402
133.008	-267.206
133.071	-265.769
133.177	-262.821
133.277	-260.347
133.342	-258.472
133.501	-254.458
133.527	-253.615
133.543	-253.333
133.673	-249.997
133.724	-248.694
133.735	-248.294
133.88	-244.661
133.985	-242.004
134.026	-240.887
134.048	-240.45
134.177	-237.227
134.216	-236.248
134.339	-233.286
134.384	-232.114
134.526	-228.733
134.545	-228.248
134.691	-224.905
134.707	-224.422
134.845	-221.229
134.964	-218.465
135.042	-216.734
135.164	-213.928
135.27	-211.642
135.334	-210.221
135.458	-207.586
135.508	-206.394
135.545	-205.714
135.692	-202.528
135.799	-200.339
135.871	-198.902
135.96	-197.061
136.037	-195.466
136.201	-192.257
136.204	-192.207
136.205	-192.192
136.363	-189.082
136.407	-188.253
136.53	-185.875
136.654	-183.587
136.693	-182.81
136.716	-182.458
136.892	-179.223
136.895	-179.153
136.895	-179.162
137.064	-176.1
137.125	-175.054
137.223	-173.365
137.281	-172.317
137.391	-170.453
137.46	-169.259
137.533	-168.053
137.614	-166.682
137.684	-165.539
137.774	-164.046
137.851	-162.82
137.939	-161.377
138.032	-159.916
138.107	-158.73
138.203	-157.238
138.297	-155.758
138.421	-153.902
138.477	-153.036
138.61	-151.06
138.665	-150.226
138.682	-150.009
138.751	-148.968
138.872	-147.195
138.899	-146.831
138.989	-145.536
139.062	-144.489
139.093	-144.066
139.219	-142.273
139.328	-140.797
139.353	-140.433
139.484	-138.657
139.498	-138.499
139.5	-138.44
139.668	-136.177
139.722	-135.468
139.849	-133.789
139.932	-132.723
140.013	-131.664
140.142	-130.038
140.205	-129.237
140.242	-128.784
140.433	-126.372
140.481	-125.813
140.645	-123.779
140.702	-123.132
140.914	-120.574
140.918	-120.582
140.928	-120.408
141.108	-118.306
141.161	-117.703
141.28	-116.342
141.339	-115.656
141.501	-113.84
141.522	-113.617
141.531	-113.504
141.681	-111.825
141.74	-111.195
141.846	-110.039
141.905	-109.376
142.011	-108.257
142.06	-107.714
142.161	-106.652
142.222	-105.992
142.349	-104.682
142.397	-104.165
142.548	-102.623
142.555	-102.535
142.648	-101.59
142.694	-101.118
142.699	-101.081
142.816	-99.883
142.874	-99.3038
142.932	-98.7267
142.956	-98.4948
143.045	-97.6082
143.072	-97.3446
143.169	-96.3858
143.257	-95.5287
143.331	-94.8137
143.465	-93.5198
143.512	-93.0816
143.66	-91.6672
143.669	-91.5833
143.809	-90.266
143.888	-89.5318
143.987	-88.6122
144.088	-87.6907
144.151	-87.1
144.29	-85.8537
144.317	-85.6157
144.342	-85.3757
144.486	-84.0935
144.541	-83.6102
144.554	-83.4869
144.714	-82.0655
144.789	-81.4155
144.892	-80.5178
144.987	-79.6866
145.067	-79.0068
145.182	-78.014
145.246	-77.479
145.372	-76.3973
145.45	-75.7504
145.527	-75.1071
145.611	-74.4076
145.679	-73.844
145.761	-73.1638
145.894	-72.0744
145.942	-71.6916
146.081	-70.546
146.127	-70.173
146.232	-69.3337
146.287	-68.8961
146.311	-68.7
146.444	-67.6461
146.473	-67.4118
146.564	-66.6938
146.628	-66.1997
146.651	-66.011
146.774	-65.0479
146.873	-64.2806
146.933	-63.8219
146.958	-63.6222
147.049	-62.9296
147.117	-62.4013
147.165	-62.0394
147.263	-61.2878
147.37	-60.4782
147.406	-60.209
147.424	-60.076
147.556	-59.0716
147.68	-58.1582
147.714	-57.8995
147.768	-57.5013
147.869	-56.7509
147.932	-56.2892
148.034	-55.5383
148.198	-54.3485
148.198	-54.3472
148.198	-54.3411
148.359	-53.1731
148.402	-52.8714
148.517	-52.0345
148.654	-51.0604
148.681	-50.868
148.722	-50.5767
148.844	-49.7129
148.899	-49.3237
149.053	-48.2407
149.149	-47.5692
149.251	-46.8572
149.396	-45.8522
149.438	-45.5678
149.456	-45.436
149.622	-44.2954
149.644	-44.1484
149.774	-43.2566
149.864	-42.6438
149.929	-42.2026
149.97	-41.926
150.137	-40.7986
150.149	-40.719
150.315	-39.6032
150.317	-39.5938
150.365	-39.2696
150.466	-38.5951
150.605	-37.6694
150.607	-37.6654
150.756	-36.674
150.796	-36.4127
150.895	-35.7539
151.007	-35.0252
151.031	-34.8696
151.047	-34.7639
151.171	-33.9514
151.22	-33.6321
151.322	-32.9723
151.374	-32.629
151.534	-31.6025
151.545	-31.5311
151.553	-31.4776
151.586	-31.2673
151.728	-30.3535
151.777	-30.0416
151.887	-29.3341
152.014	-28.5252
152.05	-28.2936
152.158	-27.6103
152.232	-27.1414
152.25	-27.0301
152.294	-26.7441
152.425	-25.9174
152.482	-25.5599
152.58	-24.9469
152.639	-24.5746
152.77	-23.7547
152.801	-23.5609
152.906	-22.9065
152.947	-22.6487
152.964	-22.5398
153.089	-21.7646
153.228	-20.8994
153.236	-20.8519
153.25	-20.768
153.387	-19.9146
153.439	-19.5952
153.528	-19.0464
153.582	-18.7122
153.681	-18.1078
153.72	-17.8652
153.837	-17.1484
153.871	-16.9396
154.011	-16.0816
154.048	-15.8561
154.055	-15.8135
154.064	-15.7566
154.263	-14.5409
154.305	-14.2866
154.363	-13.9342
154.488	-13.1731
154.624	-12.3503
154.637	-12.2725
154.789	-11.3465
154.803	-11.2688
154.821	-11.1521
154.981	-10.1882
155.042	-9.82051
155.143	-9.20995
155.219	-8.75685
155.316	-8.16883
155.427	-7.50762
155.487	-7.1445
155.668	-6.05786
155.669	-6.05353
155.67	-6.04852
155.672	-6.03395
155.859	-4.91569
155.988	-4.14907
156.004	-4.05092
156.144	-3.2151
156.185	-2.97202
156.329	-2.11665
156.351	-1.98485
156.486	-1.18394
156.563	-0.731442
156.685	-0.00726195
156.773	0.512023
156.867	1.06918
157.018	1.95683
157.045	2.1165
157.206	3.06581
157.212	3.10009
157.368	4.01997
157.463	4.57574
157.572	5.2131
157.686	5.87901
157.794	6.5057
157.875	6.98032
158.014	7.78769
158.062	8.06767
158.196	8.85045
158.264	9.24496
158.287	9.38044
158.461	10.3909
158.536	10.8307
158.642	11.4483
158.716	11.8767
158.889	12.8883
158.897	12.9403
158.902	12.966
159.057	13.8763
159.133	14.3259
159.201	14.7228
159.343	15.5666
159.357	15.6455
159.375	15.7573
159.506	16.5301
159.632	17.281
159.635	17.299
159.638	17.3134
159.763	18.0557
159.849	18.5707
159.879	18.7498
159.913	18.9499
160	19.4666
160.084	19.9673
160.119	20.1762
160.155	20.3883
160.24	20.8937
160.328	21.4189
160.356	21.5841
160.381	21.7318
160.48	22.3222
160.567	22.8422
160.604	23.0592
160.641	23.2835
160.746	23.9109
160.862	24.6062
160.872	24.6607
161.005	25.4631
161.044	25.6976
161.178	26.5055
161.269	27.0551
161.355	27.5777
[truncated: 4,130 more rows]
