# Supplementary material for: From radial to unidirectional water pumping in zeta-potential modulated Nafion nanostructures
Source: Nat Commun. 2022 May 19;13:2812. doi: 10.1038/s41467-022-30554-7 (PMC9120507; doi:10.1038/s41467-022-30554-7)
Supplement: Supplementary file 11 — Source Data [file 41467_2022_30554_MOESM11_ESM.zip › source_data/Supplementary_Figure 8.xls]

## Sheet: Sheet1
C=1x10-4M	LiCl	Disc with	thicker Nafion
Time	velocity	error
s	µm/s
150	17	1.02
350	16.5	1.05
550	14.4	0.71
750	12.3	0.8
950	9.36	0.85
1200	8.73	0.6
1500	8	0.72
2520	7.4	0.7
3420	7.5	1.2
4320	6	0.69
5220	4.88	0.55
6420	4	0.5
7320	4.2	0.51

## Sheet: FitExpCurve1
Independent Variable	Exponential Fit of Sheet1 B	Independent Variable	Regular Residual of Sheet1 B	Regular Residual of Sheet1 B	Fitted Y	Regular Residual of Sheet1 B	Regular Residual of Sheet1 B	Percentiles	Reference X	Reference Line
									mu = 0.196864	sigma = 1.052967
Fitted Curves Plot	Fitted Curves Plot			Histogram of the Residual Plot	Residual vs. Predicted Values Plot	Residual vs. Predicted Values Plot	Normal Probability Plot of Residuals	Normal Probability Plot of Residuals	Normal Probability Plot of Residuals	Normal Probability Plot of Residuals
150	17.6921	150	-0.692055	-0.692055	17.6921	-0.692055	-1.43183	4.71698	-1.89304	2.35849
157.177	17.6043	350	1.04571	1.04571	15.4543	1.04571	-0.773562	12.2642	2.28676	97.6415
164.354	17.517	550	0.799669	0.799669	13.6003	0.799669	-0.692055	19.8113
171.532	17.4304	750	0.235641	0.235641	12.0644	0.235641	-0.680865	27.3585
178.709	17.3444	950	-1.43183	-1.43183	10.7918	-1.43183	-0.460425	34.9057
185.886	17.2589	1200	-0.773562	-0.773562	9.50356	-0.773562	-0.308836	42.4528
193.063	17.174	1500	-0.308836	-0.308836	8.30884	-0.308836	0.124257	50
200.24	17.0897	2520	1.35154	1.35154	6.04846	1.35154	0.235641	57.5472
207.417	17.006	3420	2.25312	2.25312	5.24688	2.25312	0.799669	65.0943
214.595	16.9228	4320	1.09686	1.09686	4.90314	1.09686	1.04571	72.6415
221.772	16.8402	5220	0.124257	0.124257	4.75574	0.124257	1.09686	80.1887
228.949	16.7581	6420	-0.680865	-0.680865	4.68086	-0.680865	1.35154	87.7358
236.126	16.6766	7320	-0.460425	-0.460425	4.66042	-0.460425	2.25312	95.283
243.303	16.5956
250.48	16.5152
257.658	16.4353
264.835	16.356
272.012	16.2772
279.189	16.1989
286.366	16.1212
293.544	16.0439
300.721	15.9672
307.898	15.891
315.075	15.8153
322.252	15.7402
329.429	15.6655
336.607	15.5913
343.784	15.5177
350	15.4543
350.961	15.4445
358.138	15.3718
365.315	15.2997
372.492	15.228
379.67	15.1567
386.847	15.086
394.024	15.0157
401.201	14.946
408.378	14.8766
415.556	14.8078
422.733	14.7394
429.91	14.6715
437.087	14.604
444.264	14.537
451.441	14.4704
458.619	14.4043
465.796	14.3386
472.973	14.2734
480.15	14.2086
487.327	14.1442
494.505	14.0803
501.682	14.0168
508.859	13.9537
516.036	13.8911
523.213	13.8289
530.39	13.7671
537.568	13.7057
544.745	13.6447
550	13.6003
551.922	13.5842
559.099	13.524
566.276	13.4642
573.453	13.4049
580.631	13.346
587.808	13.2874
594.985	13.2292
602.162	13.1715
609.339	13.1141
616.517	13.0571
623.694	13.0005
630.871	12.9443
638.048	12.8884
645.225	12.8329
652.402	12.7778
659.58	12.7231
666.757	12.6688
673.934	12.6148
681.111	12.5611
688.288	12.5079
695.465	12.4549
702.643	12.4024
709.82	12.3502
716.997	12.2983
724.174	12.2468
731.351	12.1957
738.529	12.1449
745.706	12.0944
750	12.0644
752.883	12.0443
760.06	11.9945
767.237	11.945
774.414	11.8959
781.592	11.8471
788.769	11.7986
795.946	11.7505
803.123	11.7027
810.3	11.6552
817.477	11.608
824.655	11.5611
831.832	11.5146
839.009	11.4684
846.186	11.4225
853.363	11.3769
860.541	11.3316
867.718	11.2866
874.895	11.2419
882.072	11.1975
889.249	11.1534
896.426	11.1096
903.604	11.0661
910.781	11.0229
917.958	10.9799
925.135	10.9373
932.312	10.895
939.489	10.8529
946.667	10.8111
950	10.7918
953.844	10.7696
961.021	10.7284
968.198	10.6875
975.375	10.6468
982.553	10.6064
989.73	10.5663
996.907	10.5265
1004.08	10.4869
1011.26	10.4476
1018.44	10.4085
1025.62	10.3698
1032.79	10.3312
1039.97	10.293
1047.15	10.255
1054.32	10.2172
1061.5	10.1797
1068.68	10.1425
1075.86	10.1055
1083.03	10.0687
1090.21	10.0322
1097.39	9.99597
1104.56	9.95996
1111.74	9.9242
1118.92	9.88867
1126.1	9.85338
1133.27	9.81833
1140.45	9.78352
1147.63	9.74894
1154.8	9.7146
1161.98	9.68048
1169.16	9.64659
1176.34	9.61294
1183.51	9.57951
1190.69	9.5463
1197.87	9.51332
1200	9.50356
1205.05	9.48056
1212.22	9.44802
1219.4	9.41569
1226.58	9.38359
1233.75	9.3517
1240.93	9.32003
1248.11	9.28857
1255.29	9.25732
1262.46	9.22628
1269.64	9.19546
1276.82	9.16483
1283.99	9.13442
1291.17	9.10421
1298.35	9.0742
1305.53	9.04439
1312.7	9.01479
1319.88	8.98538
1327.06	8.95617
1334.23	8.92716
1341.41	8.89835
1348.59	8.86972
1355.77	8.8413
1362.94	8.81306
1370.12	8.78501
1377.3	8.75715
1384.47	8.72948
1391.65	8.70199
1398.83	8.67469
1406.01	8.64757
1413.18	8.62064
1420.36	8.59388
1427.54	8.56731
1434.71	8.54092
1441.89	8.5147
1449.07	8.48866
1456.25	8.46279
1463.42	8.4371
1470.6	8.41158
1477.78	8.38624
1484.95	8.36106
1492.13	8.33606
1499.31	8.31122
1500	8.30884
1506.49	8.28655
1513.66	8.26204
1520.84	8.2377
1528.02	8.21352
1535.2	8.18951
1542.37	8.16566
1549.55	8.14197
1556.73	8.11843
1563.9	8.09506
1571.08	8.07184
1578.26	8.04878
1585.44	8.02588
1592.61	8.00313
1599.79	7.98053
1606.97	7.95808
1614.14	7.93579
1621.32	7.91364
1628.5	7.89165
1635.68	7.8698
1642.85	7.8481
1650.03	7.82655
1657.21	7.80514
1664.38	7.78387
1671.56	7.76275
1678.74	7.74177
1685.92	7.72093
1693.09	7.70023
1700.27	7.67967
1707.45	7.65925
1714.62	7.63896
1721.8	7.61882
1728.98	7.59881
1736.16	7.57893
1743.33	7.55919
1750.51	7.53958
1757.69	7.5201
1764.86	7.50075
1772.04	7.48153
1779.22	7.46244
1786.4	7.44348
1793.57	7.42465
1800.75	7.40595
1807.93	7.38737
1815.11	7.36891
1822.28	7.35058
1829.46	7.33238
1836.64	7.31429
1843.81	7.29633
1850.99	7.27849
1858.17	7.26077
1865.35	7.24317
1872.52	7.22568
1879.7	7.20832
1886.88	7.19107
1894.05	7.17393
1901.23	7.15692
1908.41	7.14001
1915.59	7.12322
1922.76	7.10655
1929.94	7.08998
1937.12	7.07353
1944.29	7.05719
1951.47	7.04095
1958.65	7.02483
1965.83	7.00882
1973	6.99291
1980.18	6.97711
1987.36	6.96142
1994.53	6.94583
2001.71	6.93035
2008.89	6.91497
2016.07	6.89969
2023.24	6.88452
2030.42	6.86945
2037.6	6.85448
2044.77	6.83961
2051.95	6.82485
2059.13	6.81018
2066.31	6.79561
2073.48	6.78113
2080.66	6.76676
2087.84	6.75248
2095.02	6.7383
2102.19	6.72421
2109.37	6.71022
2116.55	6.69633
2123.72	6.68252
2130.9	6.66881
2138.08	6.65519
2145.26	6.64167
2152.43	6.62823
2159.61	6.61488
2166.79	6.60163
2173.96	6.58846
2181.14	6.57538
2188.32	6.56239
2195.5	6.54949
2202.67	6.53668
2209.85	6.52395
2217.03	6.5113
2224.2	6.49874
2231.38	6.48627
2238.56	6.47388
2245.74	6.46157
2252.91	6.44935
2260.09	6.43721
2267.27	6.42515
2274.44	6.41317
2281.62	6.40127
2288.8	6.38945
2295.98	6.37771
2303.15	6.36605
2310.33	6.35447
2317.51	6.34297
2324.68	6.33154
2331.86	6.32019
2339.04	6.30892
2346.22	6.29772
2353.39	6.2866
2360.57	6.27556
2367.75	6.26458
2374.92	6.25368
2382.1	6.24286
2389.28	6.23211
2396.46	6.22143
2403.63	6.21082
2410.81	6.20028
2417.99	6.18982
2425.17	6.17942
2432.34	6.1691
2439.52	6.15884
2446.7	6.14865
2453.87	6.13854
2461.05	6.12849
2468.23	6.1185
2475.41	6.10859
2482.58	6.09874
2489.76	6.08896
2496.94	6.07924
2504.11	6.06959
2511.29	6.06
2518.47	6.05048
2520	6.04846
2525.65	6.04102
2532.82	6.03163
2540	6.0223
2547.18	6.01303
2554.35	6.00382
2561.53	5.99468
2568.71	5.9856
2575.89	5.97658
2583.06	5.96762
2590.24	5.95872
2597.42	5.94988
2604.59	5.9411
2611.77	5.93238
2618.95	5.92371
2626.13	5.91511
2633.3	5.90656
2640.48	5.89807
2647.66	5.88964
2654.83	5.88127
2662.01	5.87295
2669.19	5.86468
2676.37	5.85648
2683.54	5.84832
2690.72	5.84023
2697.9	5.83218
2705.08	5.8242
2712.25	5.81626
2719.43	5.80838
2726.61	5.80055
2733.78	5.79278
2740.96	5.78505
2748.14	5.77738
2755.32	5.76976
2762.49	5.76219
2769.67	5.75467
2776.85	5.74721
2784.02	5.73979
2791.2	5.73242
2798.38	5.72511
2805.56	5.71784
2812.73	5.71062
2819.91	5.70345
2827.09	5.69633
2834.26	5.68925
2841.44	5.68223
2848.62	5.67525
2855.8	5.66831
2862.97	5.66143
2870.15	5.65459
2877.33	5.64779
2884.5	5.64105
2891.68	5.63434
2898.86	5.62769
2906.04	5.62108
2913.21	5.61451
2920.39	5.60798
2927.57	5.6015
2934.74	5.59507
2941.92	5.58867
2949.1	5.58232
2956.28	5.57602
2963.45	5.56975
2970.63	5.56353
2977.81	5.55735
2984.98	5.55121
2992.16	5.54511
2999.34	5.53906
3006.52	5.53304
3013.69	5.52706
3020.87	5.52113
3028.05	5.51523
3035.23	5.50938
3042.4	5.50356
3049.58	5.49778
3056.76	5.49205
3063.93	5.48635
3071.11	5.48069
3078.29	5.47506
3085.47	5.46948
3092.64	5.46393
3099.82	5.45842
3107	5.45295
3114.17	5.44751
3121.35	5.44211
3128.53	5.43675
3135.71	5.43142
3142.88	5.42613
3150.06	5.42087
3157.24	5.41565
3164.41	5.41046
3171.59	5.40531
3178.77	5.4002
3185.95	5.39512
3193.12	5.39007
3200.3	5.38505
3207.48	5.38008
3214.65	5.37513
3221.83	5.37022
3229.01	5.36534
3236.19	5.36049
3243.36	5.35567
3250.54	5.35089
3257.72	5.34614
3264.89	5.34143
3272.07	5.33674
3279.25	5.33208
3286.43	5.32746
3293.6	5.32287
3300.78	5.31831
3307.96	5.31378
3315.14	5.30928
3322.31	5.30481
3329.49	5.30037
3336.67	5.29596
3343.84	5.29158
3351.02	5.28723
3358.2	5.28291
3365.38	5.27861
3372.55	5.27435
3379.73	5.27012
3386.91	5.26591
3394.08	5.26173
3401.26	5.25758
3408.44	5.25346
3415.62	5.24937
3420	5.24688
3422.79	5.2453
3429.97	5.24126
3437.15	5.23725
3444.32	5.23326
3451.5	5.22931
3458.68	5.22537
3465.86	5.22147
3473.03	5.21759
3480.21	5.21374
3487.39	5.20991
3494.56	5.20611
3501.74	5.20233
3508.92	5.19858
3516.1	5.19486
3523.27	5.19116
3530.45	5.18749
3537.63	5.18384
3544.8	5.18021
3551.98	5.17661
3559.16	5.17303
3566.34	5.16948
3573.51	5.16595
3580.69	5.16244
3587.87	5.15896
3595.05	5.1555
3602.22	5.15207
3609.4	5.14866
3616.58	5.14527
3623.75	5.1419
3630.93	5.13856
3638.11	5.13524
3645.29	5.13194
3652.46	5.12866
3659.64	5.12541
3666.82	5.12218
3673.99	5.11897
3681.17	5.11578
3688.35	5.11261
3695.53	5.10946
3702.7	5.10634
3709.88	5.10323
3717.06	5.10015
3724.23	5.09709
3731.41	5.09405
3738.59	5.09103
3745.77	5.08803
3752.94	5.08504
3760.12	5.08208
3767.3	5.07914
3774.47	5.07622
3781.65	5.07332
3788.83	5.07044
3796.01	5.06758
3803.18	5.06473
3810.36	5.06191
3817.54	5.0591
3824.71	5.05632
3831.89	5.05355
3839.07	5.0508
3846.25	5.04807
3853.42	5.04536
3860.6	5.04267
3867.78	5.03999
3874.95	5.03733
3882.13	5.03469
3889.31	5.03207
3896.49	5.02947
3903.66	5.02688
3910.84	5.02431
3918.02	5.02176
3925.2	5.01922
3932.37	5.01671
3939.55	5.01421
3946.73	5.01172
3953.9	5.00925
3961.08	5.0068
3968.26	5.00437
3975.44	5.00195
3982.61	4.99955
3989.79	4.99716
3996.97	4.99479
4004.14	4.99244
4011.32	4.9901
4018.5	4.98778
4025.68	4.98548
4032.85	4.98318
4040.03	4.98091
4047.21	4.97865
4054.38	4.9764
4061.56	4.97418
4068.74	4.97196
4075.92	4.96976
4083.09	4.96758
4090.27	4.96541
4097.45	4.96325
4104.62	4.96111
4111.8	4.95898
4118.98	4.95687
4126.16	4.95477
4133.33	4.95269
4140.51	4.95062
4147.69	4.94856
4154.86	4.94652
4162.04	4.94449
4169.22	4.94248
4176.4	4.94047
4183.57	4.93849
4190.75	4.93651
4197.93	4.93455
4205.11	4.9326
4212.28	4.93067
4219.46	4.92875
4226.64	4.92684
4233.81	4.92494
4240.99	4.92306
4248.17	4.92119
4255.35	4.91933
4262.52	4.91748
4269.7	4.91565
4276.88	4.91383
4284.05	4.91202
4291.23	4.91022
4298.41	4.90844
4305.59	4.90667
4312.76	4.90491
4319.94	4.90316
4320	4.90314
4327.12	4.90142
4334.29	4.8997
4341.47	4.89798
4348.65	4.89628
4355.83	4.89459
4363	4.89291
4370.18	4.89124
4377.36	4.88959
4384.53	4.88794
4391.71	4.88631
4398.89	4.88468
4406.07	4.88307
4413.24	4.88147
4420.42	4.87988
4427.6	4.8783
4434.77	4.87673
4441.95	4.87517
4449.13	4.87362
4456.31	4.87209
4463.48	4.87056
4470.66	4.86904
4477.84	4.86753
4485.02	4.86604
4492.19	4.86455
4499.37	4.86307
4506.55	4.86161
4513.72	4.86015
4520.9	4.8587
4528.08	4.85726
4535.26	4.85584
4542.43	4.85442
4549.61	4.85301
4556.79	4.85161
4563.96	4.85022
4571.14	4.84884
4578.32	4.84747
4585.5	4.84611
4592.67	4.84475
4599.85	4.84341
4607.03	4.84207
4614.2	4.84075
4621.38	4.83943
4628.56	4.83812
4635.74	4.83683
4642.91	4.83553
4650.09	4.83425
4657.27	4.83298
4664.44	4.83172
4671.62	4.83046
4678.8	4.82921
4685.98	4.82797
4693.15	4.82674
4700.33	4.82552
4707.51	4.82431
4714.68	4.8231
4721.86	4.8219
4729.04	4.82071
4736.22	4.81953
4743.39	4.81836
4750.57	4.81719
4757.75	4.81603
4764.92	4.81488
4772.1	4.81374
4779.28	4.8126
4786.46	4.81148
4793.63	4.81036
4800.81	4.80924
4807.99	4.80814
4815.17	4.80704
4822.34	4.80595
4829.52	4.80487
4836.7	4.80379
4843.87	4.80273
4851.05	4.80166
4858.23	4.80061
4865.41	4.79956
4872.58	4.79852
4879.76	4.79749
4886.94	4.79647
4894.11	4.79545
4901.29	4.79444
4908.47	4.79343
4915.65	4.79243
4922.82	4.79144
4930	4.79046
4937.18	4.78948
4944.35	4.78851
4951.53	4.78754
4958.71	4.78658
4965.89	4.78563
4973.06	4.78468
4980.24	4.78374
4987.42	4.78281
4994.59	4.78188
5001.77	4.78096
5008.95	4.78005
5016.13	4.77914
5023.3	4.77824
5030.48	4.77734
5037.66	4.77645
5044.83	4.77557
5052.01	4.77469
5059.19	4.77382
5066.37	4.77295
5073.54	4.77209
5080.72	4.77124
5087.9	4.77039
5095.08	4.76954
5102.25	4.76871
5109.43	4.76788
5116.61	4.76705
5123.78	4.76623
5130.96	4.76541
5138.14	4.7646
5145.32	4.7638
5152.49	4.763
5159.67	4.76221
5166.85	4.76142
5174.02	4.76063
5181.2	4.75986
5188.38	4.75908
5195.56	4.75832
5202.73	4.75756
5209.91	4.7568
5217.09	4.75605
5220	4.75574
5224.26	4.7553
5231.44	4.75456
5238.62	4.75382
5245.8	4.75309
5252.97	4.75236
5260.15	4.75164
5267.33	4.75092
5274.5	4.75021
5281.68	4.7495
5288.86	4.7488
5296.04	4.7481
5303.21	4.74741
5310.39	4.74672
5317.57	4.74604
5324.74	4.74536
5331.92	4.74468
5339.1	4.74401
5346.28	4.74335
5353.45	4.74269
5360.63	4.74203
5367.81	4.74138
5374.98	4.74073
5382.16	4.74008
5389.34	4.73945
5396.52	4.73881
5403.69	4.73818
5410.87	4.73755
5418.05	4.73693
5425.23	4.73631
5432.4	4.7357
5439.58	4.73509
5446.76	4.73448
5453.93	4.73388
5461.11	4.73328
5468.29	4.73269
5475.47	4.7321
5482.64	4.73152
5489.82	4.73093
5497	4.73036
5504.17	4.72978
5511.35	4.72921
5518.53	4.72865
5525.71	4.72808
5532.88	4.72752
5540.06	4.72697
5547.24	4.72642
5554.41	4.72587
5561.59	4.72533
5568.77	4.72479
5575.95	4.72425
5583.12	4.72372
5590.3	4.72319
5597.48	4.72266
5604.65	4.72214
5611.83	4.72162
5619.01	4.72111
5626.19	4.7206
5633.36	4.72009
5640.54	4.71958
5647.72	4.71908
5654.89	4.71858
5662.07	4.71809
5669.25	4.7176
5676.43	4.71711
5683.6	4.71663
5690.78	4.71614
5697.96	4.71567
5705.14	4.71519
5712.31	4.71472
5719.49	4.71425
5726.67	4.71378
5733.84	4.71332
5741.02	4.71286
5748.2	4.71241
5755.38	4.71195
5762.55	4.7115
5769.73	4.71106
5776.91	4.71061
5784.08	4.71017
5791.26	4.70973
5798.44	4.7093
5805.62	4.70887
5812.79	4.70844
5819.97	4.70801
5827.15	4.70759
5834.32	4.70717
5841.5	4.70675
5848.68	4.70633
5855.86	4.70592
5863.03	4.70551
5870.21	4.70511
5877.39	4.7047
5884.56	4.7043
5891.74	4.7039
5898.92	4.70351
5906.1	4.70311
5913.27	4.70272
5920.45	4.70233
5927.63	4.70195
5934.8	4.70157
5941.98	4.70119
5949.16	4.70081
5956.34	4.70043
5963.51	4.70006
5970.69	4.69969
5977.87	4.69932
5985.05	4.69896
5992.22	4.6986
5999.4	4.69824
6006.58	4.69788
6013.75	4.69752
6020.93	4.69717
6028.11	4.69682
6035.29	4.69647
6042.46	4.69613
6049.64	4.69578
6056.82	4.69544
6063.99	4.6951
6071.17	4.69477
6078.35	4.69443
6085.53	4.6941
6092.7	4.69377
6099.88	4.69344
6107.06	4.69312
6114.23	4.69279
6121.41	4.69247
6128.59	4.69215
6135.77	4.69184
6142.94	4.69152
6150.12	4.69121
6157.3	4.6909
6164.47	4.69059
6171.65	4.69028
6178.83	4.68998
6186.01	4.68968
6193.18	4.68938
6200.36	4.68908
6207.54	4.68878
6214.71	4.68849
6221.89	4.6882
6229.07	4.68791
6236.25	4.68762
6243.42	4.68733
6250.6	4.68705
6257.78	4.68676
6264.95	4.68648
6272.13	4.68621
6279.31	4.68593
6286.49	4.68565
6293.66	4.68538
6300.84	4.68511
6308.02	4.68484
6315.2	4.68457
6322.37	4.68431
6329.55	4.68404
6336.73	4.68378
6343.9	4.68352
6351.08	4.68326
6358.26	4.683
6365.44	4.68275
6372.61	4.6825
6379.79	4.68224
6386.97	4.68199
6394.14	4.68175
6401.32	4.6815
6408.5	4.68125
6415.68	4.68101
6420	4.68086
6422.85	4.68077
6430.03	4.68053
6437.21	4.68029
6444.38	4.68005
6451.56	4.67982
6458.74	4.67958
6465.92	4.67935
6473.09	4.67912
6480.27	4.67889
6487.45	4.67866
6494.62	4.67844
6501.8	4.67821
6508.98	4.67799
6516.16	4.67777
6523.33	4.67755
6530.51	4.67733
6537.69	4.67711
6544.86	4.6769
6552.04	4.67668
6559.22	4.67647
6566.4	4.67626
6573.57	4.67605
6580.75	4.67584
6587.93	4.67563
6595.11	4.67543
6602.28	4.67523
6609.46	4.67502
6616.64	4.67482
6623.81	4.67462
6630.99	4.67442
6638.17	4.67422
6645.35	4.67403
6652.52	4.67383
6659.7	4.67364
6666.88	4.67345
6674.05	4.67326
6681.23	4.67307
6688.41	4.67288
6695.59	4.67269
6702.76	4.67251
6709.94	4.67232
6717.12	4.67214
6724.29	4.67196
6731.47	4.67178
6738.65	4.6716
6745.83	4.67142
6753	4.67124
6760.18	4.67106
6767.36	4.67089
6774.53	4.67072
6781.71	4.67054
6788.89	4.67037
6796.07	4.6702
6803.24	4.67003
6810.42	4.66986
6817.6	4.6697
6824.77	4.66953
6831.95	4.66937
6839.13	4.6692
6846.31	4.66904
6853.48	4.66888
6860.66	4.66872
6867.84	4.66856
6875.02	4.6684
6882.19	4.66825
6889.37	4.66809
6896.55	4.66793
6903.72	4.66778
6910.9	4.66763
6918.08	4.66748
6925.26	4.66733
6932.43	4.66718
6939.61	4.66703
6946.79	4.66688
6953.96	4.66673
6961.14	4.66659
6968.32	4.66644
6975.5	4.6663
6982.67	4.66616
6989.85	4.66601
6997.03	4.66587
7004.2	4.66573
7011.38	4.66559
7018.56	4.66546
7025.74	4.66532
7032.91	4.66518
7040.09	4.66505
7047.27	4.66491
7054.44	4.66478
7061.62	4.66465
7068.8	4.66452
7075.98	4.66438
7083.15	4.66425
7090.33	4.66413
7097.51	4.664
7104.68	4.66387
7111.86	4.66374
7119.04	4.66362
7126.22	4.66349
7133.39	4.66337
7140.57	4.66325
7147.75	4.66312
7154.92	4.663
7162.1	4.66288
7169.28	4.66276
7176.46	4.66264
7183.63	4.66253
7190.81	4.66241
7197.99	4.66229
7205.17	4.66218
7212.34	4.66206
7219.52	4.66195
7226.7	4.66183
7233.87	4.66172
7320	4.66042
