# Supplementary material for: From radial to unidirectional water pumping in zeta-potential modulated Nafion nanostructures
Source: Nat Commun. 2022 May 19;13:2812. doi: 10.1038/s41467-022-30554-7 (PMC9120507; doi:10.1038/s41467-022-30554-7)
Supplement: Supplementary file 11 — Source Data [file 41467_2022_30554_MOESM11_ESM.zip › source_data/Supplementary_Figure 9b.xls]

## Sheet: Sheet1
Data 1		Data 2		Data 3		Data 4		Data 5		Data 6		Data 7		Data 8		Data 9
Trajectory 1		Trajectory 2		Trajectory 3		Trajectory 4		Trajectory 5		Trajectory 6		Trajectory 7		Trajectory 8		Trajectory 9
µm	µm	µm	µm	µm	µm	µm	µm	µm	µm	µm	µm	µm	µm	µm	µm	µm	µm
x	y	x	y	x	y	x	y	x	y	x	y	x	y	x	y	x	y
1.0234	21.6	132.405	38.2746	14.0998	41.52	77.2096	48.7812	2.2906	82.4356	1.0816	119.374	98.7064	165.123	201.698	171.626	158.27	122.02
2.5272	21.5436	132.371	38.1576	14.612	41.5402	77.7839	49.562	2.9432	82.6384	2.5896	118.646	98.5062	166.923	202.332	171.532	159.446	120.011
2.8834	22.412	133.19	38.412	15.3972	41.3556	78.225	50.1324	3.6764	81.705	5.395	118.31	98.761	166.189	203.102	171.662	158.789	120.905
3.6114	22.6564	133.549	38.4566	15.6026	41.6702	78.6662	50.3056	4.2328	80.392	7.059	118.269	98.8156	165.807	203.95	171.693	159.094	121.032
4.6774	23.3584	133.965	39.7436	16.055	41.6338	79.3676	50.4816	4.7112	80.158	38.2729	120.14	98.5816	165.552	204.568	171.92	158.023	120.44
5.538	23.6834	134.646	40.612	15.9198	41.8262	79.8772	50.6532	4.9036	80.0046	39.2573	120.571	98.8364	165.272	205.096	171.803	158.468	120.688
6.8302	24.6896	136.032	41.712	16.0446	41.8964	80.2462	51.0951	5.512	79.599	40.1128	120.689	99.5566	165.103	205.41	171.912	159.186	121.081
7.8312	25.4982	136.243	41.678	16.3592	42.1538	81.0465	51.4414	6.838	80.0436	40.7621	120.599	99.7958	165.064	206.624	172.28	159.679	121.38
8.8192	25.7894	136.51	41.7232	17.914	42.0992	82.1184	51.6646	7.2436	80.0644	41.0566	120.994	101.176	165.55	207.509	172.292	160.308	121.642
8.81	25.8	137.589	41.602	19.1932	42.5724	82.7189	51.7521	8.3876	79.8694	41.458	121.122	101.5	165.51	207.965	172.239	160.951	121.879
9.902	26.7	138.276	41.603	20.7038	44.1844	83.5089	51.966	8.645	80.6442	41.5709	121.234	102.71	165.12	208.437	172.161	161.601	122.042
11.65	27.2	138.276	41.5298	21.1146	44.6602	83.9501	52.2309	9.80278	81.0088	41.5145	121.321	103.462	164.749	209.264	172.198	162.018	122.355
13.38	27.98	138.377	41.5922	22.3548	45.0242	85.02	52.6162	9.69106	81.0088	41.6	121.52	104.455	165.142	209.737	172.124	162.62	122.484
14.94	28.45	138.934	41.6	23.231	45.2582	85.3557	53.107	10.3662	80.8236	42.5616	121.723	104.863	165.903	209.969	172.338	163.269	122.674
16.67	28.45	138.879	41.7	24.115	45.9706	85.8892	53.2394	11.3568	80.8288	43.314	121.922	104.871	166.413	210.284	172.749	163.611	122.874
16.5776	29.3306	139.168	41.75	24.4348	45.6794	86.6792	53.326	12.181	80.8106	44.1228	121.922	105.134	166.634	210.366	173.16	164.124	123.132
16.4762	28.5636	139.56	42.1226	25.9376	46.2202	87.3871	53.4992	12.259	81.0654	44.6432	121.664	106.064	167.515	210.366	173.801	164.815	123.445
17.2224	28.639	140.091	42.341	27.2662	47.2342	87.736	53.545	13.702	82.1652	44.7	121.5	107.071	169.723	210.564	174.447	165.506	123.587
17.8594	28.5454	140.158	42.1798	28.0696	47.372	88.2695	53.4126	15.5766	82.7294	44.9462	121.365	107.19	169.998	211.354	174.808	166.067	123.723
19.3128	28.275	140.023	42.32	28.35	47.14	88.6183	53.1935	16.9338	83.1896	45.5147	121.346	107.299	170.045	212.131	175.029	166.403	123.8
20.709	27.3052	140.7	42.43	28.96	47.14	89.1518	53.1477	16.8896	83.2364	46.0351	121.147	107.843	169.593	212.842	174.935	166.512	123.795
21.1354	27.2376	141.203	42.4	30.08	47.033	89.9419	53.0204	17.9244	83.3846	46.2107	121.203	109.764	170.752	213.157	174.759	167.114	123.757
22.1936	27.0374	141.5	42.412	31.7	47.14	90.2907	53.1477	18.6524	83.2	46.38	121.234	109.816	170.55	212.495	175.021	167.804	123.815
22.4484	26.546	141.9	42.6	32.3	46.9	90.9298	53.121	18.512	83.4418	46.8439	121.318	110.552	170.617	213.752	174.525	168.208	123.73
22.4432	26.533	142.22	42.512	33.15	47.012	90.9063	53.107	18.852	82.6316	47.2515	121.492	111.335	170.609	214.771	173.978	168.755	123.683
23.127	27.0686	142.6	42.74	34.2	47.0115	91.3475	53.2801	20.31	80.0072	47.3706	121.692	111.9	170.6	214.971	173.228	169.289	123.431
23.725	26.2678	142.97	42.9	35.16	47.25	92.1477	53.4992	20.8071	80.1712	47.6	121.82	113.112	171.02	215.01	172.691	169.031	123.5
25.0484	26.2834	143.5	43.1	35.95	46.9	92.1128	53.8746	21.2186	79.61	48.0039	121.894	114.211	171.5	214.928	172.222	169.041	123.714
25.7088	25.9584	143.98	43.16	36.7	46.77	93.0301	54.0238	22.036	78.97	48.587	122.211	115.88	172.12	215.051	171.812	169.577	123.412
26.3484	25.5034	144.5	43.3	37.06	46.4	93.5534	54.2428	23.7172	79.8018	49.2829	122.871	117.032	172.5	215.64	171.557	169.603	123.271
27.3754	24.7442	145	43.1	37.56	46.008	94.3566	54.6832	24.6194	79.33	50.1098	123.479	117.89	172.7	216.31	171.363	170.274	123.132
28.054	25.3994	145.4	42.9	37.8872	45.708	95.1436	54.8591	24.7676	79.21	49.933	123.674	118.56	172.4	216.77	171.296	170.793	122.874
28.46	25.47	145.9	43.1	37.7546	45.712	95.7592	54.9457	24.7832	79.0894	50.0058	124.038	119.2	172.381	216.624	171.304	171.306	122.674
29.41	25.62	146.3	43.3	37.9834	45.7	96.4672	55.2054	24.5206	78.8398	50.1482	124.624	120.46	172.61	216.908	171.28	171.717	122.389
30.81	25.8	146.6	43.32	38.4306	45.2478	97.2572	55.6435	25.038	77.9636	50.6122	124.913	121.6	172.2	217.552	171.111	172.565	122.021
32.54	25.62	147.023	43.1	39.0858	45.266	97.6984	56.1681	25.0354	77.9636	51.2517	125.112	122.7	172.75	217.524	171.088	172.435	121.907
33.93	26.51	147.61	43.11	39.208	45.2	97.8728	56.7385	25.3656	76.96	51.7157	124.969	123.8	173.01	218.023	171.11	172.134	122.199
35.4	27.25	148.1	43.16	40.7966	45.149	98.314	58.2716	25.4306	76.414	51.9477	124.854	124.65	172.5	217.953	170.849	172.059	122.31
36.45	27.7	148.5	43.21	43.095	44.5146	98.2216	57.4363	25.831	75.8914	52.221	124.8	125.7	172.5	218.512	170.874	172.216	122.411
37.7	28.7	149.11	43.1	42.9364	44.5276	98.5807	58.8829	26.3172	75.7172	52.349	124.77	125.795	172.791	218.98	170.771	171.977	122.105
38.34	29.6	149.5	43	42.367	44.6628	99.0219	59.1885	26.8346	75.8	52.7565	124.568	125.939	172.486	219.677	170.222	172.7	121.61
37.2599	28.6636	150.012	42.85	43.1444	44.6	99.5451	59.5399	27.62	75.83	53.2769	124.309	126.22	172.211	220.191	169.699	173.01	121.3
37.7598	29.1746	150.072	42.9	43.2536	44.7434	99.8119	59.8913	28.24	76.012	53.7409	123.877	126.31	172.089	220.284	169.428	172.75	121.628
38.7972	30.1678	150.8	42.6764	43.4486	44.8032	100.335	59.8455	28.96	75.98	54.6124	123.273	126.435	172.014	220.674	169.312	173.023	121.435
38.7868	30.641	151	42.874	43.9296	45.175	100.147	60.012	29.421	75.98	55.3648	122.784	126.698	171.929	221.029	169.037	173.3	121.031
39.1496	30.8642	151.018	42.85	44.5172	45.2946	101.135	60.32	29.86	75.67	55.2084	122.975	126.539	171.787	221.468	168.808	173.468	121.129
39.5581	31.1038	150.987	43.032	45.7496	45.4402	101.043	59.9321	30.411	75.52	55.9416	122.641	126.649	171.704	221.973	168.823	173.865	120.857
39.8268	31.4184	151.258	43.11	46.3008	45.6768	102.274	60.1969	31.142	75.4	56.8132	122.927	126.563	171.587	222.284	168.813	174.008	120.596
39.988	31.512	151.476	43.01	47.8686	46.2826	101.659	60.0645	31.98	75.51	56.9887	123.416	126.648	171.508	222.284	168.821	174.166	120.317
40.3806	31.9436	151.869	42.9	47.75	46.2	102.622	60.099	33.15	75.83	57.4527	123.705	126.842	171.294	222.365	168.524	174.412	119.978
40.7073	32.0252	151.9	43.011	47.385	46.5	103.834	59.7922	33.8	75.83	57.9731	124.135	126.842	171.158	222.562	167.886	174.514	119.75
41.2818	32.1435	152.675	42.4216	47.905	46.35	104.426	60.0652	34.44	75.72	58.1424	124.365	127.193	170.998	222.373	167.396	174.644	119.506
41.6138	32.1839	153.358	42.3462	48.8982	47.1484	104.039	60.0645	34.88	75.51	59.0139	124.655	127.482	170.767	222.76	167.183	174.843	119.221
42.3543	32.3458	155.571	42.12	49.1972	47.3616	103.598	59.8455	35.67	75.12	59.9983	124.941	128.102	170.628	222.842	167.183	175.246	118.81
42.3543	32.3458	156.559	42.4216	49.4442	47.2966	103.331	59.9779	36.41	74.83	60.8134	125.056	128.245	170.486	221.572	168.548	175.616	118.48
43.0885	32.4236	156.983	42.1668	50.1566	48.3314	104.48	60.0645	37.11	74.88	60.858	125.01	128.416	170.363	224.101	166.929	176.019	118.11
43.829	32.4641	157.014	42.4658	50.6688	48.4146	104.829	60.0645	37.81	75.04	61.473	125.24	128.629	170.173	223.505	167.011	176.361	117.852
44.5695	32.3458	157.326	42.4658	51.3032	48.6564	105.607	59.8728	38.22	75.51	62.199	125.22	128.949	169.932	223.471	167.027	176.765	117.74
45.1441	32.3458	158.168	42.367	51.948	49.3454	105.711	59.9321	38.52	76.123	62.59	125.6	129.493	169.88	224.771	166.891	177.223	117.54
45.7187	32.4641	158.79	42.393	52.3224	49.4468	106.327	60.1511	39.011	76.34	63.26	125.14	129.67	169.777	225.4	166.949	177.681	117.513
46.0506	32.5045	159.068	41.9276	54.0332	49.6132	106.768	60.3701	38.9506	76.2164	63.76	125.567	130.276	169.683	224.49	166.793	179.357	118.188
46.7018	32.9839	160.475	41.1528	54.3868	49.608	107.346	60.5046	39.6682	76.6974	64.154	125.71	130.59	169.613	222.365	166.33	179.446	118.501
46.2748	32.9316	161.437	40.495	55.0446	49.8992	108.202	60.7646	40.1934	77.4592	64.71	125.721	130.978	169.553	222.282	166.343	179.822	118.722
47.0337	33.0243	162.773	41.08	54.88	49.8	108.867	60.8998	40.8408	78.5252	65.4	125.9	131.503	169.54			178.139	117.593
47.1997	33.1862	163.293	40.7966	55.83	49.65	109.856	60.7623	41.3166	79.0686	65.4602	126.069	131.498	169.42			178.584	117.669
47.8573	33.264	163.522	40.872	56.5	49.65	108.761	60.5956	42.0186	80.5662	65.8034	126.03	131.498	169.449			178.96	117.975
48.334	33.3476	163.41	40.65	57.012	49.34	110.472	60.8081	43.3498	80.6286	66.5536	126.086	132.316	169.501			179.925	118.993
48.2658	33.3449	163.81	40.44	57.62	49.4	111.262	60.8947	44.1168	80.3608	66.964	126.252	132.692	169.433			180.308	119.149
48.6824	33.7454	164.023	40.12	58.45	49.55	112.493	60.8947	44.0986	80.311	67.1965	126.631	132.723	169.433			180.463	119.678
49.166	33.6655	164.02	40.011	59.45	49.34	113.293	60.854	44.2624	80.29	67.5522	127.034	132.993	169.385			180.85	119.85
49.4979	33.706	164.65	39.4	60.5	49.97	114.106	60.5254	44.5328	80.3192	68.0766	127.365	133.363	169.26			181.5	119.54
49.6184	33.6476	165.4	39.2	61.3	48.4	114.197	60.5618	45.305	80.5896	68.4323	127.482	133.545	169.107			181.8	119.21
49.7405	33.7465	165.5	38.9	61.92	48.13	114.65	60.41	45.6846	80.613	68.8974	127.576	133.939	168.986			181.9	118.54
51.0556	33.4663	165.7	39.4	62.93	47.8	115.124	60.22	45.7054	80.6468	69.2531	127.624	133.949	168.904			182.41	118.32
51.3046	33.3045	165.9	38.011	63.9	47.6	115.7	59.61	45.747	81.0446	70.0146	127.6	133.91	168.817			182.6	117.55
52.1218	32.9839	166.3	37.5	64.5	47	116.23	59.11	46.012	80.511	70.7123	127.493	134.285	168.703			182.75	116.87
52.7027	32.545	166.7	36.93	65.16	46.7	116.61	58.91			71.0862	127.466	134.753	168.632			183.4	116.71
53.3539	32.1839	166.8	36.3	70.022	45.76	116.91	58.55			70.8354	127.5	135.145	168.534			183.6	116.11
53.4924	31.9904	167.011	36.232			117.3	58.1			71.3598	127.453	135.457	168.472			183.92	115.61
54.0748	31.6498	167.6	35.7			117.5	57.5			71.834	127.528	135.535	168.326			184.3	114.8
54.6689	31.0634	167.8	35.8			118.012	57.012			72.2444	127.528	135.652	168.224			184.75	114.21
54.9179	30.665	167.947	35.9346			118.022	56.61			72.5955	127.434	135.72	168.194			185.3	113.8
55.172	30.6176	168.813	35.9268			118.9	55.99			73.0059	127.434	135.846	168.068			185.3	113.12
55.4008	30.407	169.718	35.3106			119.7	55.5			73.7082	127.365	136.31	167.952			185.8	112.8
55.2994	30.1184	171.384	35.6798			120.012	55.11			74.415	127.269	136.981	167.847			186.21	112.21
55.6585	29.9055	171.629	35.529			120.04	54.6			74.8846	127.269	138.078	167.684			187	111.7
56.15	29.7032	172.437	35.2898			121.1	54.3			75.1765	127.175	139	167.511			187	111.2
56.15	29.3826	173.391	35.5238			121.742	54.5584			75.9973	127.434	139.564	167.379			187.5	110.7
56.7246	28.9437	175.1	35.1546			122.66	54.899			76.921	127.19	139.929	167.194			187.94	110.22
56.9672	28.4239	175.5	35.6			123.973	55.3176			77.347	126.559	140.291	167.053			188.302	109.951
57.3821	28.0224	175.7	35.7			123.833	55.159			77.5249	125.891	140.367	166.89			188.687	110.518
57.3821	27.6239	176	35.9			123.705	55.3124			77.5528	125.788	140.649	166.754			189.051	111.488
58.2823	27.0637	176.4	36.3			124.371	55.3718			77.99	125.023	140.774	166.591			191.077	112.372
58.9862	26.7384	176.99	36.72			125.022	55.3438			78.1632	124.898	141.32	166.35			191.092	113.277
59.5974	26.382	177.55	36.98			125.371	55.5025			78.2772	124.753	141.695	166.263			190.866	113.578
59.4906	26.2288	178.1	37.1			125.894	55.5555			78.4368	124.655	141.687	166.094			191.188	113.872
60.0288	26.1898	178.4	37.2			126.325	55.7671			78.6375	124.457	142.215	165.921			191.326	115.097
60.9206	25.9506	178.8	37.4			126.72	55.9788			78.87	124.219	142.31	165.76			191.857	115.365
61.3	25.94	179.2	37.82			127.11	56.2683			79.1573	124.194	142.9	165.6			192.717	115.398
62.87	25.47	179.4	38.3			127.418	56.6138			80.0956	124.525	143.36	165.543			192.9	115.14
65.1	23.47	179.6	38.7			127.546	56.8223			79.285	124.186	143.6	165.66			193.64	115.14
67.1	25.8	179.6	39.13			127.865	56.9738			79.5951	124.24	144.11	165.45			194.25	115.14
69.021	25.8	179.95	39.7			128.285	57.2207			79.7628	124.309	144.3	165.48			195	115.6
70.9	25.94	180.51	40.3			128.854	57.4324			79.9872	124.488	144.93	165.512			195.8	115.8
72.14	26.93	180.9	40.6			129.331	57.5382			80.1606	124.808	145.032	165.34			196.26	116.24
72.93	27.25	181.35	40.8			129.767	57.644			80.6302	125.213	145.7	165.3			196.82	116.66
73.43	27.25	181.7	40.9			130.07	57.8806			81.0406	125.354	146.12	165.34			197.1	117.23
74.8	26.83	182.24	41.1			130.634	57.9584			81.6881	125.165	146.5	165.41			197.43	117.9
76.4	26.4	182.6	41			131.029	58.0922			82.1578	125.071	147.132	165.032			198.4	118.44
77.67	26.7	182.63	41.2			131.419	58.3288					147.3	165.3			199.1	118.65
79.4	27.033	183	41.5			131.768	58.6743					147.389	165.282			199.67	119
80.012	28.14	183.08	41.8			132.03	58.9358					149.185	165.2			200.17	119.43
81.023	28.45	183.47	42			132.507	59.2284					149.809	165.104			200.51	120
82.7	28.45	184.1	42.2			132.768	59.4929					149.763	164.917			201.12	119.9
84.4	27.8	184.7	42.3			133.076	59.6237					150.839	164.67			201.9	119.8
86.44	27.25	185.5	42.3			133.292	59.8353					150.688	164.761			202.63	120.01
88.2	27.25	186.15	42.54			133.641	59.8104					151.4	164.73			202.74	120.9
90.7	26.83	186.4	42.64			133.989	59.6766					151.56	164.838			203.13	121.7
93.4	26.7	187.4	42.38			134.363	59.761					152.012	164.73			203.276	121.745
95.1	26.83	188.123	42.4			134.467	59.488					152.053	164.739			203.395	122.491
96.11	26.93	188.33	42.21			134.815	59.3062					152.077	164.825			203.401	123.287
98.7	26.36	189.4	42.022			135.118	59.2003					152.043	164.963			203.429	123.497
99.5	25.2	190.022	41.64			135.38	59.0416					152.649	165.067			203.897	123.705
99.6	24.023	190.56	41.8			135.641	59.0167					153.73	165.108			203.94	123.8
101.012	22.5	191.1	42.013			135.903	58.8331					153.728	165.134			203.994	124.019
102.023	21.65	191.3	42.6			136.165	58.805					153.702	165.143			204.1	124.2
104.05	20.6	191.7	43.11			136.56	58.805					153.621	165.251			204.32	124.441
105.032	19.6	192.2	43.81			136.729	58.9109					155.189	165.332			204.709	124.738
105.9	18.4	192.6	44.4			136.99	58.9109					155.015	165.373			205.311	125.111
107.33	17.51	193.011	45.012			137.211	59.0945					155.516	165.366			205.862	125.629
108.8	17.11	193.4	45.8			137.385	59.2813					156.242	165.303			206.464	125.805
110.023	16.2	193.97	46.0231			137.863	59.44					156.29	165.3			207.735	126.266
111.6	17.123	194.6	46.7			138.124	59.8353					156.44	165.312			207.066	125.904
112.5	17.105	195.3	46.8			138.647	60.2057					156.86	165.17			206.9	126.012
		196.15	46.83			138.95	60.4703					157.435	165.12			207.675	126.308
						139.473	60.6819					157.51	165.17			207.455	126.102
						139.735	60.8936					157.6	165.17			208.389	126.274
						140.258	61.0523					157.565	165.158			208.935	126.696
						140.208	60.892					158.142	165.437			209.154	126.993
						140.637	61.1104					158.67	165.74			209.762	127.143
						140.823	61.4477					158.652	166.007			209.982	127.341
						141.171	61.5535					157.638	166.24			210.64	127.169
						141.012	61.62					158.01	166.581			211.192	127.092
						141.97	60.9					158.389	166.962			211.631	126.696
						142.4	60.12					158.405	167.301			212.509	126.549
						143.36	59.4					159.305	167.652			213.443	126.572
						144.15	59.111					159.679	167.999			213.946	126.144
						144.8	58.41					159.19	168.331			213.882	125.83
						145.5	57.82					158.876	168.652			214.009	125.765
						146.2	57.5					158.915	168.943			214.214	125.31
						147.13	56.8					160.131	169.182			214.816	125.035
						147.6	56.6					161.124	169.444			215.092	124.962
						148.4	56.62					162.032	169.35			215.368	125.01
						149.011	56.032					161.886	169.402			216.026	125.086
						150.23	55.83					162.44	169.218			216.352	125.284
						150.8	55.41					162.573	169.024			216.628	125.457
						151.46	55.321					163.254	168.8			217.123	125.655
						152.6	54.83					164.026	168.566			217.456	125.779
						153.012	54.5					164.741	168.275			218.114	126.102
						153.2	53.6					165.022	167.993			218.609	126.226
						153.5	53.11					164.502	167.699			219.151	126.048
						154.2	52.74					164.533	167.407			219.763	126.226
						154.64	52.57					164.018	167.145			219.458	125.928
						155.5	52.4					163.233	166.898			220.528	126.424
						155.98	51.5					163.345	166.499			221.08	126.623
						156.4	51.321					163.613	166.014			221.231	126.89
						158.21	51.2					164.302	165.508			221.681	127.217
						158.6	50.8					165.129	165.062			222.235	127.626
						158.84	49.7					166.047	164.632			222.323	127.746
						159.2	49.41					165.311	164.22			223.387	127.862
						160.3	49.82					165.537	163.805			223.494	127.961
						161.24	50.5					166.839	163.429			223.882	128.134
						162.24	50.54					167.164	163.078			223.663	128.207
						163.03	49.7					167.898	162.679			223.719	128.507
						163.2	49.4					167.375	162.27			223.387	128.654
						163.98	49.4					166.686	161.904			222.892	128.606
												166.442	161.557			222.672	128.705
												166.135	161.162			222.34	128.085
												166.481	160.778			222.509	128.804
												168.132	160.6			222.34	128.482
												168.407	160.468			222.63	127.598
												168.659	160.249			222.785	126.92
												169.614	160.009			223.167	126.498
												170.128	159.745			223.939	126.498
												170.729	159.548			224.4	126.31
												170.851	159.391			224.99	126.22
												172.421	159.312			225.3	126.34
												172.198	159.274			225.76	126.7
												172.565	159.446			225.99	127.4
												172.939	159.542			226.3	127.8
												172.9	159.566			226.3	128.05
												173.643	159.847			226.8	128.11
												173.643	159.817			227.4	128.03
												173.721	159.902			228.2	128.65
												174.167	160.045			228.7	128.96
												174.612	160.214			229.1	129.6
												175.368	160.498			229.72	129.9
												176.037	160.667			230.01	130.4
												176.405	160.98			233.014	132.402
												176.56	161.322			232.761	132.153
												176.182	161.377			232.56	131.944
												176.337	161.576			232.41	131.715
												176.337	161.605			232.237	131.49
												176.783	161.774			230.11	130.4
												176.928	161.918			230.06	130.4
												177.093	161.999			230.951	130.5
												177.138	162.179			231.067	130.529
												177.026	162.367			231.637	130.883
												177.025	162.547			231.897	131.092
												177.219	162.694			232.041	131.299
												177.096	162.76			233.249	132.632
												177.297	162.922			233.349	132.736
												177.161	163.15			233.516	132.965
												177.229	163.279			233.684	133.237
												177.665	163.367			233.835	133.506
												177.783	163.403			234.02	133.653
												177.549	163.461			234.238	133.797
												177.752	163.553			234.473	133.902
												178.417	163.658			234.724	134.049
												178.643	163.871			234.793	134.38
												178.435	163.924			239.808	136.879
												178.391	163.964			239.154	136.817
												178.2	163.887			238.885	136.777
												178.24	164.18			234.993	134.443
												178.847	164.198			235.093	134.632
												178.847	164.224			235.347	134.672
												178.95	164.274			235.513	134.861
												179.215	164.404			235.663	135.13
												179.254	164.393			235.798	135.317
												179.057	164.507			236.033	135.464
												178.847	164.636			236.186	135.589
												178.932	164.7			236.402	135.569
												179.059	164.842			236.537	135.798
												179.2	165.017			236.806	135.88
												178.433	165.245			237.141	136.027
												178.409	165.468			237.326	136.214
												178.916	165.669			237.629	136.234
												178.688	165.995			237.845	136.61
												178.101	166.321			238.231	136.754
												178.441	166.58			238.634	136.777
												177.926	166.928
												177.878	167.318
												178.417	167.523
												178.799	167.827
												179.078	168.082
												179.13	168.274
												179.592	168.49
												179.616	168.609
												179.325	168.71
												179.353	168.742
												179.455	168.751
												179.858	168.782
												179.923	168.771
												180.34	169.123
												181.23	169.42
												181.42	169.384
												181.85	169.32
												182.432	169.51
												182.895	169.632
												183.512	169.521
												183.97	169.602
												184.6	169.51
												185.142	169.456
												185.023	169.58
												185.64	169.84
												186.021	170.032
