# Supplementary material for: From radial to unidirectional water pumping in zeta-potential modulated Nafion nanostructures
Source: Nat Commun. 2022 May 19;13:2812. doi: 10.1038/s41467-022-30554-7 (PMC9120507; doi:10.1038/s41467-022-30554-7)
Supplement: Supplementary file 11 — Source Data [file 41467_2022_30554_MOESM11_ESM.zip › source_data/Supplementary_Figure 9c.xls]

## Sheet: Sheet1
Data 1		Data 2		Data 3		Data 4		Data 5		Data 6		Data 7		Data 8		Data 9		Data 10		Data 11		Data 12		Data 13
Trajectory 1		Trajectory 2		Trajectory 3		Trajectory 4		Trajectory 5		Trajectory 6		Trajectory 7		Trajectory 8		Trajectory 9		Trajectory 10		Trajectory 11		Trajectory 12		Trajectory 13
µm	µm	µm	µm	µm	µm	µm	µm	µm	µm	µm	µm	µm	µm	µm	µm	µm	µm	µm	µm	µm	µm	µm	µm	µm	µm
x	y	x	y	x	y	x	y	x	y	x	y	x	y	x	y	x	y	x	y	x	y	x	y	x	y
193.424	2.4102	94.3176	2.1086	85.202	2.314	6.12092	23.3974	20.7532	2.1502	173.917	2.3712	46.4724	0.78	46.5608	23.348	38.948	6.0398	4.7008	76.2502	31.4626	134.363	46.4724	133.947	179.746	135.478
194.199	2.8496	94.5724	2.6156	85.7558	2.3868	6.14562	23.9356	20.2774	3.315	173.384	3.4034	46.826	1.04	47.6476	23.5603	38.9454	6.0398	4.9088	77.2616	31.525	134.872	46.826	134.371	179.834	135.873
194.199	2.8496	94.9728	3.4424	86.0678	3.0342	6.1581	24.2268	20.4438	4.1652	172.903	3.9078	47.073	1.32	47.7568	23.8685	38.8284	6.5026	5.1116	77.4384	31.1558	135.132	47.073	134.246	179.707	135.862
193.458	2.6364	94.9676	3.7102	86.1432	3.6764	6.14354	25.1862	20.4438	4.1652	173.17	4.3992	47.3746	1.56	47.5696	24.0776	39.234	7.6154	5.7902	77.9428	31.4158	135.538	47.3746	134.212	179.829	136.067
193.497	3.4424	94.9676	3.7102	86.5436	4.2302	6.14328	25.1862	20.2852	4.4512	173.381	4.9634	47.671	1.82	47.7698	24.1816	39.3016	7.4906	5.9436	77.4462	31.5198	136.516	47.671	134.176	179.748	136.106
193.752	4.0898	95.4668	4.5006	86.5462	4.2302	6.15862	25.8076	19.9654	4.8672	173.381	5.4964	47.6216	2.08	47.7698	24.2928	39.8008	7.7376	5.9436	77.4462	31.6654	136.812	47.6216	134.222	180.099	136.205
193.744	4.4954	95.4408	4.9556	86.2446	4.7216	6.21946	26.2288	19.9446	5.9566	173.199	5.7694	47.6216	2.34	48.0454	24.2377	39.8008	7.7376	5.9098	78.3146	32.0528	137.051	47.6216	134.222	180.466	136.323
194.017	4.6462	95.6904	5.0258	86.021	5.2728	6.23402	26.8372	20.5764	7.0928	173.199	5.7694	47.6398	2.622	48.0662	24.2044	39.9646	8.2992	5.8786	78.7774	32.5052	137.189	47.6398	135.132	180.466	136.334
194.017	4.6462	96.4236	4.9738	86.3642	5.7824	6.2179	27.6406	20.8364	6.838	173.126	5.9878	48.295	2.86	48.3106	24.2211	39.9984	8.8738	5.6654	79.0972	33.3008	137.056	48.295	135.936	180.952	136.241
194.431	4.2146	96.4938	5.1194	86.9154	6.2816	6.24806	28.3166	21.034	6.669	172.858	6.3934	48.4484	3.12	48.165	24.531	40.0764	10.6002	5.1376	79.6094	33.3008	137.056	48.4484	136.734	180.973	136.246
194.436	4.875	96.5354	5.7226	86.8738	6.318	6.25742	28.8288	21.034	6.669	172.622	6.9264	47.8192	3.38	48.3704	24.8206	39.8736	10.9278	5.772	79.3052	33.7376	137.857	47.8192	137.496	180.947	136.308
195.2	5.2286	96.5328	5.7226	86.6034	6.8198	6.24702	28.834	21.3772	7.215	172.065	8.0496	47.5488	3.64	48.0246	25.207	39.5564	11.2476	6.0684	79.5418	33.2644	138.346	47.8478	137.462	181.012	136.417
195.515	5.5536	96.382	5.72	86.6034	6.8198	6.24728	28.8314	21.5488	7.007	171.844	8.7906	47.4942	3.912	48.0246	25.623	39.533	11.531	6.292	79.5028	33.3294	138.299	47.8478	137.462	181.293	136.574
195.608	5.967	95.9712	6.1568	86.6008	7.449	6.26808	28.5142	21.7932	6.6898	172.18	9.5836	47.4942	4.16	48.139	25.9912	39.533	11.531	6.2998	79.3598	33.5842	138.372	48.0298	138.536	181.243	136.857
195.611	6.5104	95.8958	6.786	86.7386	8.0626	6.32476	28.5454	22.0922	7.4516	172.18	9.5836	47.2628	4.42	48.5992	26.1966	39.0598	12.532	6.773	79.7264	33.748	138.546	48.1052	139.448	181.243	137.089
195.59	6.9706	95.6254	8.3694	86.6398	9.0376	6.34192	28.548	22.958	8.6112	172.64	10.881	47.0496	4.68	49.0906	26.4061	38.6802	12.9896	7.4958	79.612	33.4724	138.798	48.4484	140.132	181.246	137.349
195.59	6.9706	95.6852	8.6684	86.7568	9.854	6.3752	28.899	23.5794	9.4094	172.671	12.467	46.9872	4.94	49.725	26.5938	38.8102	13.3042	7.96	79.56	33.4724	138.798	48.3886	140.881	181.272	137.63
195.772	6.695	95.7554	9.048	87.2872	10.1218	6.3661	29.6478	23.5794	9.4094	172.112	13.2782	47.1276	5.22	49.8784	26.7363	38.2928	13.754	8.66	79.4	33.371	139.885	48.4276	141.227	181.402	137.862
195.772	6.6846	95.9	9.03	87.6772	10.3298	6.4246	30.108	23.8212	10.1452	171.54	13.7852	47.1354	5.46	49.6912	26.8772	37.9444	13.8372	9.3028	79.0556	33.4724	140.114	48.6174	141.656	181.259	138.045
195.998	7.0798	95.7	9.12	88.1374	10.218	6.4246	30.108	24.167	10.6028	171.33	13.9932	47.1432	5.72	49.3142	27.1549	38.3006	14.547	9.9086	78.6838	33.033	139.953	48.6174	141.656	181.022	138.226
196.303	8.086	96.1	8.82	88.1374	10.218	6.41186	29.9	24.6038	10.9278	171.322	14.5054	47.8478	5.98	49.3142	27.5777	38.3006	14.547	10.4676	78.312	32.83	140.3	48.698	142.436	180.63	138.324
196.1	8.645	95.8802	9.1156	88.8706	10.8498	6.45424	30.095	24.9938	10.7224	171.285	14.8382	47.8478	6.24	49.608	28.04	38.9844	14.495	11.128	77.9714	32.71	140.5	48.7838	143.278	180.677	138.428
196.087	9.1598	95.8802	9.1156	89.6506	10.9772	6.47582	29.8298	25.1264	11.2138	171.285	14.8382	48.0298	6.511	49.8186	28.6229	39.1014	14.3078	11.2476	77.961	32.72	140.8	48.5576	144.035	180.677	138.561
196.087	9.1598	96.213	8.879	90.0614	10.9148	6.4545	29.6634	25.7244	12.3084	170.396	15.5922	48.1052	6.76	50.4062	29.211	40.2246	15.3374	11.3932	77.9402	32.7886	140.837	48.3782	144.347	181.184	138.67
195.978	10.452	96.7148	9.1858	90.6698	10.894	6.4701	29.601	26.2912	12.987	169.731	16.1538	48.4484	7.02	51.2278	29.6327	40.5834	15.5272	11.3932	77.9376	32.5182	141.523	48.6408	144.334	180.996	138.826
196.245	10.7328	96.6576	9.932	91.0052	11.6116	6.50364	29.8428	26.2912	12.987	169.468	16.406	48.3886	7.28	51.7634	29.9052	40.7498	15.3946	10.894	80.015	32.955	142.168	49.4442	144.836	181.545	139.062
196.817	11.3568	96.915	10.4416	90.9324	12.1758	6.58294	29.8532	26.8658	13.4732	169.58	17.1418	48.4276	7.54	53.0114	30.2546	41.1424	16.1148	11.1722	77.5658	32.955	142.168	50.245	144.888	182.577	139.426
197.33	12.0432	96.915	10.4416	90.9324	12.1732	6.58294	29.8532	26.5954	14.0426	170.006	17.706	48.6174	7.811	53.0114	30.5115	41.1424	16.5958	11.7884	77.9766	33.0824	142.683	50.245	144.888	183.087	139.811
196.648	13.2314	96.7174	10.9252	90.7556	12.5554	6.55772	30.6436	26.3042	14.742	170.033	17.7	48.6174	8.06	53.2714	30.8589	41.054	17.095	11.7884	77.9766	33.0954	143.221	50.2086	145.392	183.019	140.198
196.768	13.2054	96.9644	11.609	90.5034	12.9142	6.59776	31.252	26.351	15.626	170.11	18.4	48.698	8.32	52.9594	31.2489	41.054	17.095	12.168	77.9792	33.3372	143.278	49.8732	145.382	183.019	140.639
196.88	13.0572	96.8968	11.986	90.4982	13.0806	6.62506	31.3924	26.1586	15.8938	170.4	19.24	48.7838	8.58	52.8632	31.7548	40.807	17.4044	12.4306	78.4498	33.4906	143.593	49.6782	145.155	183.264	141.082
196.88	13.0572	96.7902	11.7572	90.5372	12.5424	6.63494	31.5276	25.7062	16.4294	170.62	19.73	48.5576	8.84	53.0842	32.2421	40.4716	17.4096	11.9782	79.235	33.2514	143.699	49.7042	146.099	183.365	141.46
196.615	13.0442	96.7	12.03	90.467	12.922	6.65704	32.149	25.7062	16.4294	171.03	20.7	48.755	9.3	53.9058	32.5967	40.8018	17.5032	13.0286	79.586	32.695	143.588	49.9772	146.588	184.137	141.931
196.617	12.987	96.6758	12.4202	90.6984	13.4628	6.6365	33.4854	25.5554	16.8428	171.11	21.72	49	10.107	54.6468	32.8552	40.322	17.85	12.9454	79.2376	33.4802	143.824	50.3854	146.702	184.007	142.42
196.901	13.5044	96.707	12.6698	90.9246	14.339	6.63624	33.4854	25.272	17.1054	171.6	22.2	49.2	10.6	54.7716	33.0845	40.2	17.85	13.0416	79.0738	34.2732	144.126	50.3854	146.705	183.888	142.777
197.15	15.3062	96.707	12.6698	90.9246	14.339	6.71216	33.982	25.2018	17.2484	171.6	22.95	49.6782	10.92	54.7716	33.3481	40.52	17.7	13.2132	79.573	34.2732	144.126	50.453	147.079	183.628	143.064
196.812	16.0446	96.9306	12.9584	92.378	15.3192	6.73504	33.8936	25.07	17.3	172.23	23.55	49.7042	11.18	54.8886	33.6388	39.9	18.4	13.2886	79.3728	34.515	144.253	50.6064	147.943	183.628	143.278
196.513	16.6894	96.8864	13.2522	93.0254	14.885	6.75558	34.1198	24.7	17.85	172.73	24.52	49.9772	11.44	54.6598	34.23	39.88	18.66	13.2886	79.3728	35.3	144.5	50.7702	147.997	184.093	143.437
196.513	16.6894	97.266	13.338	93.4	14.8	6.75428	34.9024	24.36	18.11	172.86	25	50.3854	11.7	54.9406	35.0584	39.6	19.1	12.7738	78.8528	35.789	144.586	50.739	148.944	184.415	143.576
196.596	17.1132	97.7886	13.325	93.821	14.625	6.78106	34.7802	23.92	18.5	173.01	25.4	50.3854	11.96	55.6296	35.8706	39.67	19.62	12.701	78.8684	35.789	144.586	51.1602	148.676	184.553	143.668
196.794	17.5006	97.8198	13.494	93.8574	14.885	6.7405	34.6424	23.6	19.19	173.12	26	50.453	12.22	55.7024	36.5326	39.88	20.16	12.7322	78.8606	35.9632	144.82	51.0224	148.496	185.185	143.617
197.015	17.7138	98.0902	13.5772	94.3124	15.2854	6.7405	34.6424	23.22	19.62	173.17	25.9	50.6064	12.48	55.9728	37.1155	40	20.6	13.2626	78.8684	35.9658	145.564	51.0224	148.496	185.305	143.651
197.566	17.8672	98.0902	13.5772	94.3124	15.2854	6.76416	35.2872	22.9	19.9	173.641	26.1976	50.7702	12.74	55.9728	37.5814	40	21.12	13.9802	79.3468	36.725	146.18	50.8924	148.681	185.141	143.646
197	17.9	98.2826	14.1154	94.848	16.0446	6.7951	35.3548	22.6	20.7	173.659	25.935	50.739	13	56.2432	37.8383	40	21.6	14.1102	79.8382	37.5284	147.16	51.4072	148.967	185.167	143.771
197.6	18.6	98.7168	14.2766	95.4018	17.3264	6.80966	35.8098	22.6	21.03	173.659	25.935	51.1602	13.26	55.9676	38.0442	40.2	21.83	14.5002	80.145	37.7884	147.958	52.3172	149.443	185.167	144.083
197.7	19.19	99.3226	14.9162	95.4	17.4	6.81876	36.6314	22.134	22.23	173.911	25.8102	51.0224	13.52	55.8948	38.2496	40.2	22.2	14.5002	80.145	37.4842	148.72	52.689	149.994	185.609	144.496
197.8	19.9	99.7802	15.145	95.8	18.3	6.81512	37.0994	21.94	22.02	174.148	26.0312	51.0224	13.78	55.8428	38.4639	40.2	22.9	15.5506	80.3296	36.8992	149.063	53.0088	150.587	185.978	144.832
198.1	20.6	99.8	15.4	96.3	18.81	6.81096	37.232	21.94	22.2	174.502	28.0956	50.8924	14.04	55.9572	38.5679	40.3	23.9	15.6884	80.5896	37.1176	149.5	52.9776	150.86	185.063	145.122
198.2	21.4	99.87	16.03	96.57	19.4	6.84034	37.388	22.13	22.34	175.035	28.5922	51.4072	14.3	56.2276	38.6474	40.3052	23.2057	15.6858	80.6052	37.9652	149.828	52.819	151.616	184.798	145.217
198.2	22.2	99.8998	15.8288	96.9	20.11	6.84034	37.388	22.0324	22.4526	175.022	28.82	51.5	14.89	56.2276	38.8216	40.2532	24.0678	15.5168	80.613	36.972	150.067	52.819	151.616	185.151	145.173
198.65	23.12	100.061	16.3072	97.3	20.6	6.84502	37.726	22.0324	22.8287	175.66	29.11	51.69	15.107	55.6816	39.1586	40.5184	24.8111	15.288	80.6832	37.5076	151.117	52.5928	152.074	185.728	145.142
198.9	23.822	100.196	16.6556	97.6	21.4	6.81876	38.181	22.9268	23.3854	176.11	29.24	51.82	15.37	55.7284	39.5112	40.3234	25.5041	15.6078	80.951	37.5076	151.117	52.9724	152.321	185.728	145.117
198.9	24.8	100.347	17.2458	97.85	21.99	6.7691	38.7114	23.9304	24.2578	176.02	29.5	51.8	15.45	56.095	39.8809	40.2636	26.0602	15.6078	80.951	37.6376	151.65	54.3426	152.706	186.155	145.248
199.4	25.53	100.347	17.2458	97.99	22.7	6.67576	39.7852	23.8524	25.0873	176.088	29.692	52.12	15.75	55.7466	40.2802	40.105	26.2385	15.8418	81.3098	37.7364	151.762	54.8886	153.397	186.402	145.461
199	25.81	100.451	17.4304	98.55	23.3	6.6586	39.9906	23.2284	25.5012	176.082	29.9702	52.5928	16.12	55.6426	40.8351	40.105	26.6457	16.055	81.6998	37.5414	152.347	55.0992	153.998	186.345	145.763
199.417	25.4046	100.53	17.7	98.7	23.7	6.65314	40.1232	23.153	26.0465	176.348	30.225	52.9724	16.38	55.4736	41.2282	39.2444	26.9884	16.1486	81.835	37.1228	152.558	55.8818	154.749	186.129	146.145
199.54	26.52	100.78	18.118	98.8494	23.855	6.65314	40.1232	23.3584	26.2798	176.215	30.615	54.3426	16.64	55.3124	41.5844	38.9662	27.5304	16.4684	82.134	37.3984	152.045	55.8818	154.749	186.225	146.539
199.8	26.51	100.85	18.66	98.6336	24.1783	6.6755	40.495	23.6262	26.517	176.215	30.615	54.8886	16.9	55.3124	41.9214	38.8362	28.1064	16.1798	82.2146	37.1878	151.882	57.3846	154.916	186.254	146.823
200.1	26.99	100.91	19.03	98.3476	24.4962	6.7249	41.0618	23.6002	26.3503	176.056	30.8568	55.0992	17.16	55.4346	42.1408	38.7556	28.773	16.1382	82.2406	37.1878	151.882	57.4184	155.537	186.636	147.133
200.4	27.69	100.98	19.52	98.2826	24.8085	6.7652	41.9224	23.6002	26.8044	176.017	31.0076	55.8818	17.42	55.8714	42.1486	38.805	29.532	16.3462	82.6332	37.7832	152.37	57.9826	155.938	186.636	147.443
200.76	28.72	101.167	20.012	98.9872	25.2531	6.76754	42.601	23.9642	27.3268	176.049	31.3794	55.8818	17.68	56.1002	42.158	39.455	30.0541	16.3462	82.6332	37.6454	152.04	58.4922	156.354	187.127	147.669
201.8	29.31	101.23	20.376	98.9872	25.724	6.73686	42.822	24.128	27.9556	176.743	31.6576	57.3846	17.94	56.4876	42.0633	39.4602	30.4904	16.172	82.7424	37.2476	152.04	58.1802	156.556	187.151	147.848
201.46	29.84	101.295	20.9677	99.554	26.2299	6.73894	43.0924	23.725	28.317	177.086	32.1542	57.4184	18.2	57.2286	42.1127	39.4836	31.1114	16.4346	83.6654	37.1358	152.147	58.7418	157.355	187.177	148.042
202.01	30.4	101.6	21.61	100.053	26.7781	6.70462	43.3992	24.1852	28.7479	177.104	32.682	57.9826	18.46	57.2416	42.2984	39.4966	31.7126	17.1678	84.8094	37.1254	151.913	59.5712	157.495	186.636	148.145
202.42	31.02	101.87	22.15	100.162	27.2937	6.70462	43.3992	24.4946	28.8884	177.115	33.033	58.4922	18.72	57.1558	42.5069	39.5096	31.8934	16.8402	85.2462	36.868	151.801	59.5712	157.495	186.771	148.16
202.86	31.61	102.19	22.7	100.415	27.8817	6.7301	43.4798	24.3854	29.2415	177.115	33.033	58.1802	18.98	57.4002	42.7133	39.5096	31.8308	16.0836	85.6284	36.868	151.801	59.4594	157.526	186.87	148.152
203.4	32.03	102.51	23.22	100.82	28.3731	6.75272	43.628	24.4062	29.6121	176.86	33.0876	58.7418	19.24	57.486	43.0773	39.0156	32.0359	15.8496	86.3928	37.3568	152.142	59.4646	157.537	186.87	148.008
203.82	32.4	102.83	23.87	100.974	28.7783	6.7522	43.9062	24.4062	29.9524	176.803	33.7246	59.5712	19.5	57.486	43.3493	39	32.4285	15.8496	86.3928	37.2268	152.656	59.8338	157.901	186.911	147.856
204.01	32.74	102.89	24.32	101.462	29.1839	6.76442	44.421	24.3906	30.1313	177.13	34.1224	59.5712	19.76	57.382	43.5713	38.7738	32.9017	15.8314	86.7698	37.0786	152.389	59.761	158.665	186.781	147.714
204.181	32.5338	103.2	25.03	101.462	29.6129			24.401	30.3694	177.804	35.0298	59.4594	20.02	57.8812	43.823	38.5398	33.5289	15.9406	86.801	37.2086	153.059	59.722	159.151	186.597	147.647
204.428	32.8146	103.4	25.11	101.135	29.9843			24.7364	30.469	178.045	35.2898	59.4646	20.28	58.4454	44.0951	37.5362	34.2352	16.4346	87.5576	37.232	153.442	59.462	159.887	186.438	147.682
204.945	33.7584	103.423	25.1524	100.911	30.3238			24.6272	30.669	177.775	35.4224	59.8338	20.54	58.7236	44.4002	37.375	35.35	16.5698	87.8618	37.1722	153.572	59.462	159.887	186.685	147.832
205.184	33.7506	103.233	25.3942	100.914	30.7324			24.4972	31.177	177.775	35.4224	59.761	20.8	58.84	44.7	37.2528	36.3915	17.2354	88.3584	36.7588	153.384	59.748	160.355	185.975	148.095
205.338	34.1146	103.012	25.545	101.176	31.1409			24.622	31.5873	178.071	36.0568	59.722	21.06	59.3	45	37.1748	37.084	17.6774	88.5716	36.7588	153.384	60.5124	159.442	185.975	148.293
205.338	34.1146	103.012	25.545	101.725	31.6			24.622	31.9298	178.391	36.2154	59.462	21.32	59.3	45.5	37.2268	37.2503	17.6774	88.5716	36.6158	154.227	61.023	159.442	185.697	148.398
205.592	34.6268	103.165	25.7998	101.834	32.1731			24.0994	32.0974	178.573	36.4468	59.462	21.58	59.48	45.97	37.401	37.3636	18.7148	88.8498	36.6938	155.147	61.011	159.8	186.09	148.495
206.531	35.3756	103.652	26.7774	101.834	32.7919			24.1956	32.5023	178.524	36.1296	59.748	21.84	59.41	46.72	37.401	37.3249	19.266	88.894	36.829	156.036	61.14	160.2	186.163	148.649
207.782	36.374	103.808	27.508	102.606	33.4293			24.5024	32.8983	178.927	36.5898	60.5124	22.1	59.41	47.26	38.2538	37.3052	19.8068	89.3672	36.1426	156.998	61.1468	160.485	186.462	148.7
207.969	36.725	103.532	28.1424	102.471	34.0106			24.9028	33.1305	179.59	36.608	60.8504	22.36	59.41	47.74	38.9402	37.3287	19.8276	89.3828	36.0932	157.245	61.0376	161.265	186.914	148.884
208.281	37.6194	103.488	28.262	102.219	34.45			25.2174	33.0276	179.59	36.608	60.88	22.63	59.3	48.3	38.7062	37.3846	20.072	89.7156	36.2102	157.232	61.1442	161.444	186.724	149.088
209.201	38.7426	103.501	28.1294	102.495	34.8894			25.4436	32.9254	179.988	37.505	61.02	22.9	59.41	48.87	38.675	37.5184	20.241	90.2824	36.2102	157.232	61.0974	162.076	186.701	149.361
209.079	39.8372	105.03	29.146	102.656	35.3013			25.4436	32.9194	180.385	37.9574	61.22	23.17	59.41	49.99	38.7556	37.5992	20.4828	90.1758	37.2164	157.615	61.1494	162.261	186.701	149.583
209.079	39.8372	105.03	29.146	102.755	35.6271			25.285	32.7816	181.241	38.8336	61.2	23.8	59.41	49.94	39.0546	37.4483	20.4828	90.1758	37.635	158.088	61.1494	162.261	186.235	149.879
208.486	40.8928	105.097	29.4112	102.755	35.8585			25.5658	32.9405	181.178	39.299	61.1468	24.18	59.8	50.54	39.0572	37.7995	20.5998	90.714	38.1992	158.051	61.3626	162.404	185.939	150.101
209.058	41.7794	105.058	29.5568	101.631	36.036			25.9818	33.2514	181.522	40.0998	61.0376	24.44	60.24	51.08	39.7384	38.8747	20.0564	90.7946	38.2798	158.361	61.126	162.705	186.241	150.547
209.108	42.3306	105.646	29.887	101.34	36.2228			26.8008	33.628	182.039	40.4976	61.1442	24.7	60.63	51.61	39.845	40.0013	19.6768	90.9922	38.0172	158.527	61.1728	162.484	187.021	150.825
209.264	42.8246	105.646	29.8844	101.465	36.4457			28.0384	33.8204	182.689	41.0566	61.0974	24.96	60.69	52.4	39.2314	40.5168	19.4506	91.5902	38.1758	158.844	61.087	163.462	188.18	151.098
209.063	42.4632	106.127	30.498	101.423	36.7042			28.0202	34.149	182.689	41.0566	61.1494	25.22	60.95	53	38.9324	40.8871	19.8224	92.0712	38.1758	158.844	61.5628	164.12	188.474	151.276
209.108	42.8532	106.595	30.8932	101.439	36.8773			27.8564	34.3458	182.257	41.639	61.1494	25.48	61.3	53.76	38.9454	41.239	20.0902	92.274	37.6558	159.06	61.5524	163.735	188.474	151.374
209.108	42.8532	106.41	30.732	102.375	37.0266			27.8564	34.3103	181.766	42.1486	61.3626	25.74	61	54.62	38.6802	41.6415	20.0902	92.274	37.7546	159.042	61.4328	163.53	188.458	151.194
209.638	42.8714	106.421	30.9088	102.235	37.2409			28.1164	34.4915	182.075	42.601	61.126	26.02	60.95	54.95	38.7322	41.9157	20.0668	91.4446	37.2528	159.372	61.5706	163.48	188.547	151.133
209.836	42.8168	106.649	31.2624	102.235	37.5009			29.0966	34.9733	182.055	43.0898	61.1728	26.26	60.83	55.43	38.7322	42.092	19.8146	91.4628	36.621	160.139	61.5784	163.81	188.57	151.076
210.015	42.5958	106.66	31.7746	102.892	37.8842			29.0524	35.658	181.961	43.2302	61.087	26.52	60.63	55.91	39.2314	42.2051	20.345	91.8372	37.0968	160.446	61.5784	163.81	188.828	151.011
210.522	42.692	106.66	31.7746	103.246	38.2976			28.9328	36.1023	181.654	43.4018	61.5628	26.78	60.7	56.18	39.2132	42.4186	20.345	91.8372	37.4504	160.337	61.7994	164.013	189.267	151.02
210.894	43.238	107.05	32.2842	103.184	38.7069			29.4034	36.4099	181.654	43.4018	61.33	27.15	60.7906	56.082	39.2834	42.5412	20.4932	92.2298	37.4504	160.337	61.5654	163.987	189.119	151.082
211.071	43.8672	107.377	32.3388	103.826	39.1163			29.4424	36.4727	181.776	43.0976	61.33	27.52	60.6398	56.4642	39.5512	42.5646	20.332	92.0114	37.5206	160.1	61.5576	163.865	189.225	151.139
211.071	43.8672	107.4	32.5676	104.307	39.5638			29.4424	36.4136	182.005	43.3238	61.33	28.03	61.2846	57.4314	39.5512	42.5165	20.2254	92.274	37.7598	160.615	61.5888	164.356	189.225	151.183
211.107	44.1064	107.42	33.5244	103.979	40.0407			29.8116	36.4894	181.956	43.6228	61.5524	28.34	62.2206	58.0268	39.845	42.6958	19.7808	92.2792	37.882	160.914	61.5576	164.541	189.298	151.268
211.195	44.5016	107.39	33.8572	103.979	40.5485			30.2302	36.5426	181.563	44.2156	61.4328	28.6	62.2102	58.4974	39.9672	43.133	19.4584	92.3806	37.6298	160.748	61.5654	165.831	189.717	151.471
211.435	45.0294	107.351	34.2316	104.164	41.0391			30.7502	37.2679	181.41	44.72	61.5706	28.86	61.6512	59.072	40.001	43.7825	19.1828	92.5522	37.6818	160.506	61.5654	165.831	189.805	151.794
211.866	45.3102	107.83	34.8608	104.328	41.5354			31.2546	38.0218	181.407	44.72	61.5784	29.12	61.6512	59.072	40.5054	44.1415	19.1828	92.5522	37.9834	161.013	61.5706	166.345	189.626	152.057
211.99	46.34	107.83	34.8608	104.785	42.1033			31.759	38.3354	181.282	45.2686	61.5784	29.38	61.2846	59.2722	41.0072	44.2223	19.461	92.8928	38.2824	161.507	61.8202	167.229	189.743	152.328
211.99	46.99	107.975	35.0974	104.296	42.6641			31.7954	38.196	181.35	45.5	61.7994	29.64	61.035	59.8468	41.5454	44.1643	18.9254	93.314	38.2824	161.507	61.8176	167.635	189.784	152.598
211.99	47.9	108.651	35.5394	104.569	43.1065			32.3232	38.3235	181.6	46.18	61.5654	29.9	61.1494	60.788	41.938	44.2036	18.9046	93.9198	38.714	161.91	62.1426	168.16	189.784	152.852
211.73	49.24	108.872	35.8748	105.245	43.4018			32.3232	38.6424	182.11	46.83	61.5576	30.16	61.5628	61.4016	41.938	44.2448	18.7382	95.381	39.0572	162.419	62.6002	168.691	189.61	153.118
211.7	50.16	108.893	37.4946	105.368	43.6102			32.5234	39.0258	182.56	47.2	61.5888	30.42	62.4598	62.8836	42.354	44.3004	18.681	95.6332	39.2262	162.422	63.1488	168.558	189.491	153.58
211.42	51.7	109.174	38.2512	105.368	43.7773			32.7496	39.5075	182.88	47.74	61.5576	30.68	62.725	63.453	42.6296	44.3941	18.1896	95.407	39.0442	162.419	63.1488	168.558	189.847	154.093
211.99	52.85	110.014	38.8128	105.344	43.8174			32.7912	39.9348	183.46	48.12	61.5654	30.94	62.725	63.453	42.965	44.3981	18.265	95.1912	39.2288	162.703	63.7754	168.693	190.648	154.582
212.25	53.98	110.014	38.8128	105.209	43.7346			32.4896	40.3053	183.9	48.87	61.5654	31.2	62.4104	63.791	43.3992	44.1938	18.5198	94.6946	39.2288	162.703	63.3828	168.407	190.882	154.971
212.469	53.7472	110.687	39.5538	105.513	43.7168			32.7262	40.8747	184.22	49.41	61.5706	31.46	62.8186	64.4722	43.706	44.1595	18.7252	94.5594	39.8216	163.194	63.6454	169.46	190.528	155.231
212.469	53.7472	110.692	39.7228	105.326	43.6989			32.8406	41.2194	184.7	49.45	61.8202	31.72	63.2372	64.675	43.9686	44.2742	19.9602	95.6254	40.12	163.6	63.6454	169.46	190.528	155.432
212.485	55.03	110.56	39.9724	105.362	43.7535			32.8406	41.4901	185.2	50.59	61.8176	31.98	63.8586	64.7478	43.9686	44.4454	19.0476	96.4002	39.9802	164.271	64.5476	169.309	190.549	155.622
212.5	55.3852	110.843	39.7514	105.841	43.9329			32.7938	41.8151	185.6	51.1	62.1426	32.24	63.739	65.0104	44.2728	44.6993	18.8058	96.4236	39.9698	164.645	64.3838	169.11	190.788	155.828
212.5	55.4684	111.579	40.638	105.841	44.0237			32.6976	42.2204	186.02	51.6	62.1	32.74	63.7754	65.5616	44.48	45.11	18.811	96.2	39.9802	165.433	64.181	169.32	191.802	156.016
212.729	55.8298	111.545	41.3114	106.098	44.3222			32.2036	42.3036	186.52	52.37	62.1	33.12	63.7754	65.5616	45	45.7	18.538	96.226	39.7592	165.851	65.0832	169.491	191.932	156.297
212.898	56.1314	111.543	41.5194	106.618	44.9254			31.525	42.2613	187.3	52.9	62.4	33.5	64.4618	65.9594	45.18	46.34	18.0024	96.5172	39.7592	165.851	65.7878	169.221	191.927	156.357
213.928	56.7528	111.543	41.5194					30.7346	42.3908	187.8	53.66	62.5924	34.06	64.7972	66.014	45.63	46.99	18.0024	96.5172	39.7592	166.426	67.0384	169.187	191.88	156.378
214.035	56.888	111.753	42.3332					30.2016	42.5601	188.4	54.46	62.66	34.32	64.9	66.45	45.14	47.53	17.875	96.7616	39.3068	166.577	67.0384	169.187	191.81	156.296
214.035	56.888	112.294	42.8272					30.2016	42.5953	188.2	54.03	62.8862	34.58	65.99	66.94	46.58	48.23	18.2442	96.7902	38.805	167.172	68.3306	168.696	191.81	156.09
214.781	56.8828	112.148	42.9286					29.9624	42.6023	188.172	54.8236	63.6454	34.84	67.08	67.7	47.2	48.4	18.395	96.9306	38.9584	167.77	68.328	168.22	192.13	155.655
214.552	57.7564	113.066	43.2328					29.9312	42.6843	188.04	54.01	63.6454	35.1	67.7	68.3	47.35	48.55	18.265	97.7054	38.935	167.973	67.9276	168.158	192.319	155.266
214.978	58.3128	113.183	43.4044					30.1158	42.8612	188.326	54.1	64.5476	35.36	68.74	70.9	47.8	48.9	18.6836	98.553	38.571	168.225	68.5932	168.8	192.668	154.774
215.839	57.9514	113.139	43.6748					29.5672	43.2306	188.02	55.23	64.3838	35.62	70	71.83	48.12	49.14	18.2936	98.8026	38.571	168.225	69.186	169.478	192.468	154.375
216.637	57.9644	113.139	43.6748					29.5776	43.6524	188.1	55.5	64.181	35.88	70.5	71.85	48.9	49.5	18.1376	98.8624	38.09	168.7	69.186	169.478	192.954	154.118
216.931	58.227	112.874	44.0206					29.939	44.1648	188.31	56.12	65.0832	36.14	71.1	72.4	49.3	49.95	18.1376	98.8624	38.03	169.02	69.1002	169.455	193.276	153.993
216.931	58.227	112.772	43.9504							188.21	56.8	65.7878	36.4	71.6	72.6	50.22	50.22	18.1454	98.7766	37.841	169.11			193.276	153.97
217.42	58.5546	112.632	44.4158							188.22	57.3	67.0384	36.66	72.7	73.82	51.03	50.6	18.5068	98.826	37.71	169.03			193.245	154.022
217.6	58.6	112.661	44.9514							188.1	57.4	67.0384	36.92	73.5	74.11	51.4	51.03	18.43	99.01	37.32	169.6			193.409	154.073
217.8	58.71									188.016	57.5432	67.6572	37.7	74.93	75.16	52.012	51.94	18.4	99.14	37.26	169.95			193.471	154.122
217.932	58.9524		0							187.907	58.5364	67.7898	37.96	75.5	75.5	52.14	52.63	18.75	99.62	36.63	170.03			193.401	154.212
217.932	58.9524									187.907	58.5364	67.9276	38.22	76.3	76.56	52.13	53.22	18.8	99.8	36.62	170.6			193.898	154.304
218.395	59.3606									187.98	59.631	68.5932	38.48	77	77.74	51.81	53.44	19.14	100.23	36.52	171.06			194.228	154.423
218.728	60.385									187.936	60.0158	69.186	38.74	77.99	78.97	51.5	53.71	19.708	100.3	36.05	171.7			194.142	154.537
218.689	61.1598									187.977	59.6362	69.186	39.02	79.3	80.2	51.31	54.14	19.702	100.5	36.05	172.2			194.142	154.606
219.125	61.5836									187.962	60.0808	69.1002	39.26	82	81.23	51.05	54.35	19.708	100.85	35.668	172.6			194.288	154.662
219.422	61.9554									187.465	60.3876	69.18	40.108	83.22	81.2	50.73	54.6	20.22	101.45	35.66	173.2			194.696	154.672
219.9	62.3376									187.533	60.8556	69.06	40.86	83.1844	80.938	50.22	54.73	20.6	101.88					194.693	154.741
219.9	62.3376									187.416	61.5472	69.06	41.5	83.1844	80.9354	49.84	55	20.92	102.2					195.044	154.821
220.451	62.608									187.416	61.5472	69.184	42.15	83.4288	80.9458	49.585	55.05	21.11	102.8					195.52	154.949
221.432	62.686									187.751	61.698	69.18	43.11	83.4522	81.2136	49.14	55.14	21.3	103.11					195.741	154.974
221.247	62.3688									187.7	61.7058	69.184	43.44	83.6888	81.5542	48.755	55.43	21.69	103.5					195.741	155.019
221.6	62.74									187.8	61.6122	69.82	44.1	84.253	81.705	48.3	55.65	21.89	104					196.615	155.089
221.65	62.91									187.821	62.1374	70.27	44.7	84.8042	82.251	47.8	55.9	21.9	104.5					197.262	155.154
221.837	62.9694									188.196	62.7016	70.4	45.4	85.6154	83.2208	47.41	56.4	22.0532	104.848					197.132	155.34
221.855	63.661									188.856	62.9122	70.3	46.6	85.72	83.28	47.73	56.83	22.0584	105.316					197.649	155.706
221.473	64.4436									188.856	62.9122	69.95	47.4	86.04	83.44	47.99	57.2	22.0662	105.734					197.543	156.025
221.452	64.5346									189.53	63.128	69.95	48.2	86.42	83.7	48.2	57.4	21.8582	105.994					197.582	156.264
221.247	65.0936									189.855	63.2476	69.95	49.12	86.7	83.71	48.6	57.6	21.8374	106.499					197.582	156.486
221.575	65.312									190.12	63.6428	70.3	50.13	87.12	83.98	48.88	57.96	22.0246	106.639					197.857	156.511
221.575	65.312									190.12	64.1654	70.84	50.86	87.7	84.2	48.95	58.66	22.126	106.686					197.917	156.451
221.822	65.9802									190.796	63.9158	71.35	51.9	88.01	84.4	49.07	59	21.5306	107.38					197.881	156.424
221.874	66.2844									190.741	63.9704	71.6	52.796	88.6	84.57	49.03	59.3	21.0782	107.864					197.777	156.401
221.577	67.2776									190.741	63.9704	71.5	53.44	88.846	84.73	48.9112	59.5166	21.0782	107.864					197.824	156.295
221.991	67.405									190.84	63.9158	71.2036	53.7654	88.7432	84.487	48.8748	60.1198	21.0496	107.986					197.525	156.266
221.85	67.8054									191.298	64.5268	71.4428	53.768	89.3672	85.7766	48.8748	60.1198	21.2446	108.176					197.59	156.143
221.736	68.1928									191.415	65.0624	71.7782	53.6302	89.9288	86.5124	48.8072	61.0584	22.0402	109.166					197.59	156.015
222.24	69.3706									191.604	65.6136	71.7782	53.6302	90.4228	86.8842	49.2024	61.9216	22.2846	110.027					198.377	155.958
222.24	69.3706									191.812	65.4706	71.7964	53.482	90.6646	87.3912	49.2	62.2	22.3288	110.552					198.591	155.989
222.1	69.6228									191.407	65.806	71.8328	53.7706	90.9038	88.6704	49.2	62.45	22.5498	111.064					198.661	155.969
222.758	69.615									191.095	65.7176	72.0798	54.5402	91.468	88.868	49.4728	62.6886	22.5498	111.064					198.7	155.992
223.023	69.6306									191.095	65.7176	72.0694	55.0498	91.7514	89.1176	50.1254	63.4634	22.6304	111.012					198.83	155.988
223.629	70.7798									190.84	66.3702	72.2982	55.8272	91.7514	89.1176	50.1254	63.4634	22.867	112.489					199.352	155.86
223.857	71.227									191.027	66.7992	72.7402	55.965	92.105	89.6428	50.4218	64.3838	22.8384	112.502					199.352	155.805
224.208	71.7964									191.069	66.9058	72.7402	55.965	92.35	89.78	50.6532	64.7946	22.8384	112.502					199.183	155.878
224.208	71.7964									191.108	67.0098	73.0678	56.3966	92.549	90.107	51.2642	65.208	22.5966	111.875					199.456	155.986
224.328	72.5738									190.655	68.0628	73.0288	56.498	92.596	90.54	51.0172	65.5772	22.6044	112.328					199.748	156.132
224.458	73.3278									190.837	68.5464	72.6076	56.6488	93.44	90.86	50.9418	65.0468	22.6668	112.908					199.969	156.33
224.721	74.0662									190.837	68.5438	72.5712	57.2182	93.76	91.237	50.6844	64.5424	22.7136	112.33					200.296	156.462
224.656	75.0828									190.642	69.3576	72.7402	57.5016	94.145	91.6	50.4894	64.5268	22.6564	112.125					200.53	156.517
224.333	75.4598									190.889	69.3732	73.1354	58.032	94.4	91.88	50.4894	64.5268	22.8124	111.831					199.995	156.677
224.302	75.7068									190.897	69.628	73.1354	58.032	94.53	92.1	50.7546	64.5242	22.8124	111.831					199.992	156.779
224.302	75.7068									191.035	70.2156	74.919	59.2176	94.55	91.9724	50.8872	65.0546	22.8826	112.024					199.43	156.891
224.476	76.1956									191.565	70.3976	75.4026	59.9014	94.5646	92.573	50.9366	65.6994	22.6252	112.523					199.844	156.982
224.403	76.778									192.613	70.1922	75.1972	60.2524	94.5646	92.573	50.9496	65.5798	22.6928	114.145					199.698	157.058
224.583	77.5372									193.378	69.4902	75.3116	60.307	94.8376	93.5376	50.7572	66.014	22.8982	116.979					199.781	156.941
224.622	77.6464									193.378	69.4902	75.3974	60.7542	95.7502	93.8314	50.4868	66.8772	22.5784	116.922					200.156	156.845
224.695	77.7998									193.755	69.4798	75.309	61.5992	96.0284	93.8574	50.4868	66.8772	22.8982	115.02					200.283	156.729
224.388	78.1716									194.42	69.8776	75.2102	61.594	96.772	94.6946	50.1202	67.5324	22.5784	115.03					200.286	156.564
224.156	79.1024									195.185	70.2286	75.2102	61.594	96.9904	95.7138	50.2372	68.1876	22.8982	115.627					200.639	156.578
224.156	79.1024									195.265	70.928	74.8514	61.5524	97.1854	96.2338	50.466	68.5646	22.5784	115.653					200.013	156.823
224.104	79.8694									194.522	71.4142	74.6434	61.6954	97.1854	96.2338	50.2684	69.1834	22.5784	116.022					200.026	157.072
224.851	80.7924									194.28	71.8172	74.9294	62.3428	97.3128	96.421	50.3	69.2	22.6	116.269					200.782	157.33
225.108	80.8704									194.28	71.8172	75.205	63.739	98.2124	97.1984	50.4	69.7	22.581	117.338					200.894	157.653
225.152	81.4528									194.431	72.7766	75.4598	64.2772	98.4854	97.5416	50.7	70.1	22.867	117.957					201.146	157.873
225.23	81.8922									194.5	73.02	75.8	64.2	98.475	97.7392	50.93	70.32	22.5732	117.736					201.146	157.928
225.124	81.7128									194.56	73.11	76.3	64.11	98.7	97.9	50.99	70.7	22.646	117.835					201.534	158.056
225.124	81.7128									194.938	73.255	76.128	64.0172	99.1	98.2	51.3	70.97	22.646	117.835					201.56	158.221
225.475	82.4876									195.312	73.0912	76.466	64.1628	99.4	98.55	51.5	71.34	22.7006	118.017					202.025	158.367
225.625	83.5042									195.312	73.0912	77.2772	64.5502	99.9	99.1	59.0642	80.8184	22.36	119.155					202.301	158.507
226.14	83.7668									196.586	73.1536	77.5138	65.052	100.34	99.6	59.0642	80.8184	22.2768	120.091					203.299	158.711
225.893	84.4792									197.405	73.6502	77.9324	65.2028	100.8	100.05	59.3268	81.1616	21.4942	121.667					203.382	158.838
225.623	84.9602									197.5	74.087	78.2132	65.2184	101.99	100.97	59.2566	81.3904	21.2732	122.517					203.804	158.974
225.948	85.5114									197.5	73.8738	78.2132	65.2184	102.44	101.8	59.098	81.6842	21.3798	122.502					203.804	159.234
226.944	85.7454									197.564	74.126	78.0416	65.0806	102.9	102.74	59.488	82.2146	21.3798	122.502					203.832	159.565
226.944	85.7454									197.883	74.6642	78.065	65.754	103.8	103.01	60.1068	82.8724	21.3668	122.398					203.775	159.895
227.037	85.9976									197.883	74.6642	78.5434	66.1362	104.4	103.4	60.3798	83.395	22.0324	122.4					204.399	160.226
227.276	85.7584									198.65	76.1254	78.9698	66.6068	104.55	104.14	60.3798	83.395	22.0818	122.741					204.181	160.665
228.288	85.6362									198.965	76.7364	78.7904	66.807	104.9	104.8	60.632	83.9384	22.5316	122.691					204.292	160.999
228.623	86.073									199.183	77.649	79.5652	67.262	105.9	105.2	60.6476	84.4558	23.0672	122.174					204.389	161.344
229	86.7698									199.194	77.8128	79.5652	67.262	106.66	106.3	60.3096	84.786	22.8176	122.411					204.389	161.709
229.073	86.8816									198.975	78.0468	80.4232	67.3764	107.11	107.3	60.1354	85.0486	22.8176	122.411					204.378	162.163
229.073	86.8816									198.77	78.22	80.2698	67.8366	107.9	107.7	60.086	85.345	23.0776	122.252					204.823	162.421
228.883	87.6148									198.77	78.87	80.1086	68.1954	108.02	108.8	60.554	85.2124	23.3662	122.275					204.446	162.653
229.107	88.335									198.84	79.35	80.3218	68.9728	108.605	108.987	60.8426	85.3372	24.1306	122.897					204.581	162.707
229.845	88.6054									199	78.84	80.639	69.7242	108.204	109.424	60.8426	85.3372	23.8758	122.918					204.334	162.735
230.194	89.1722									199.35	80.43	81.8506	70.382	108.42	110.003	60.8348	85.4542	23.4208	122.655					203.648	162.672
230.81	90.4358									199.74	80.97	82.3472	70.759	108.42	110.003	60.5904	85.3554	23.92	122.881					203.315	162.821
231.117	90.402									200.03	81.45	82.3472	70.759	108.745	110.984	60.7854	85.2098	24.4114	122.686					203.315	163.096
231.117	90.402									200.13	82.03	82.7372	71.3024	109.244	111.218	61.087	85.2358	24.4114	122.686					202.886	163.424
231.725	90.2616									200.51	82.58	83.4314	71.578	109.265	111.345	61.3548	85.7324	24.661	122.387					203.138	163.648
232.401	90.5554									200.387	82.6254	83.8786	71.7678	109.252	112.112	61.841	85.9924	25.2902	122.749					203.307	163.869
233.685	91.559									200.525	82.6748	83.434	71.994	109.169	112.77	61.841	85.9924	26.2132	123.305					204.012	163.861
234.79	91.9412									200.538	82.6566	83.5432	72.2826	109.749	113.56	61.867	85.8754	26.2366	122.733					204.175	163.752
										200.538	82.6566	83.9098	72.8286	109.749	113.56	62.3298	86.3512	26.8606	122.486					204.274	163.675
										200.897	82.6748	83.9098	72.8286	110.266	114.08	62.6288	87.1806	27.5054	122.19					204.274	163.61
										201.191	82.94	83.9228	73.1198	110.705	114.462	62.9096	88.0464	27.5054	122.19					204.147	163.651
										201.508	83.1142	84.0658	73.0756	110.83	114.972	63.128	88.4676	28.2828	122.008					204.045	163.794
										202.241	83.538	83.8006	73.1042	110.942	114.902	63.375	88.6756	28.2984	122.398					203.38	163.939
										202.758	84.0606	83.5302	73.1068	110.851	114.938	63.7598	89.661	28.3868	122.481					203.817	164.106
										203.037	84.448	83.6212	73.5566	110.978	115.619	63.7624	89.661	27.8746	122.457					203.806	164.323
										203.037	84.448	84.1984	74.1598	111.051	116.158	63.9574	89.7182	26.3094	122.14					203.645	164.45
										203.546	85.3034	84.4298	74.1338	111.051	116.158	64.4046	90.2356	26.9438	122.145					203.645	164.586
										203.889	86.2888	84.4298	74.1338	111.595	116.542	64.5034	90.7166	27.0296	122.278					203.601	164.629
										203.806	86.9232	85.7298	74.8098	112.377	117.205	65.2262	91.3276	27.0296	122.278
										203.635	86.7828	86.3772	75.3376	112.551	117.978	65.5252	91.5616	27.7628	123.198
										204.305	87.0532	87.1338	75.3194	113.038	118.492	65.7592	91.169	27.794	123.391
										204.95	87.1338	87.76	76.12	112.915	118.778	65.7592	91.169	28.0254	123.427
										205.41	87.1754	88.3	76.83	112.892	119.296	66.482	91.299	28.0592	123.69
										205.41	87.1754	88.85	77.9	112.892	119.296	67.0254	91.5746	28.0436	123.711
										205.442	86.8686	89.4	78.7	112.913	120.162	67.2594	91.7956	27.794	123.448
										204.685	87.2976	89.9	79.7	113.29	121.883	67.5506	91.8216	27.794	123.448
										204.807	86.8998	90.02	79.9	113.698	123.019	67.3868	91.572	28.8652	122.876
										205.413	87.1806	89.7728	80.0852	113.94	123.804	67.5506	91.7332	29.1486	122.548
										206.123	87.0376	90.2824	80.301	114.098	124.085	67.5506	91.7332	28.574	122.663
										206.445	87.5342	90.2824	80.301	114.096	124.267	68.0654	91.7306	28.2646	122.756
										206.445	87.5342	90.974	80.9094	115.24	124.27	68.1096	91.6136	28.0124	122.702
										206.747	88.4442	92.235	81.8896	115.24	124.27	68.3982	91.6864	27.8486	122.931
										207.191	89.3646	92.3338	82.147	115.747	124.355	68.3202	91.7956	27.8486	122.933
										207.519	90.1888	92.6198	82.3888	115.931	124.738	68.0628	91.8398	27.872	123.162
										207.823	90.4722	93.1372	82.654	116.449	124.881	68.627	92.4586	27.8694	123.308
										207.68	90.6802	93.6702	82.7502	117.044	125.512	69.1392	92.6484	27.9032	123.997
										207.662	90.7842	93.9432	82.9816	117.294	125.512	69.1392	92.6484	27.807	124.085
										207.685	90.9506	93.9432	82.9816	117.512	125.395	69.9608	92.9162	27.7784	124.556
										207.685	90.9506	94.4398	83.4366	117.512	125.395	70.1272	92.7732	28.5714	124.709
										208.346	90.727	94.3904	83.2936	117.601	125.315	70.2	92.8252	28.8236	124.722
										208.858	90.753	94.3488	83.2676	117.827	125.528	70.3	93.5	28.8236	124.722
										209.076	91.325	94.3332	83.525	117.827	125.629	70.4808	93.821	28.821	124.751
										209.49	91.3042	94.3904	83.6446			71.1828	94.4294	28.6624	124.498
										209.755	91.0676	94.6712	83.6628					28.3998	124.254
										209.617	91.0598	94.6712	83.6628					28.0774	124.111
										209.617	91.0598	95.4512	83.9202					27.521	123.984
										210.132	91.715	95.7424	84.318
										210.642	92.2454	95.771	84.994
										210.629	92.742	95.8646	85.2332
										211.047	93.119	96.395	85.3086
										211.468	94.1564	96.98	85.3528
										211.624	94.5542	97.14	85.5
										211.624	94.5542	97.53	85.8
										211.45	94.588	97.78	86.02
										211.684	94.8688	98	86.4
										211.913	94.7258	98.42	86.67
										211.861	94.6972	98.5296	86.7646
										212.246	95.1444	98.5296	86.7646
										212.729	95.7268	98.982	87.3288
										212.659	96.1298	98.9768	87.1234
										212.659	96.1298	98.9898	87.0766
										212.729	96.9202	98.774	87.4146
										212.477	97.0112	98.8442	87.438
										212.334	97.5182	98.8494	87.5654
										212.719	97.7834	98.8494	87.5654
										212.984	97.9472	100.058	87.6642
										213.749	98.2124	100.698	87.854
										213.749	98.2124	100.695	87.9086
										213.985	98.9742	101.093	88.4182
										214.56	99.112	101.449	88.5872
										215.28	99.476	102.185	88.5846
										215.834	100.027	102.185	88.5846
										216.076	100.183	102.656	88.4754
										216.317	100.532	103.142	88.6132
										216.83	100.729	103.186	88.7094
										216.83	100.729	103.457	88.9954
										217.6	100.75	103.269	90.0172
										218.06	101.2	103.995	90.636
										218.06	102	104.476	90.9298
										218.63	102.63	104.476	90.9298
										219.6	103.1	104.988	90.7868
										219.91	103.6	105.521	90.6594
										220.33	104.1	105.477	90.714
										220.5	104.25	105.763	91.2132
										221.6	104.5	106.041	91.182
										222.7	104.8	106.14	90.805
										223.12	105.65	106.14	90.805
										223.51	106.4	106.114	90.9506
										223.87	107	106.834	91.2158
										224.2	107	107.609	91.338
										224.666	107.05	107.955	91.9828
										224.666	107.05	107.97	91.9854
										225.111	107.133	108.118	91.8268
										225.215	107.175	108.628	92.352
										225.215	107.336	108.628	92.352
										225.1	107.572	109.275	93.0566
										225.376	107.817	109.694	93.3348
										225.365	107.973	109.53	93.3088
										225.365	107.973	109.798	93.5792
										225.891	108.48	110.053	93.8288
										226.645	108.659	110.274	94.4606
										227.193	108.49	110.048	93.847
										227.157	108.693	110.508	94.2864
										226.944	108.737	110.677	95.4148
										227.045	109.975	110.932	95.9348
										227.659	111.004	111.259	96.5406
										227.659	111.004	111.342	97.3076
										227.945	111.561	111.342	97.3076
										228.244	111.712	111.631	98.0512
										228.543	111.969	111.748	98.4724
										228.865	112.265	111.96	98.92
										229.029	112.401	112.59	100.108
										229.655	112.897	113.36	101.3
										229.655	112.897	113.8	102.47
										230.022	113.612	114.46	103.3
										230.311	114.213	115.4	104.2
										229.866	114.335	116.3	105.1
										229.507	114.686	116.3	105.2
										229.796	114.977	116.5	105.308
										230.389	115.528	117.068	105.531
										230.389	115.528	117	105.55
										230.95	115.671	117.25	105.5
										231.436	115.448	117.463	105.544
										231.608	115.492	117.585	106.127
										231.925	115.674	117.289	106.428
										232.097	115.731	117.458	106.647
										231.964	116.145	117.59	106.909
										231.988	116.165	117.59	106.909
										231.988	116.165	118.128	107.141
										232.138	116.405	118.56	107.286
										232.209	117.073	118.778	107.955
										232.105	117.234	119.057	108.17
										232.157	116.834	119.083	108.745
										232.448	117.304	118.843	109.522
										232.448	117.304	118.206	110.248
										232.762	118.105	118.206	110.248
										233.423	118.563	118.058	111.049
										234.218	118.742	118.066	111.202
										235.329	119.015	118.495	112.089
										235.817	119.166	119.051	112.063
										236.142	119.545	119.262	112.338
										236.142	119.545	119.262	112.338
										236.405	120.167	118.799	113.186
										236.535	119.899	118.895	113.352
										236.311	120.838	119.517	113.386
										236.6	120.744	119.002	113.903
										237.44	120.887	119.278	114.449
										237.97	121.186	119.408	115.38
										238.381	121.849	119.408	115.38
										238.381	121.849	119.499	115.435
										238.664	122.78	119.7	115.3
										239.307	124.036	119.9	115.45
										239.749	124.215	119.561	115.115
												119.564	115.118
												119.9	115.6
												119.9	115.8
												119.8	116.02
												119.7	116.5
												119.8	115.86
												119.891	116.459
												119.891	116.459
												119.834	117.198
												119.792	117.562
												119.943	118.05
